# Supplementary material for: GeneWalk identifies relevant gene functions for a biological context using network representation learning
Source: Genome Biol. 2021 Feb 2;22:55. doi: 10.1186/s13059-021-02264-8 (PMC7852222; doi:10.1186/s13059-021-02264-8)
Supplement: Supplementary file 2 — Additional file 2. GeneWalk outputs using INDRA or PC as the knowledge bases for differentially expressed genes from the qki, JQ1 and IsoG contexts. [file 13059_2021_2264_MOESM2_ESM.xlsx]

## Sheet: GW_INDRA_qki
mgi_id	hgnc_symbol	hgnc_id	go_name	go_id	go_domain	ncon_gene	ncon_go	global_padj	gene_padj	pval	sim	sem_sim	cilow_global_padj	ciupp_global_padj	cilow_gene_padj	ciupp_gene_padj	cilow_pval	ciupp_pval
892970	MAL	6817	structural constituent of myelin sheath	GO:0019911	molecular function	20	5	0.09168	0.0419	0.006555	0.8842	0.007068	0.09042	0.09295	0.03393	0.05175	0.005097	0.00843
892970	MAL	6817	myelination	GO:0042552	biological process	20	9	0.09254	0.04218	0.01054	0.8553	0.006362	0.09141	0.09369	0.03423	0.05197	0.008556	0.01299
892970	MAL	6817	membrane raft	GO:0045121	cellular component	20	20	0.1825	0.2011	0.08126	0.6681	0.009306	0.1692	0.1969	0.1789	0.2261	0.06971	0.09473
892970	MAL	6817	ATPase activity	GO:0016887	molecular function	20	69	0.2245	0.2253	0.1223	0.6108	0.005301	0.2161	0.2332	0.2115	0.24	0.1137	0.1314
892970	MAL	6817	transport	GO:0006810	biological process	20	491	0.2658	0.2452	0.1679	0.5583	0.003735	0.2591	0.2726	0.2248	0.2676	0.1609	0.1753
892970	MAL	6817	integral component of membrane	GO:0016021	cellular component	20	44	0.3009	0.2956	0.2058	0.5098	0.02914	0.2522	0.359	0.2409	0.3627	0.1501	0.282
892970	MAL	6817	protein binding	GO:0005515	molecular function	20	1030	0.4297	0.4114	0.3761	0.3809	0.009548	0.4076	0.4531	0.3885	0.4356	0.3488	0.4055
892970	MAL	6817	endoplasmic reticulum	GO:0005783	cellular component	20	107	0.4601	0.4156	0.4148	0.3544	0.005769	0.4455	0.4753	0.3978	0.4342	0.3974	0.4329
109522	UGT8	12555	UDP-glycosyltransferase activity	GO:0008194	molecular function	20	24	0.1716	0.2429	0.07015	0.6751	0.02978	0.1369	0.2151	0.2012	0.2932	0.0444	0.1108
109522	UGT8	12555	immune response	GO:0006955	biological process	20	359	0.2242	0.2321	0.1205	0.6061	0.02226	0.1905	0.264	0.1898	0.2837	0.0875	0.1659
109522	UGT8	12555	translation	GO:0006412	biological process	20	302	0.2387	0.2321	0.1365	0.5875	0.02083	0.2068	0.2756	0.1898	0.2837	0.1037	0.1798
109522	UGT8	12555	inflammatory response	GO:0006954	biological process	20	553	0.2395	0.2321	0.137	0.5871	0.02066	0.2076	0.2762	0.1898	0.2837	0.104	0.1804
109522	UGT8	12555	angiogenesis	GO:0001525	biological process	20	485	0.2404	0.2321	0.138	0.5868	0.01929	0.2107	0.2742	0.1898	0.2837	0.107	0.1779
109522	UGT8	12555	cell adhesion	GO:0007155	biological process	20	565	0.2427	0.2321	0.1407	0.5826	0.02088	0.2106	0.2797	0.1898	0.2837	0.107	0.1851
109522	UGT8	12555	transcription, DNA-templated	GO:0006351	biological process	20	661	0.2596	0.2321	0.1601	0.562	0.01903	0.2296	0.2935	0.1898	0.2837	0.127	0.2018
109522	UGT8	12555	cell differentiation	GO:0030154	biological process	20	927	0.2652	0.2321	0.1667	0.5554	0.01823	0.2367	0.297	0.1898	0.2837	0.135	0.2059
109522	UGT8	12555	transport	GO:0006810	biological process	20	491	0.2732	0.2321	0.1751	0.5434	0.02405	0.2349	0.3176	0.1898	0.2837	0.1324	0.2315
109522	UGT8	12555	cell death	GO:0008219	biological process	20	771	0.286	0.2321	0.1913	0.5289	0.02072	0.2517	0.325	0.1898	0.2837	0.1512	0.242
109522	UGT8	12555	apoptotic process	GO:0006915	biological process	20	967	0.3006	0.2321	0.2093	0.5121	0.0198	0.2674	0.3379	0.1898	0.2837	0.1696	0.2584
109522	UGT8	12555	cell proliferation	GO:0008283	biological process	20	1152	0.3037	0.2321	0.2129	0.5086	0.02023	0.2697	0.3419	0.1898	0.2837	0.1723	0.2631
109522	UGT8	12555	intracellular membrane-bounded organelle	GO:0043231	cellular component	20	101	0.409	0.3523	0.3437	0.3984	0.02568	0.3557	0.4702	0.292	0.4251	0.2811	0.4203
1929253	GLTP	24867	glycolipid binding	GO:0051861	molecular function	13	6	0.09384	0.05306	0.01171	0.848	0.007431	0.09249	0.09521	0.04282	0.06575	0.009274	0.01478
1929253	GLTP	24867	ceramide 1-phosphate binding	GO:1902387	molecular function	13	3	0.09761	0.05306	0.01597	0.8266	0.007292	0.09467	0.1007	0.04282	0.06575	0.01293	0.01973
1929253	GLTP	24867	intermembrane lipid transfer activity	GO:0120013	molecular function	13	6	0.09809	0.05446	0.01471	0.8304	0.0125	0.09083	0.1059	0.04292	0.0691	0.01038	0.02084
1929253	GLTP	24867	intermembrane lipid transfer	GO:0120009	biological process	13	6	0.1051	0.05595	0.0222	0.8009	0.008712	0.09824	0.1125	0.04556	0.0687	0.01776	0.02775
1929253	GLTP	24867	ceramide 1-phosphate transporter activity	GO:1902388	molecular function	13	3	0.1058	0.05551	0.02152	0.8023	0.01179	0.09688	0.1156	0.04344	0.07094	0.01602	0.0289
1929253	GLTP	24867	lipid binding	GO:0008289	molecular function	13	17	0.1167	0.06568	0.02815	0.7785	0.01447	0.1045	0.1303	0.05124	0.0842	0.01987	0.03987
1929253	GLTP	24867	ceramide transport	GO:0035627	biological process	13	7	0.125	0.07344	0.0352	0.7579	0.01592	0.1092	0.1431	0.05532	0.09749	0.02559	0.04842
1929253	GLTP	24867	transport	GO:0006810	biological process	13	491	0.4282	0.6059	0.3729	0.3817	0.01475	0.3948	0.4645	0.5362	0.6847	0.33	0.4213
1929253	GLTP	24867	identical protein binding	GO:0042802	molecular function	13	106	0.5784	0.7343	0.5519	0.2601	0.01994	0.5232	0.6393	0.6632	0.8132	0.4895	0.6223
1929253	GLTP	24867	cell death	GO:0008219	biological process	13	771	0.5973	0.7478	0.5746	0.2478	0.01485	0.5543	0.6437	0.6796	0.8229	0.5248	0.6293
1929253	GLTP	24867	membrane	GO:0016020	cellular component	13	176	0.7194	0.755	0.7083	0.1602	0.01931	0.6616	0.7822	0.691	0.825	0.6455	0.7772
1929253	GLTP	24867	cytosol	GO:0005829	cellular component	13	261	0.7278	0.755	0.7174	0.1548	0.01844	0.6712	0.7892	0.691	0.825	0.6558	0.7847
1929253	GLTP	24867	protein binding	GO:0005515	molecular function	13	1030	0.7608	0.7551	0.7526	0.13	0.0203	0.7003	0.8266	0.6911	0.825	0.6877	0.8235
1917997	TSPAN2	20659	cell surface receptor signaling pathway	GO:0007166	biological process	13	40	0.09167	0.03592	0.005132	0.8986	0.003684	0.09042	0.09294	0.03138	0.04113	0.004482	0.005875
1917997	TSPAN2	20659	integral component of plasma membrane	GO:0005887	cellular component	13	94	0.2273	0.3949	0.1242	0.6067	0.01211	0.209	0.2472	0.3532	0.4414	0.1056	0.1462
1917997	TSPAN2	20659	signal transduction	GO:0007165	biological process	13	484	0.2901	0.4272	0.1981	0.5273	0.005112	0.2817	0.2986	0.405	0.4505	0.1874	0.2095
1917997	TSPAN2	20659	cell migration	GO:0016477	biological process	13	732	0.3882	0.4388	0.3246	0.4198	0.004249	0.3791	0.3976	0.4177	0.4611	0.3131	0.3365
1917997	TSPAN2	20659	apoptotic process	GO:0006915	biological process	13	967	0.4313	0.4388	0.3791	0.3795	0.004741	0.4198	0.4431	0.4177	0.4611	0.3656	0.3931
1917997	TSPAN2	20659	cell proliferation	GO:0008283	biological process	13	1152	0.4332	0.4388	0.3814	0.3778	0.004992	0.4209	0.4457	0.4177	0.4611	0.367	0.3963
1917997	TSPAN2	20659	protein binding	GO:0005515	molecular function	13	1030	0.5042	0.4675	0.4675	0.3181	0.01064	0.4757	0.5343	0.4349	0.5025	0.4349	0.5025
1927664	SIRT2	10886	NAD-dependent histone deacetylase activity	GO:0017136	molecular function	126	7	0.09167	0.1128	0.004288	0.9088	0.002944	0.09042	0.09294	0.1002	0.127	0.003857	0.004768
1927664	SIRT2	10886	NAD-dependent protein deacetylase activity	GO:0034979	molecular function	126	3	0.09167	0.1128	0.007992	0.8732	0.002846	0.09042	0.09294	0.1002	0.127	0.007248	0.008813
1927664	SIRT2	10886	tubulin deacetylation	GO:0090042	biological process	126	2	0.09167	0.1128	0.007349	0.8781	0.004504	0.09043	0.09294	0.1002	0.127	0.006273	0.008609
1927664	SIRT2	10886	protein kinase B signaling	GO:0043491	biological process	126	3	0.09249	0.1128	0.007284	0.8779	0.007735	0.09102	0.09399	0.1002	0.127	0.005662	0.009372
1927664	SIRT2	10886	protein deacetylase activity	GO:0033558	molecular function	126	6	0.09267	0.113	0.01043	0.856	0.006565	0.0911	0.09426	0.1004	0.1272	0.00844	0.01289
1927664	SIRT2	10886	protein deacetylation	GO:0006476	biological process	126	6	0.09278	0.1133	0.01103	0.8523	0.006639	0.09124	0.09434	0.1005	0.1277	0.008922	0.01363
1927664	SIRT2	10886	cellular response to hypoxia	GO:0071456	biological process	126	12	0.09526	0.119	0.01441	0.8341	0.006849	0.09141	0.09926	0.1086	0.1304	0.01185	0.01753
1927664	SIRT2	10886	cellular response to hepatocyte growth factor stimulus	GO:0035729	biological process	126	5	0.09725	0.1199	0.01694	0.8228	0.005141	0.09379	0.1008	0.1088	0.132	0.01467	0.01956
1927664	SIRT2	10886	negative regulation of transcription from RNA polymerase II promoter in response to hypoxia	GO:0061428	biological process	126	4	0.09924	0.1203	0.01851	0.8161	0.005083	0.09576	0.1028	0.1112	0.1303	0.01614	0.02123
1927664	SIRT2	10886	NAD-dependent histone deacetylase activity (H4-K16 specific)	GO:0046970	molecular function	126	3	0.1011	0.1213	0.02017	0.8097	0.00387	0.09811	0.1041	0.1115	0.132	0.01822	0.02232
1927664	SIRT2	10886	spindle	GO:0005819	cellular component	126	7	0.1015	0.1225	0.02004	0.8093	0.007905	0.0953	0.1081	0.1116	0.1344	0.01644	0.02441
1927664	SIRT2	10886	proteasome-mediated ubiquitin-dependent protein catabolic process	GO:0043161	biological process	126	19	0.104	0.1219	0.02145	0.8038	0.008518	0.09696	0.1115	0.1119	0.1329	0.01736	0.0265
1927664	SIRT2	10886	cellular response to molecule of bacterial origin	GO:0071219	biological process	126	7	0.1058	0.1228	0.01839	0.8114	0.01698	0.09568	0.117	0.1082	0.1394	0.01154	0.0293
1927664	SIRT2	10886	histone acetyltransferase binding	GO:0035035	molecular function	126	5	0.1063	0.1245	0.02397	0.7958	0.004733	0.1021	0.1108	0.1138	0.1362	0.02135	0.02692
1927664	SIRT2	10886	chromosome	GO:0005694	cellular component	126	9	0.1065	0.1252	0.0227	0.7988	0.009636	0.09878	0.1147	0.1109	0.1414	0.01773	0.02907
1927664	SIRT2	10886	positive regulation of proteasomal ubiquitin-dependent protein catabolic process involved in cellular response to hypoxia	GO:2000777	biological process	126	3	0.1068	0.1258	0.02414	0.7949	0.006156	0.1017	0.1123	0.1136	0.1392	0.02078	0.02806
1927664	SIRT2	10886	regulation of cell cycle	GO:0051726	biological process	126	17	0.1131	0.1322	0.02786	0.7816	0.009692	0.1039	0.123	0.1195	0.1462	0.02201	0.03528
1927664	SIRT2	10886	peptidyl-lysine deacetylation	GO:0034983	biological process	126	3	0.1145	0.13	0.02677	0.7833	0.01339	0.104	0.1259	0.113	0.1497	0.01911	0.03751
1927664	SIRT2	10886	tubulin deacetylase activity	GO:0042903	molecular function	126	3	0.121	0.1356	0.02614	0.7789	0.0226	0.1035	0.1414	0.1124	0.1635	0.01495	0.04569
1927664	SIRT2	10886	pentose-phosphate shunt	GO:0006098	biological process	126	49	0.1366	0.1586	0.04498	0.7374	0.007069	0.1275	0.1465	0.1512	0.1662	0.03911	0.05174
1927664	SIRT2	10886	histone deacetylase binding	GO:0042826	molecular function	126	11	0.1371	0.1583	0.04562	0.7366	0.002759	0.1335	0.1408	0.1505	0.1665	0.0432	0.04818
1927664	SIRT2	10886	histone deacetylase activity	GO:0004407	molecular function	126	10	0.138	0.1531	0.04517	0.7355	0.0113	0.1247	0.1529	0.1369	0.1712	0.03606	0.05657
1927664	SIRT2	10886	histone H4 deacetylation	GO:0070933	biological process	126	4	0.1418	0.1601	0.04861	0.7291	0.007313	0.1326	0.1516	0.1501	0.1707	0.04214	0.05608
1927664	SIRT2	10886	mitotic cell cycle	GO:0000278	biological process	126	158	0.1466	0.1672	0.05233	0.7219	0.003928	0.1412	0.1523	0.1608	0.1739	0.04865	0.05629
1927664	SIRT2	10886	necroptotic process	GO:0070266	biological process	126	42	0.1485	0.1693	0.05368	0.7191	0.004131	0.1432	0.154	0.1634	0.1753	0.04966	0.05802
1927664	SIRT2	10886	mitotic spindle	GO:0072686	cellular component	126	15	0.15	0.1701	0.05474	0.7162	0.00771	0.1398	0.1609	0.1577	0.1835	0.04755	0.06302
1927664	SIRT2	10886	histone H3 deacetylation	GO:0070932	biological process	126	5	0.1522	0.1695	0.05621	0.7134	0.007035	0.1426	0.1624	0.1581	0.1817	0.04913	0.06432
1927664	SIRT2	10886	transcription factor binding	GO:0008134	molecular function	126	41	0.1634	0.1797	0.06532	0.6964	0.005254	0.1565	0.1707	0.1706	0.1893	0.05967	0.07151
1927664	SIRT2	10886	hepatocyte growth factor receptor signaling pathway	GO:0048012	biological process	126	6	0.1684	0.1832	0.06923	0.6892	0.00625	0.1595	0.1779	0.1745	0.1923	0.06218	0.07707
1927664	SIRT2	10886	response to stress	GO:0006950	biological process	126	205	0.1782	0.1907	0.07748	0.6754	0.004761	0.1714	0.1854	0.1829	0.1989	0.07185	0.08355
1927664	SIRT2	10886	phosphatidylinositol 3-kinase signaling	GO:0014065	biological process	126	6	0.1842	0.2005	0.08285	0.6664	0.006426	0.1754	0.1935	0.1874	0.2145	0.07503	0.09149
1927664	SIRT2	10886	ubiquitin binding	GO:0043130	molecular function	126	7	0.1914	0.2107	0.08931	0.6555	0.009476	0.178	0.2057	0.1921	0.2312	0.07714	0.1034
1927664	SIRT2	10886	negative regulation of transcription, DNA-templated	GO:0045892	biological process	126	63	0.194	0.2109	0.09192	0.6522	0.006864	0.1843	0.2042	0.1979	0.2248	0.08311	0.1017
1927664	SIRT2	10886	negative regulation of autophagy	GO:0010507	biological process	126	9	0.1955	0.2167	0.09266	0.6488	0.01416	0.1749	0.2185	0.1913	0.2455	0.07446	0.1153
1927664	SIRT2	10886	negative regulation of protein catabolic process	GO:0042177	biological process	126	9	0.1997	0.2178	0.09637	0.6407	0.01951	0.1725	0.2312	0.1884	0.2518	0.07223	0.1286
1927664	SIRT2	10886	microtubule	GO:0005874	cellular component	126	29	0.2139	0.2354	0.111	0.6249	0.008799	0.2012	0.2274	0.2161	0.2565	0.09852	0.1251
1927664	SIRT2	10886	centrosome	GO:0005813	cellular component	126	39	0.2153	0.241	0.1124	0.6231	0.00823	0.203	0.2283	0.2233	0.26	0.1003	0.126
1927664	SIRT2	10886	NAD+ binding	GO:0070403	molecular function	126	5	0.2187	0.2408	0.1157	0.6166	0.01483	0.1969	0.2429	0.2132	0.272	0.09431	0.1419
1927664	SIRT2	10886	negative regulation of striated muscle tissue development	GO:0045843	biological process	126	7	0.2221	0.2471	0.1184	0.61	0.01979	0.1911	0.2582	0.2122	0.2877	0.08802	0.1593
1927664	SIRT2	10886	chromatin binding	GO:0003682	molecular function	126	18	0.234	0.2556	0.1314	0.5969	0.01497	0.2118	0.2584	0.2275	0.2872	0.1083	0.1592
1927664	SIRT2	10886	translation	GO:0006412	biological process	126	302	0.2414	0.2732	0.1399	0.5895	0.004225	0.2342	0.2489	0.2626	0.2843	0.1326	0.1477
1927664	SIRT2	10886	cellular senescence	GO:0090398	biological process	126	265	0.2456	0.2756	0.1444	0.5844	0.003378	0.2396	0.2517	0.2649	0.2868	0.1384	0.1505
1927664	SIRT2	10886	midbody	GO:0030496	cellular component	126	22	0.267	0.2924	0.1694	0.5558	0.008759	0.2528	0.282	0.2776	0.308	0.1531	0.1874
1927664	SIRT2	10886	necrotic cell death	GO:0070265	biological process	126	244	0.2692	0.2986	0.172	0.554	0.00271	0.2644	0.2741	0.2906	0.3067	0.1668	0.1774
1927664	SIRT2	10886	autophagy	GO:0006914	biological process	126	359	0.2704	0.2987	0.1733	0.5526	0.003462	0.2646	0.2763	0.2883	0.3096	0.1666	0.1804
1927664	SIRT2	10886	negative regulation of transcription by RNA polymerase II	GO:0000122	biological process	126	93	0.2718	0.2977	0.175	0.5506	0.005407	0.2628	0.2811	0.2858	0.31	0.1645	0.1861
1927664	SIRT2	10886	glycolytic process	GO:0006096	biological process	126	149	0.2789	0.3046	0.1841	0.5413	0.004957	0.2712	0.2869	0.2968	0.3127	0.1742	0.1945
1927664	SIRT2	10886	cell cycle	GO:0007049	biological process	126	578	0.2828	0.3099	0.1888	0.5367	0.003816	0.276	0.2897	0.2993	0.3209	0.1811	0.1969
1927664	SIRT2	10886	centriole	GO:0005814	cellular component	126	9	0.2923	0.316	0.2007	0.524	0.009619	0.2759	0.3098	0.2971	0.3361	0.1806	0.223
1927664	SIRT2	10886	epithelial to mesenchymal transition	GO:0001837	biological process	126	412	0.2933	0.3156	0.2027	0.523	0.004396	0.2855	0.3013	0.3033	0.3284	0.1935	0.2123
1927664	SIRT2	10886	catabolic process	GO:0009056	biological process	126	138	0.2953	0.3167	0.205	0.5207	0.004499	0.2876	0.3032	0.3066	0.3272	0.1956	0.2149
1927664	SIRT2	10886	biosynthetic process	GO:0009058	biological process	126	285	0.3098	0.3269	0.2236	0.5033	0.004518	0.3013	0.3186	0.3146	0.3396	0.2136	0.234
1927664	SIRT2	10886	nucleus	GO:0005634	cellular component	126	312	0.3121	0.3307	0.2261	0.5006	0.00795	0.2981	0.3267	0.3141	0.3482	0.2083	0.2454
1927664	SIRT2	10886	generation of precursor metabolites and energy	GO:0006091	biological process	126	157	0.3147	0.3325	0.2301	0.4976	0.002993	0.3092	0.3203	0.3238	0.3413	0.2234	0.2371
1927664	SIRT2	10886	localization	GO:0051179	biological process	126	536	0.3251	0.34	0.2436	0.4857	0.003875	0.3174	0.3329	0.3283	0.3522	0.2343	0.2532
1927664	SIRT2	10886	transcription, DNA-templated	GO:0006351	biological process	126	661	0.3311	0.3439	0.251	0.479	0.005064	0.3212	0.3412	0.3287	0.3598	0.239	0.2636
1927664	SIRT2	10886	substantia nigra development	GO:0021762	biological process	126	11	0.3391	0.3498	0.2589	0.4694	0.01662	0.3083	0.373	0.3257	0.3756	0.2206	0.3038
1927664	SIRT2	10886	metabolic process	GO:0008152	biological process	126	449	0.3487	0.3576	0.274	0.4599	0.003013	0.3425	0.355	0.3462	0.3694	0.2666	0.2815
1927664	SIRT2	10886	positive regulation of wound healing	GO:0090303	biological process	126	97	0.352	0.3577	0.2764	0.4559	0.0134	0.3268	0.3792	0.3381	0.3785	0.2448	0.3121
1927664	SIRT2	10886	cell growth	GO:0016049	biological process	126	679	0.3538	0.3636	0.2802	0.4546	0.004572	0.3445	0.3633	0.3496	0.378	0.269	0.292
1927664	SIRT2	10886	negative regulation of cell proliferation	GO:0008285	biological process	126	58	0.3577	0.363	0.285	0.4505	0.006123	0.3454	0.3705	0.3495	0.377	0.27	0.301
1927664	SIRT2	10886	cell death	GO:0008219	biological process	126	771	0.3643	0.3687	0.2937	0.4437	0.004247	0.3554	0.3735	0.3559	0.382	0.2829	0.305
1927664	SIRT2	10886	inflammatory response	GO:0006954	biological process	126	553	0.3668	0.3703	0.2971	0.4411	0.002882	0.3608	0.3729	0.3586	0.3823	0.2897	0.3047
1927664	SIRT2	10886	zinc ion binding	GO:0008270	molecular function	126	15	0.3678	0.3696	0.2963	0.4398	0.01348	0.3409	0.3967	0.345	0.3959	0.2631	0.3337
1927664	SIRT2	10886	homeostatic process	GO:0042592	biological process	126	370	0.382	0.3819	0.3166	0.4258	0.004407	0.3725	0.3919	0.368	0.3964	0.3049	0.3287
1927664	SIRT2	10886	apoptotic process	GO:0006915	biological process	126	967	0.3906	0.387	0.3274	0.4174	0.005465	0.3786	0.403	0.371	0.4036	0.3128	0.3427
1927664	SIRT2	10886	cytokine production	GO:0001816	biological process	126	304	0.3995	0.3904	0.3391	0.4088	0.004019	0.3912	0.408	0.3787	0.4025	0.3282	0.3504
1927664	SIRT2	10886	cytoplasm	GO:0005737	cellular component	126	327	0.4098	0.3998	0.3518	0.3991	0.00616	0.396	0.4241	0.3838	0.4164	0.3346	0.3699
1927664	SIRT2	10886	negative regulation of defense response to bacterium	GO:1900425	biological process	126	10	0.4156	0.405	0.3539	0.3924	0.02199	0.3686	0.4686	0.3681	0.4456	0.294	0.4259
1927664	SIRT2	10886	cell migration	GO:0016477	biological process	126	732	0.4179	0.4025	0.3622	0.3916	0.00465	0.4073	0.4287	0.3883	0.4172	0.3494	0.3756
1927664	SIRT2	10886	transport	GO:0006810	biological process	126	491	0.4204	0.402	0.3653	0.3894	0.004696	0.4096	0.4315	0.3882	0.4163	0.3517	0.3793
1927664	SIRT2	10886	cytosol	GO:0005829	cellular component	126	261	0.4261	0.4052	0.3721	0.3841	0.007556	0.4087	0.4443	0.3892	0.4219	0.3508	0.3948
1927664	SIRT2	10886	cell proliferation	GO:0008283	biological process	126	1152	0.4317	0.4063	0.3796	0.379	0.005509	0.4187	0.4452	0.39	0.4234	0.364	0.396
1927664	SIRT2	10886	cell differentiation	GO:0030154	biological process	126	927	0.4354	0.4066	0.3843	0.3756	0.00573	0.4219	0.4494	0.3903	0.4236	0.368	0.4013
1927664	SIRT2	10886	cell adhesion	GO:0007155	biological process	126	565	0.4459	0.4146	0.3975	0.3665	0.004642	0.435	0.457	0.4011	0.4285	0.3842	0.4113
1927664	SIRT2	10886	nucleolus	GO:0005730	cellular component	126	41	0.4484	0.4183	0.3997	0.3641	0.01016	0.4246	0.4736	0.393	0.4452	0.3713	0.4303
1927664	SIRT2	10886	protein binding	GO:0005515	molecular function	126	1030	0.5132	0.4856	0.4788	0.3114	0.006951	0.4946	0.5326	0.4638	0.5085	0.457	0.5016
1927664	SIRT2	10886	plasma membrane	GO:0005886	cellular component	126	256	0.6608	0.6471	0.6471	0.2048	0.003792	0.6495	0.6722	0.6347	0.6596	0.6347	0.6596
88437	CNP	2158	2',3'-cyclic-nucleotide 3'-phosphodiesterase activity	GO:0004113	molecular function	99	2	0.09181	0.1131	0.007832	0.8736	0.007108	0.09042	0.09322	0.1061	0.1205	0.006147	0.00998
88437	CNP	2158	meiotic cell cycle	GO:0051321	biological process	99	61	0.09422	0.1131	0.01398	0.8367	0.005097	0.09119	0.09737	0.1061	0.1205	0.01209	0.01616
88437	CNP	2158	extracellular matrix	GO:0031012	cellular component	99	274	0.1024	0.1131	0.02114	0.8059	0.00467	0.09815	0.1069	0.1061	0.1205	0.0188	0.02378
88437	CNP	2158	pH reduction	GO:0045851	biological process	99	85	0.1053	0.1131	0.02343	0.7979	0.002752	0.1027	0.108	0.1061	0.1205	0.02188	0.0251
88437	CNP	2158	recombinational repair	GO:0000725	biological process	99	140	0.1092	0.1131	0.0261	0.7887	0.004157	0.1051	0.1136	0.1061	0.1205	0.02365	0.02881
88437	CNP	2158	necrotic cell death	GO:0070265	biological process	99	244	0.1115	0.1131	0.02785	0.7833	0.002618	0.1089	0.1141	0.1061	0.1205	0.02616	0.02964
88437	CNP	2158	biosynthetic process	GO:0009058	biological process	99	285	0.1118	0.1131	0.02806	0.7827	0.002785	0.1091	0.1146	0.1061	0.1205	0.02627	0.02997
88437	CNP	2158	generation of precursor metabolites and energy	GO:0006091	biological process	99	157	0.1131	0.1131	0.02882	0.7803	0.003038	0.11	0.1164	0.1061	0.1205	0.02683	0.03096
88437	CNP	2158	immune response	GO:0006955	biological process	99	359	0.1296	0.1143	0.04006	0.7498	0.003122	0.1261	0.1331	0.1069	0.1222	0.03756	0.04272
88437	CNP	2158	metabolic process	GO:0008152	biological process	99	449	0.131	0.1143	0.04105	0.7473	0.003817	0.1266	0.1356	0.1069	0.1222	0.03793	0.04442
88437	CNP	2158	angiogenesis	GO:0001525	biological process	99	485	0.1351	0.1143	0.04414	0.74	0.003185	0.1311	0.1393	0.1069	0.1222	0.04141	0.04705
88437	CNP	2158	inflammatory response	GO:0006954	biological process	99	553	0.1364	0.1143	0.04506	0.7379	0.002837	0.1329	0.1399	0.1069	0.1222	0.04259	0.04767
88437	CNP	2158	cell adhesion	GO:0007155	biological process	99	565	0.1412	0.1144	0.04855	0.73	0.003473	0.1368	0.1458	0.107	0.1224	0.04541	0.0519
88437	CNP	2158	cytokine production	GO:0001816	biological process	99	304	0.1414	0.1143	0.0485	0.7301	0.004258	0.1363	0.1466	0.1069	0.1222	0.04475	0.05257
88437	CNP	2158	transport	GO:0006810	biological process	99	491	0.1482	0.1144	0.05351	0.7194	0.004549	0.1421	0.1546	0.107	0.1224	0.04912	0.05829
88437	CNP	2158	substantia nigra development	GO:0021762	biological process	99	11	0.1523	0.1143	0.05638	0.7124	0.009141	0.1395	0.1664	0.1072	0.1218	0.04744	0.06702
88437	CNP	2158	translation	GO:0006412	biological process	99	302	0.1555	0.1156	0.05901	0.7084	0.003968	0.15	0.1612	0.1089	0.1227	0.05494	0.06337
88437	CNP	2158	signal transduction	GO:0007165	biological process	99	484	0.1597	0.1149	0.06213	0.7024	0.004483	0.1533	0.1663	0.1077	0.1227	0.05729	0.06737
88437	CNP	2158	autophagy	GO:0006914	biological process	99	359	0.1628	0.1158	0.06464	0.6978	0.004162	0.1569	0.169	0.1092	0.1227	0.06013	0.06949
88437	CNP	2158	cell cycle	GO:0007049	biological process	99	578	0.1701	0.1177	0.07058	0.6873	0.003823	0.1648	0.1757	0.1103	0.1256	0.06625	0.07518
88437	CNP	2158	localization	GO:0051179	biological process	99	536	0.1764	0.1181	0.07598	0.6779	0.004804	0.1697	0.1834	0.1104	0.1263	0.07028	0.08213
88437	CNP	2158	cell death	GO:0008219	biological process	99	771	0.1772	0.1187	0.07661	0.6769	0.004228	0.1714	0.1831	0.1114	0.1265	0.07159	0.08199
88437	CNP	2158	cell growth	GO:0016049	biological process	99	679	0.1819	0.1196	0.08085	0.6699	0.003965	0.1765	0.1875	0.1121	0.1276	0.07597	0.08604
88437	CNP	2158	transcription, DNA-templated	GO:0006351	biological process	99	661	0.1907	0.1258	0.08894	0.6572	0.004064	0.185	0.1965	0.1183	0.1338	0.08364	0.09459
88437	CNP	2158	cell differentiation	GO:0030154	biological process	99	927	0.2036	0.1329	0.1012	0.6391	0.004763	0.1966	0.2108	0.1244	0.142	0.0945	0.1084
88437	CNP	2158	apoptotic process	GO:0006915	biological process	99	967	0.2043	0.1335	0.1019	0.6381	0.004288	0.1981	0.2108	0.1251	0.1425	0.09585	0.1084
88437	CNP	2158	cell proliferation	GO:0008283	biological process	99	1152	0.2104	0.1358	0.1079	0.6298	0.004945	0.2032	0.2179	0.1267	0.1456	0.1006	0.1156
88437	CNP	2158	extracellular space	GO:0005615	cellular component	99	156	0.232	0.1566	0.1299	0.601	0.007322	0.2207	0.2438	0.1431	0.1714	0.1183	0.1427
88437	CNP	2158	nucleoplasm	GO:0005654	cellular component	99	155	0.2471	0.1725	0.1462	0.5817	0.007482	0.2354	0.2594	0.1578	0.1885	0.1333	0.1604
88437	CNP	2158	extracellular exosome	GO:0070062	cellular component	99	289	0.2729	0.1999	0.1764	0.5491	0.005653	0.2644	0.2818	0.1876	0.213	0.1656	0.1879
88437	CNP	2158	membrane	GO:0016020	cellular component	99	176	0.309	0.2402	0.2225	0.5043	0.005559	0.3001	0.3181	0.229	0.2518	0.2102	0.2354
88437	CNP	2158	cytosol	GO:0005829	cellular component	99	261	0.3208	0.2475	0.2377	0.4906	0.004979	0.3127	0.3291	0.2366	0.2588	0.2262	0.2498
88437	CNP	2158	nucleus	GO:0005634	cellular component	99	312	0.3213	0.2495	0.2386	0.4898	0.004623	0.3134	0.3294	0.2404	0.259	0.2281	0.2496
88437	CNP	2158	cytoplasm	GO:0005737	cellular component	99	327	0.34	0.2649	0.2627	0.4692	0.004175	0.3323	0.3479	0.2563	0.2738	0.2527	0.273
1915051	PLLP	18553	myelination	GO:0042552	biological process	16	9	0.09419	0.06414	0.01131	0.8496	0.009526	0.09222	0.0962	0.0498	0.08262	0.008352	0.01532
1915051	PLLP	18553	structural constituent of myelin sheath	GO:0019911	molecular function	16	5	0.1012	0.07606	0.01878	0.8139	0.009165	0.09529	0.1075	0.06006	0.09633	0.01472	0.02397
1915051	PLLP	18553	endocytosis	GO:0006897	biological process	16	295	0.2487	0.3148	0.1479	0.5799	0.006972	0.2371	0.261	0.2937	0.3374	0.1353	0.1616
1915051	PLLP	18553	localization	GO:0051179	biological process	16	536	0.2583	0.3148	0.159	0.5677	0.005846	0.2486	0.2684	0.2937	0.3374	0.1483	0.1704
1915051	PLLP	18553	cell differentiation	GO:0030154	biological process	16	927	0.3159	0.326	0.2312	0.4963	0.006014	0.3048	0.3274	0.3066	0.3466	0.2176	0.2456
1915051	PLLP	18553	cell proliferation	GO:0008283	biological process	16	1152	0.3314	0.326	0.2515	0.4787	0.00431	0.3231	0.34	0.3066	0.3466	0.2413	0.2621
1915051	PLLP	18553	integral component of membrane	GO:0016021	cellular component	16	44	0.3963	0.3595	0.3316	0.4115	0.0164	0.3614	0.4345	0.3277	0.3943	0.2888	0.3808
1915051	PLLP	18553	protein binding	GO:0005515	molecular function	16	1030	0.4257	0.3764	0.371	0.3844	0.01013	0.4021	0.4507	0.3459	0.4095	0.3427	0.4017
1924210	BCAS1	974	inflammatory response	GO:0006954	biological process	3	553	0.3313	0.63	0.2515	0.4788	0.003216	0.3248	0.3378	0.6156	0.6447	0.2438	0.2593
1924210	BCAS1	974	cell proliferation	GO:0008283	biological process	3	1152	0.5297	0.63	0.4986	0.2988	0.003978	0.5184	0.5413	0.6156	0.6447	0.486	0.5116
1924210	BCAS1	974	extracellular exosome	GO:0070062	cellular component	3	289	0.6451	0.63	0.63	0.2155	0.004411	0.6317	0.6587	0.6156	0.6447	0.6156	0.6447
2147183	ABHD3	18718				nan	nan
2445171	ENPP6	23409	glycerophosphocholine cholinephosphodiesterase activity	GO:0047390	molecular function	12	2	0.09911	0.1074	0.01607	0.8249	0.01075	0.09367	0.1049	0.06746	0.1711	0.01192	0.02165
2445171	ENPP6	23409	phosphoric diester hydrolase activity	GO:0008081	molecular function	12	36	0.1247	0.1293	0.02481	0.7775	0.02876	0.1031	0.1508	0.07299	0.229	0.01228	0.0501
2445171	ENPP6	23409	choline metabolic process	GO:0019695	biological process	12	7	0.2651	0.4662	0.1662	0.5547	0.02003	0.233	0.3016	0.3712	0.5857	0.1294	0.2136
2445171	ENPP6	23409	lipid metabolic process	GO:0006629	biological process	12	16	0.3345	0.5315	0.248	0.4737	0.02713	0.2872	0.3895	0.4511	0.6263	0.1927	0.3191
2445171	ENPP6	23409	metabolic process	GO:0008152	biological process	12	449	0.3898	0.6112	0.3262	0.4183	0.006167	0.3765	0.4036	0.5635	0.6628	0.3098	0.3434
2445171	ENPP6	23409	cell differentiation	GO:0030154	biological process	12	927	0.5855	0.7825	0.5629	0.2571	0.008744	0.5605	0.6116	0.7521	0.8141	0.5351	0.5922
2445171	ENPP6	23409	extracellular region	GO:0005576	cellular component	12	46	0.6375	0.7825	0.6211	0.2201	0.009725	0.6091	0.6672	0.7521	0.8141	0.5901	0.6538
2445171	ENPP6	23409	extracellular exosome	GO:0070062	cellular component	12	289	0.7952	0.8129	0.7902	0.1102	0.008309	0.7716	0.8195	0.7932	0.8332	0.7656	0.8155
2445171	ENPP6	23409	plasma membrane	GO:0005886	cellular component	12	256	0.817	0.8129	0.8129	0.0943	0.007171	0.798	0.8364	0.7932	0.8332	0.7932	0.8332
2154240	PLXNB3	9105	cell-cell adhesion mediator activity	GO:0098632	molecular function	26	5	0.09167	0.02107	0.00234	0.9478	0.004384	0.09042	0.09294	0.01833	0.02423	0.002067	0.00265
2154240	PLXNB3	9105	semaphorin receptor complex	GO:0002116	cellular component	26	4	0.09167	0.02127	0.0027	0.937	0.002922	0.09042	0.09294	0.01844	0.02453	0.002473	0.002947
2154240	PLXNB3	9105	regulation of GTPase activity	GO:0043087	biological process	26	10	0.09167	0.02134	0.002564	0.9419	0.007475	0.09042	0.09294	0.01824	0.02496	0.002035	0.003231
2154240	PLXNB3	9105	cell chemotaxis	GO:0060326	biological process	26	30	0.09167	0.02485	0.004437	0.9071	0.005727	0.09042	0.09294	0.02099	0.02941	0.003607	0.005457
2154240	PLXNB3	9105	semaphorin receptor activity	GO:0017154	molecular function	26	4	0.09193	0.03297	0.007918	0.8734	0.005059	0.09052	0.09336	0.02872	0.03783	0.0067	0.009357
2154240	PLXNB3	9105	positive regulation of axonogenesis	GO:0050772	biological process	26	9	0.09593	0.04387	0.01446	0.8338	0.007407	0.09202	0.1	0.03777	0.05095	0.01171	0.01785
2154240	PLXNB3	9105	positive chemotaxis	GO:0050918	biological process	26	13	0.09937	0.04595	0.01664	0.8226	0.00991	0.0943	0.1047	0.03848	0.05488	0.01254	0.02208
2154240	PLXNB3	9105	regulation of cell migration	GO:0030334	biological process	26	38	0.1036	0.05239	0.02162	0.8036	0.006893	0.09767	0.1098	0.04545	0.06039	0.01816	0.02576
2154240	PLXNB3	9105	protein domain specific binding	GO:0019904	molecular function	26	91	0.1088	0.0539	0.02145	0.7963	0.0239	0.09051	0.1307	0.04042	0.07186	0.01327	0.03467
2154240	PLXNB3	9105	positive regulation of endothelial cell proliferation	GO:0001938	biological process	26	14	0.1122	0.05685	0.02758	0.7833	0.007495	0.1052	0.1197	0.04985	0.06482	0.02308	0.03296
2154240	PLXNB3	9105	semaphorin-plexin signaling pathway	GO:0071526	biological process	26	15	0.1164	0.05827	0.03102	0.7735	0.005022	0.1108	0.1224	0.05264	0.06451	0.02757	0.03491
2154240	PLXNB3	9105	homophilic cell adhesion via plasma membrane adhesion molecules	GO:0007156	biological process	26	5	0.1206	0.05902	0.03349	0.7656	0.008841	0.1112	0.1308	0.05093	0.06841	0.02795	0.04014
2154240	PLXNB3	9105	negative regulation of cell adhesion	GO:0007162	biological process	26	14	0.1223	0.05288	0.02169	0.7885	0.02836	0.1026	0.1459	0.03563	0.07848	0.01046	0.04495
2154240	PLXNB3	9105	semaphorin-plexin signaling pathway involved in axon guidance	GO:1902287	biological process	26	4	0.124	0.05947	0.03633	0.759	0.00483	0.1181	0.1302	0.05331	0.06633	0.0327	0.04036
2154240	PLXNB3	9105	negative regulation of cell migration	GO:0030336	biological process	26	32	0.13	0.06568	0.03822	0.7494	0.01674	0.1125	0.1503	0.05124	0.08418	0.02705	0.05402
2154240	PLXNB3	9105	regulation of cell shape	GO:0008360	biological process	26	27	0.1478	0.07929	0.05269	0.7197	0.009543	0.136	0.1607	0.07111	0.08841	0.04355	0.06376
2154240	PLXNB3	9105	positive regulation of neuron projection development	GO:0010976	biological process	26	17	0.1479	0.07646	0.05283	0.719	0.01092	0.1337	0.1636	0.0638	0.09164	0.04291	0.06503
2154240	PLXNB3	9105	negative regulation of GTPase activity	GO:0034260	biological process	26	6	0.1931	0.117	0.09047	0.6521	0.01383	0.1731	0.2154	0.0951	0.1439	0.07275	0.1125
2154240	PLXNB3	9105	integral component of plasma membrane	GO:0005887	cellular component	26	94	0.2709	0.2114	0.1737	0.5494	0.01472	0.247	0.297	0.1787	0.2502	0.1459	0.2068
2154240	PLXNB3	9105	cell adhesion	GO:0007155	biological process	26	565	0.3836	0.3665	0.3187	0.4244	0.002868	0.3768	0.3905	0.3577	0.3755	0.311	0.3266
2154240	PLXNB3	9105	cell surface	GO:0009986	cellular component	26	55	0.4638	0.4551	0.4194	0.3512	0.006476	0.4471	0.4811	0.4363	0.4747	0.4001	0.4396
2154240	PLXNB3	9105	cell differentiation	GO:0030154	biological process	26	927	0.51	0.484	0.4754	0.3141	0.002759	0.5015	0.5185	0.4721	0.4963	0.4668	0.4842
2154240	PLXNB3	9105	protein binding	GO:0005515	molecular function	26	1030	0.512	0.4839	0.4776	0.3122	0.006749	0.493	0.5316	0.4672	0.5011	0.4565	0.4996
98239	SCD	10571	monounsaturated fatty acid biosynthetic process	GO:1903966	biological process	90	3	0.09167	0.07978	0.004408	0.9072	0.002142	0.09042	0.09294	0.07347	0.08664	0.004071	0.004772
98239	SCD	10571	stearoyl-CoA 9-desaturase activity	GO:0004768	molecular function	90	2	0.0917	0.07978	0.008026	0.8729	0.003485	0.09045	0.09298	0.07347	0.08664	0.007121	0.009044
98239	SCD	10571	unsaturated fatty acid biosynthetic process	GO:0006636	biological process	90	11	0.09246	0.07978	0.008366	0.8698	0.006477	0.09088	0.09407	0.07347	0.08664	0.006806	0.01028
98239	SCD	10571	biosynthetic process	GO:0009058	biological process	90	285	0.09756	0.0824	0.01775	0.8195	0.002941	0.09554	0.09962	0.07389	0.09189	0.01639	0.01923
98239	SCD	10571	oxidoreductase activity	GO:0016491	molecular function	90	109	0.09885	0.08176	0.01411	0.8328	0.01406	0.09076	0.1077	0.07304	0.09152	0.00962	0.0207
98239	SCD	10571	meiotic spindle assembly checkpoint	GO:0033316	biological process	90	40	0.09922	0.08322	0.01881	0.8151	0.003728	0.09677	0.1017	0.07482	0.09257	0.01703	0.02078
98239	SCD	10571	cellular component biogenesis	GO:0044085	biological process	90	174	0.09931	0.0824	0.01906	0.8142	0.003096	0.09744	0.1012	0.07389	0.09189	0.01754	0.0207
98239	SCD	10571	generation of precursor metabolites and energy	GO:0006091	biological process	90	157	0.1019	0.08364	0.02084	0.8072	0.004052	0.09843	0.1054	0.07517	0.09308	0.01881	0.02309
98239	SCD	10571	iron ion binding	GO:0005506	molecular function	90	7	0.104	0.084	0.02105	0.8048	0.009856	0.09665	0.1119	0.07468	0.09449	0.0165	0.02686
98239	SCD	10571	DNA damage response, detection of DNA damage	GO:0042769	biological process	90	67	0.1161	0.09147	0.03091	0.7741	0.00262	0.1136	0.1186	0.08437	0.09917	0.02913	0.0328
98239	SCD	10571	metabolic process	GO:0008152	biological process	90	449	0.1164	0.0923	0.03099	0.7737	0.004464	0.1118	0.1212	0.08484	0.1004	0.02805	0.03424
98239	SCD	10571	necrotic cell death	GO:0070265	biological process	90	244	0.1216	0.09388	0.03457	0.7639	0.003061	0.118	0.1252	0.08629	0.1021	0.03233	0.03697
98239	SCD	10571	homeostatic process	GO:0042592	biological process	90	370	0.1509	0.1209	0.0554	0.7151	0.006449	0.1424	0.1599	0.1107	0.132	0.04914	0.06245
98239	SCD	10571	cytokinesis	GO:0000910	biological process	90	71	0.1605	0.1214	0.06278	0.7012	0.004614	0.1543	0.1669	0.1129	0.1305	0.05797	0.06798
98239	SCD	10571	paracrine signaling	GO:0038001	biological process	90	38	0.1619	0.1223	0.06388	0.6993	0.003332	0.1572	0.1666	0.113	0.1325	0.06023	0.06776
98239	SCD	10571	inflammatory response	GO:0006954	biological process	90	553	0.1635	0.1223	0.06517	0.6967	0.004943	0.1571	0.1703	0.113	0.1325	0.05994	0.07085
98239	SCD	10571	transport	GO:0006810	biological process	90	491	0.1674	0.1223	0.06837	0.6902	0.00812	0.1565	0.1791	0.113	0.1325	0.05956	0.07847
98239	SCD	10571	cell cycle	GO:0007049	biological process	90	578	0.1696	0.1223	0.07015	0.6879	0.004326	0.1638	0.1756	0.113	0.1325	0.06523	0.07545
98239	SCD	10571	transcription, DNA-templated	GO:0006351	biological process	90	661	0.178	0.1227	0.07734	0.6754	0.005599	0.1703	0.186	0.1133	0.133	0.07064	0.08468
98239	SCD	10571	cell death	GO:0008219	biological process	90	771	0.1827	0.1231	0.08139	0.6689	0.005487	0.1754	0.1903	0.1138	0.133	0.07472	0.08865
98239	SCD	10571	angiogenesis	GO:0001525	biological process	90	485	0.1847	0.1231	0.08328	0.666	0.004541	0.1786	0.1911	0.1138	0.133	0.07765	0.08932
98239	SCD	10571	epithelial to mesenchymal transition	GO:0001837	biological process	90	412	0.192	0.126	0.09011	0.6553	0.004976	0.1851	0.1993	0.1161	0.1368	0.08351	0.09722
98239	SCD	10571	localization	GO:0051179	biological process	90	536	0.1928	0.1274	0.09071	0.6541	0.006558	0.1836	0.2025	0.1165	0.1393	0.08219	0.1001
98239	SCD	10571	apoptotic process	GO:0006915	biological process	90	967	0.2062	0.1364	0.1037	0.6353	0.006507	0.197	0.2159	0.1244	0.1495	0.09457	0.1137
98239	SCD	10571	cell differentiation	GO:0030154	biological process	90	927	0.2159	0.14	0.1133	0.6224	0.006124	0.207	0.2252	0.1286	0.1525	0.1041	0.1232
98239	SCD	10571	cell proliferation	GO:0008283	biological process	90	1152	0.2199	0.1406	0.1175	0.6167	0.00702	0.2095	0.2308	0.129	0.1532	0.1068	0.1291
98239	SCD	10571	cell adhesion	GO:0007155	biological process	90	565	0.2235	0.1425	0.1212	0.6122	0.005746	0.215	0.2324	0.1319	0.1539	0.1123	0.1308
98239	SCD	10571	endoplasmic reticulum membrane	GO:0005789	cellular component	90	27	0.2511	0.1967	0.1469	0.5646	0.03411	0.198	0.3183	0.1522	0.2542	0.09284	0.2325
98239	SCD	10571	endoplasmic reticulum	GO:0005783	cellular component	90	107	0.3197	0.2485	0.2355	0.492	0.008843	0.3044	0.3358	0.2274	0.2715	0.216	0.2569
98239	SCD	10571	membrane	GO:0016020	cellular component	90	176	0.3211	0.2507	0.2371	0.4902	0.0105	0.3028	0.3404	0.227	0.2768	0.2146	0.2619
98239	SCD	10571	nucleolus	GO:0005730	cellular component	90	41	0.3227	0.2528	0.2387	0.4881	0.01309	0.3002	0.3469	0.2263	0.2824	0.2117	0.2692
98239	SCD	10571	integral component of membrane	GO:0016021	cellular component	90	44	0.3877	0.3251	0.323	0.4202	0.009059	0.3682	0.4082	0.3016	0.3504	0.2992	0.3487
2443327	FA2H	21197	fatty acid alpha-hydroxylase activity	GO:0080132	molecular function	7	2	0.1127	0.09388	0.02782	0.7825	0.007349	0.1065	0.1191	0.07118	0.1238	0.02317	0.03339
2443327	FA2H	21197	fatty acid metabolic process	GO:0006631	biological process	7	24	0.152	0.1136	0.05239	0.7144	0.01963	0.1297	0.1782	0.0825	0.1565	0.03452	0.0795
2443327	FA2H	21197	cell differentiation	GO:0030154	biological process	7	927	0.4653	0.5576	0.4199	0.3502	0.00974	0.4428	0.4889	0.5209	0.5968	0.3917	0.4502
2443327	FA2H	21197	endoplasmic reticulum	GO:0005783	cellular component	7	107	0.6016	0.5804	0.5804	0.2459	0.009776	0.5749	0.6295	0.5498	0.6126	0.5498	0.6126
1915166	PLPP3	9229	sphingosine-1-phosphate phosphatase activity	GO:0042392	molecular function	47	2	0.09172	0.0419	0.005023	0.8996	0.008106	0.09042	0.09304	0.03314	0.05298	0.003794	0.006649
1915166	PLPP3	9229	canonical Wnt signaling pathway involved in positive regulation of wound healing	GO:0044330	biological process	47	2	0.09173	0.0419	0.005742	0.8919	0.007491	0.09042	0.09307	0.03314	0.05298	0.004433	0.007438
1915166	PLPP3	9229	canonical Wnt signaling pathway involved in positive regulation of cell-cell adhesion	GO:0044329	biological process	47	2	0.09179	0.0419	0.005845	0.8906	0.008648	0.09041	0.09319	0.03314	0.05298	0.004341	0.007871
1915166	PLPP3	9229	canonical Wnt signaling pathway involved in positive regulation of endothelial cell migration	GO:0044328	biological process	47	2	0.09188	0.0419	0.005818	0.8909	0.008164	0.09039	0.09339	0.03314	0.05298	0.004404	0.007686
1915166	PLPP3	9229	lipid phosphatase activity	GO:0042577	molecular function	47	4	0.09376	0.05443	0.01043	0.855	0.009749	0.08946	0.09828	0.04251	0.0697	0.007851	0.01387
1915166	PLPP3	9229	phosphatidate phosphatase activity	GO:0008195	molecular function	47	4	0.1	0.06881	0.01619	0.8214	0.018	0.08665	0.1155	0.04943	0.09578	0.01096	0.02391
1915166	PLPP3	9229	homotypic cell-cell adhesion	GO:0034109	biological process	47	6	0.1049	0.07509	0.0182	0.8128	0.01669	0.09338	0.1179	0.05471	0.1031	0.01198	0.02767
1915166	PLPP3	9229	canonical Wnt signaling pathway	GO:0060070	biological process	47	31	0.1299	0.1214	0.03978	0.7487	0.01009	0.1183	0.1426	0.1006	0.1465	0.03234	0.04894
1915166	PLPP3	9229	phosphatase activity	GO:0016791	molecular function	47	76	0.1338	0.1316	0.04207	0.7408	0.0156	0.1168	0.1532	0.104	0.1667	0.03122	0.05668
1915166	PLPP3	9229	phospholipid dephosphorylation	GO:0046839	biological process	47	6	0.1507	0.1547	0.05414	0.7134	0.0173	0.1305	0.174	0.122	0.196	0.03971	0.07381
1915166	PLPP3	9229	positive regulation of DNA-binding transcription factor activity	GO:0051091	biological process	47	21	0.172	0.1762	0.06815	0.6801	0.02562	0.1405	0.2104	0.1287	0.2413	0.04264	0.1089
1915166	PLPP3	9229	integral component of plasma membrane	GO:0005887	cellular component	47	94	0.2051	0.2315	0.1014	0.6325	0.02165	0.1756	0.2397	0.1821	0.2941	0.0749	0.1373
1915166	PLPP3	9229	dedifferentiation	GO:0043696	biological process	47	103	0.2083	0.2453	0.1053	0.6318	0.01135	0.1917	0.2262	0.2122	0.2836	0.08987	0.1235
1915166	PLPP3	9229	signal transduction	GO:0007165	biological process	47	484	0.2587	0.313	0.1596	0.566	0.01037	0.2427	0.2758	0.2825	0.3467	0.1414	0.1801
1915166	PLPP3	9229	inflammatory response	GO:0006954	biological process	47	553	0.3018	0.3522	0.2117	0.5129	0.0124	0.2812	0.324	0.319	0.3889	0.1867	0.24
1915166	PLPP3	9229	angiogenesis	GO:0001525	biological process	47	485	0.3084	0.3524	0.2202	0.5051	0.01207	0.2879	0.3303	0.3192	0.3891	0.1954	0.2481
1915166	PLPP3	9229	cell adhesion	GO:0007155	biological process	47	565	0.3137	0.3549	0.2264	0.4988	0.01394	0.2899	0.3394	0.3201	0.3933	0.197	0.2603
1915166	PLPP3	9229	metabolic process	GO:0008152	biological process	47	449	0.3359	0.378	0.2547	0.4735	0.01543	0.3079	0.3664	0.3412	0.4187	0.2205	0.2942
1915166	PLPP3	9229	transcription, DNA-templated	GO:0006351	biological process	47	661	0.3689	0.4104	0.2988	0.4386	0.01095	0.3474	0.3916	0.3765	0.4473	0.2725	0.3277
1915166	PLPP3	9229	transport	GO:0006810	biological process	47	491	0.3925	0.4183	0.3267	0.4151	0.01702	0.3579	0.4305	0.3767	0.4645	0.2847	0.3749
1915166	PLPP3	9229	cell death	GO:0008219	biological process	47	771	0.4028	0.43	0.3418	0.4055	0.01139	0.3787	0.4285	0.3948	0.4683	0.3119	0.3745
1915166	PLPP3	9229	negative regulation of protein phosphorylation	GO:0001933	biological process	47	21	0.41	0.4525	0.3338	0.3949	0.04066	0.3299	0.5095	0.3909	0.5239	0.242	0.4603
1915166	PLPP3	9229	phospholipid metabolic process	GO:0006644	biological process	47	30	0.419	0.4439	0.3521	0.388	0.03295	0.3528	0.4976	0.3775	0.5219	0.2772	0.4471
1915166	PLPP3	9229	apoptotic process	GO:0006915	biological process	47	967	0.4276	0.4356	0.373	0.3825	0.01219	0.4008	0.4562	0.3993	0.4752	0.3402	0.409
1915166	PLPP3	9229	cell proliferation	GO:0008283	biological process	47	1152	0.4312	0.4356	0.3772	0.3792	0.01324	0.4019	0.4627	0.3993	0.4752	0.3416	0.4166
1915166	PLPP3	9229	protein stabilization	GO:0050821	biological process	47	13	0.5002	0.5221	0.4437	0.3166	0.03933	0.4068	0.6152	0.4493	0.6068	0.3289	0.5985
1915166	PLPP3	9229	Golgi apparatus	GO:0005794	cellular component	47	82	0.5421	0.5444	0.5102	0.2883	0.01681	0.4989	0.589	0.4994	0.5936	0.4608	0.5649
1915166	PLPP3	9229	protein binding	GO:0005515	molecular function	47	1030	0.5515	0.5437	0.5222	0.2814	0.01482	0.5139	0.5919	0.5023	0.5885	0.4806	0.5674
1336171	GNG12	19663	actin filament	GO:0005884	cellular component	11	15	0.1616	0.5164	0.06365	0.6989	0.007476	0.1513	0.1726	0.4361	0.6114	0.0559	0.07247
1336171	GNG12	19663	response to lipopolysaccharide	GO:0032496	biological process	11	11	0.253	0.623	0.151	0.5673	0.02765	0.2116	0.3025	0.4971	0.7809	0.1091	0.2089
1336171	GNG12	19663	heterotrimeric G-protein complex	GO:0005834	cellular component	11	8	0.5336	0.8207	0.5005	0.2942	0.01767	0.4875	0.584	0.7924	0.8501	0.4481	0.5592
1336171	GNG12	19663	phosphate ion binding	GO:0042301	molecular function	11	3	0.6062	0.8207	0.5817	0.2365	0.02763	0.5366	0.6848	0.7924	0.8501	0.5057	0.6692
1336171	GNG12	19663	cerebral cortex development	GO:0021987	biological process	11	3	0.6236	0.8207	0.601	0.2284	0.02047	0.5625	0.6913	0.7924	0.8501	0.5266	0.6861
1336171	GNG12	19663	cell growth	GO:0016049	biological process	11	679	0.6947	0.8207	0.6836	0.181	0.007334	0.6728	0.7174	0.7924	0.8501	0.6603	0.7079
1336171	GNG12	19663	PDZ domain binding	GO:0030165	molecular function	11	14	0.7144	0.8207	0.7043	0.1659	0.01327	0.6767	0.7541	0.7924	0.8501	0.6644	0.7465
1336171	GNG12	19663	extracellular exosome	GO:0070062	cellular component	11	289	0.7956	0.8207	0.7905	0.11	0.007755	0.7736	0.8182	0.7924	0.8501	0.7677	0.8141
1336171	GNG12	19663	protein binding	GO:0005515	molecular function	11	1030	0.8055	0.8218	0.8006	0.1013	0.01196	0.7731	0.8393	0.7934	0.8512	0.7669	0.8359
2444453	ARHGEF10	14103	actin cytoskeleton organization	GO:0030036	biological process	14	26	0.09167	0.01895	0.002317	0.95	0.00672	0.09042	0.09294	0.01744	0.0206	0.001903	0.002821
2444453	ARHGEF10	14103	mitotic spindle assembly	GO:0090307	biological process	14	6	0.09167	0.01895	0.004573	0.9052	0.003516	0.09042	0.09294	0.01744	0.0206	0.004019	0.005203
2444453	ARHGEF10	14103	activation of GTPase activity	GO:0090630	biological process	14	7	0.09167	0.02052	0.006475	0.8855	0.004654	0.09042	0.09294	0.01857	0.02269	0.005468	0.007666
2444453	ARHGEF10	14103	guanyl-nucleotide exchange factor activity	GO:0005085	molecular function	14	11	0.09167	0.01933	0.005489	0.8947	0.005589	0.09042	0.09294	0.01749	0.02135	0.00449	0.006712
2444453	ARHGEF10	14103	Rho guanyl-nucleotide exchange factor activity	GO:0005089	molecular function	14	11	0.09305	0.02523	0.0123	0.8455	0.005094	0.09088	0.09528	0.0222	0.02866	0.01053	0.01436
2444453	ARHGEF10	14103	kinesin binding	GO:0019894	molecular function	14	6	0.09583	0.02649	0.01448	0.8338	0.006877	0.09299	0.09876	0.02359	0.02975	0.01182	0.01772
2444453	ARHGEF10	14103	centrosome duplication	GO:0051298	biological process	14	3	0.09727	0.02752	0.01706	0.8222	0.005053	0.09398	0.1007	0.02454	0.03085	0.01482	0.01964
2444453	ARHGEF10	14103	myelination in peripheral nervous system	GO:0022011	biological process	14	4	0.09879	0.0284	0.01768	0.8194	0.006175	0.0951	0.1026	0.02509	0.03214	0.01487	0.02103
2444453	ARHGEF10	14103	positive regulation of stress fiber assembly	GO:0051496	biological process	14	8	0.1151	0.04001	0.02882	0.7791	0.008471	0.1084	0.1222	0.03442	0.04652	0.02329	0.03565
2444453	ARHGEF10	14103	centrosome	GO:0005813	cellular component	14	39	0.1807	0.09558	0.07965	0.6717	0.005377	0.1734	0.1884	0.08792	0.1039	0.07326	0.08659
2444453	ARHGEF10	14103	localization	GO:0051179	biological process	14	536	0.3028	0.2342	0.2147	0.5116	0.003369	0.2966	0.3091	0.2262	0.2425	0.2074	0.2223
2444453	ARHGEF10	14103	protein binding	GO:0005515	molecular function	14	1030	0.414	0.3574	0.3574	0.3952	0.004428	0.4034	0.4248	0.345	0.3702	0.345	0.3702
97623	PLP1	9086	central nervous system myelination	GO:0022010	biological process	30	4	0.09167	0.02184	0.002135	0.9559	0.00653	0.09042	0.09294	0.01982	0.02408	0.001752	0.002603
97623	PLP1	9086	glial cell differentiation	GO:0010001	biological process	30	10	0.09167	0.02216	0.003646	0.9186	0.004999	0.09042	0.09294	0.02001	0.02456	0.003071	0.004329
97623	PLP1	9086	endoderm development	GO:0007492	biological process	30	5	0.09167	0.02308	0.005458	0.8954	0.006515	0.09042	0.09294	0.02088	0.02551	0.004338	0.006869
97623	PLP1	9086	myelination	GO:0042552	biological process	30	9	0.09167	0.02325	0.004196	0.9104	0.00775	0.09042	0.09294	0.0202	0.02677	0.003193	0.005514
97623	PLP1	9086	axon development	GO:0061564	biological process	30	4	0.09167	0.02438	0.006091	0.8888	0.004922	0.09042	0.09294	0.02144	0.02773	0.005094	0.007284
97623	PLP1	9086	structural constituent of myelin sheath	GO:0019911	molecular function	30	5	0.09279	0.03176	0.009758	0.8594	0.008956	0.09117	0.09443	0.02548	0.03958	0.00725	0.01313
97623	PLP1	9086	myelin sheath	GO:0043209	cellular component	30	4	0.1298	0.09765	0.03849	0.7508	0.01229	0.1169	0.1441	0.07367	0.1294	0.0289	0.05126
97623	PLP1	9086	neuron projection development	GO:0031175	biological process	30	15	0.1584	0.138	0.06124	0.704	0.005017	0.1513	0.1659	0.1265	0.1505	0.05607	0.06689
97623	PLP1	9086	substantia nigra development	GO:0021762	biological process	30	11	0.2291	0.217	0.1265	0.6023	0.01655	0.2051	0.2559	0.1921	0.2451	0.1031	0.1553
97623	PLP1	9086	localization	GO:0051179	biological process	30	536	0.245	0.2327	0.1437	0.5842	0.009551	0.23	0.2609	0.2112	0.2563	0.1283	0.1609
97623	PLP1	9086	transport	GO:0006810	biological process	30	491	0.2452	0.228	0.1441	0.5815	0.0158	0.221	0.272	0.2041	0.2547	0.1189	0.1746
97623	PLP1	9086	inflammatory response	GO:0006954	biological process	30	553	0.279	0.2473	0.1841	0.5412	0.006292	0.2684	0.29	0.2304	0.2655	0.1719	0.1971
97623	PLP1	9086	cell death	GO:0008219	biological process	30	771	0.2931	0.25	0.2016	0.5234	0.008367	0.279	0.3079	0.2325	0.2687	0.1848	0.2199
97623	PLP1	9086	cell proliferation	GO:0008283	biological process	30	1152	0.2993	0.25	0.2095	0.5158	0.008401	0.2849	0.3144	0.2325	0.2687	0.1924	0.2282
97623	PLP1	9086	apoptotic process	GO:0006915	biological process	30	967	0.3016	0.25	0.2126	0.513	0.008298	0.2873	0.3166	0.2325	0.2687	0.1952	0.2315
97623	PLP1	9086	innate immune response	GO:0045087	biological process	30	166	0.3106	0.265	0.2245	0.5022	0.006952	0.2986	0.323	0.2499	0.2812	0.209	0.2411
97623	PLP1	9086	plasma membrane	GO:0005886	cellular component	30	256	0.3638	0.3005	0.2925	0.4442	0.007767	0.3475	0.3808	0.2792	0.3234	0.273	0.3134
97623	PLP1	9086	protein binding	GO:0005515	molecular function	30	1030	0.3819	0.3194	0.3146	0.4258	0.01267	0.3559	0.4098	0.288	0.3544	0.2829	0.3499
2449119	A2M	7	serine-type endopeptidase inhibitor activity	GO:0004867	molecular function	46	7	0.09169	0.06993	0.004962	0.9004	0.007796	0.09041	0.09299	0.0588	0.08318	0.003762	0.006545
2449119	A2M	7	growth factor binding	GO:0019838	molecular function	46	29	0.0917	0.07183	0.007355	0.8779	0.004881	0.09042	0.093	0.05983	0.08625	0.006239	0.008672
2449119	A2M	7	interleukin-8 binding	GO:0019959	molecular function	46	2	0.09272	0.07364	0.01151	0.8499	0.00503	0.09127	0.09419	0.06009	0.09024	0.009859	0.01343
2449119	A2M	7	calcium-dependent protein binding	GO:0048306	molecular function	46	5	0.09756	0.0765	0.01394	0.8347	0.01145	0.09186	0.1036	0.06075	0.09633	0.01007	0.01931
2449119	A2M	7	tumor necrosis factor binding	GO:0043120	molecular function	46	4	0.09756	0.08254	0.01569	0.8273	0.009113	0.09249	0.1029	0.06409	0.1063	0.01217	0.02023
2449119	A2M	7	interleukin-1 binding	GO:0019966	molecular function	46	4	0.1076	0.09249	0.02352	0.7953	0.01129	0.09786	0.1184	0.07421	0.1153	0.0179	0.03089
2449119	A2M	7	innate immune response	GO:0045087	biological process	46	166	0.1419	0.1503	0.04848	0.7297	0.006143	0.1344	0.1497	0.1344	0.1681	0.04304	0.0546
2449119	A2M	7	endopeptidase activity	GO:0004175	molecular function	46	17	0.1498	0.1587	0.05349	0.7144	0.01745	0.1289	0.1742	0.1275	0.1976	0.03867	0.07399
2449119	A2M	7	signaling receptor binding	GO:0005102	molecular function	46	93	0.1559	0.1682	0.05917	0.7075	0.007282	0.146	0.1664	0.1535	0.1844	0.05199	0.06734
2449119	A2M	7	protease binding	GO:0002020	molecular function	46	13	0.1852	0.2031	0.08382	0.6648	0.006372	0.1764	0.1944	0.1906	0.2164	0.07602	0.09243
2449119	A2M	7	enzyme binding	GO:0019899	molecular function	46	66	0.2007	0.2169	0.09811	0.643	0.007538	0.1899	0.2122	0.2019	0.2331	0.08792	0.1095
2449119	A2M	7	catabolic process	GO:0009056	biological process	46	138	0.2183	0.2336	0.1157	0.619	0.007063	0.2074	0.2299	0.2158	0.2528	0.1053	0.127
2449119	A2M	7	extracellular matrix	GO:0031012	cellular component	46	274	0.2314	0.2473	0.1294	0.6021	0.005054	0.2233	0.2398	0.2338	0.2615	0.1212	0.1382
2449119	A2M	7	negative regulation of complement activation, lectin pathway	GO:0001869	biological process	46	5	0.2436	0.259	0.1421	0.5838	0.01552	0.2194	0.2706	0.233	0.2879	0.1162	0.1738
2449119	A2M	7	proteolysis	GO:0006508	biological process	46	237	0.2726	0.2953	0.1762	0.5493	0.006036	0.2626	0.283	0.2769	0.315	0.1644	0.1888
2449119	A2M	7	angiogenesis	GO:0001525	biological process	46	485	0.2893	0.3026	0.1972	0.5282	0.0052	0.2804	0.2986	0.2835	0.323	0.1864	0.2086
2449119	A2M	7	blood microparticle	GO:0072562	cellular component	46	19	0.2993	0.3098	0.2083	0.5149	0.0161	0.2724	0.3288	0.2724	0.3525	0.1768	0.2454
2449119	A2M	7	metabolic process	GO:0008152	biological process	46	449	0.3138	0.3217	0.2286	0.4986	0.006318	0.3021	0.326	0.3003	0.3447	0.2145	0.2437
2449119	A2M	7	cell growth	GO:0016049	biological process	46	679	0.3948	0.4375	0.3325	0.4134	0.006832	0.3798	0.4104	0.4132	0.4631	0.3141	0.352
2449119	A2M	7	cell migration	GO:0016477	biological process	46	732	0.4308	0.4495	0.3781	0.3799	0.007315	0.4138	0.4484	0.4259	0.4744	0.3575	0.3999
2449119	A2M	7	cell differentiation	GO:0030154	biological process	46	927	0.4373	0.4495	0.3863	0.374	0.007462	0.4196	0.4558	0.4259	0.4744	0.3651	0.4088
2449119	A2M	7	apoptotic process	GO:0006915	biological process	46	967	0.4446	0.4495	0.3955	0.3675	0.007202	0.4272	0.4627	0.4259	0.4744	0.3748	0.4175
2449119	A2M	7	cell proliferation	GO:0008283	biological process	46	1152	0.4715	0.4657	0.4284	0.3448	0.007553	0.4524	0.4915	0.4412	0.4915	0.4059	0.4522
2449119	A2M	7	extracellular exosome	GO:0070062	cellular component	46	289	0.5477	0.5411	0.5194	0.285	0.007551	0.5269	0.5694	0.5161	0.5673	0.4954	0.5446
2449119	A2M	7	protein binding	GO:0005515	molecular function	46	1030	0.6374	0.6213	0.6213	0.2204	0.008077	0.6135	0.6621	0.5956	0.648	0.5956	0.648
2385067	LIMS2	16084	focal adhesion	GO:0005925	cellular component	8	77	0.1801	0.2106	0.07917	0.6726	0.00452	0.1739	0.1866	0.1986	0.2233	0.07377	0.08497
2385067	LIMS2	16084	cell adhesion	GO:0007155	biological process	8	565	0.2471	0.2106	0.1461	0.5825	0.003017	0.2423	0.2519	0.1986	0.2233	0.1408	0.1516
2385067	LIMS2	16084	cell migration	GO:0016477	biological process	8	732	0.2572	0.2106	0.1577	0.5692	0.005052	0.2498	0.2648	0.1986	0.2233	0.1486	0.1673
2385067	LIMS2	16084	apoptotic process	GO:0006915	biological process	8	967	0.3127	0.2273	0.2273	0.5	0.004105	0.3055	0.3201	0.2181	0.237	0.2181	0.237
88269	CA2	1373	adenylate cyclase activity	GO:0004016	molecular function	154	15	0.09167	0.04748	0.001909	0.9642	0.001565	0.09042	0.09294	0.04148	0.05436	0.001844	0.001976
88269	CA2	1373	exocytosis	GO:0006887	biological process	154	129	0.09167	0.04748	0.002635	0.9385	0.001812	0.09042	0.09294	0.04148	0.05436	0.002493	0.002785
88269	CA2	1373	endocytosis	GO:0006897	biological process	154	295	0.09167	0.05305	0.006659	0.884	0.003334	0.09042	0.09294	0.04836	0.05819	0.005909	0.007504
88269	CA2	1373	angiotensin-activated signaling pathway	GO:0038166	biological process	154	4	0.09167	0.05305	0.006853	0.8823	0.002727	0.09042	0.09294	0.04836	0.05819	0.006215	0.007555
88269	CA2	1373	pH reduction	GO:0045851	biological process	154	85	0.09174	0.05449	0.01014	0.8586	0.002766	0.09045	0.09304	0.05062	0.05866	0.009263	0.0111
88269	CA2	1373	ATPase activity	GO:0016887	molecular function	154	69	0.09271	0.05516	0.01307	0.8417	0.002221	0.09147	0.09396	0.05187	0.05866	0.01223	0.01396
88269	CA2	1373	Renilla-luciferin 2-monooxygenase activity	GO:0050248	molecular function	154	3	0.0935	0.05305	0.01209	0.8462	0.006569	0.09214	0.09489	0.04836	0.05819	0.009851	0.01484
88269	CA2	1373	protein folding	GO:0006457	biological process	154	38	0.095	0.05516	0.01554	0.8294	0.002445	0.0929	0.09715	0.05187	0.05866	0.01449	0.01666
88269	CA2	1373	transport	GO:0006810	biological process	154	491	0.09552	0.05516	0.01574	0.8284	0.003405	0.09386	0.09721	0.05187	0.05866	0.01428	0.01736
88269	CA2	1373	protein-containing complex assembly	GO:0065003	biological process	154	89	0.09795	0.05352	0.0106	0.8511	0.01582	0.09136	0.105	0.04867	0.05885	0.006697	0.01678
88269	CA2	1373	arylesterase activity	GO:0004064	molecular function	154	4	0.0992	0.05516	0.01841	0.8166	0.004863	0.09659	0.1019	0.05187	0.05866	0.01607	0.02108
88269	CA2	1373	homeostatic process	GO:0042592	biological process	154	370	0.09998	0.05516	0.01955	0.8124	0.002203	0.098	0.102	0.05187	0.05866	0.01841	0.02075
88269	CA2	1373	cell killing	GO:0001906	biological process	154	91	0.1009	0.05516	0.02018	0.8098	0.003171	0.09861	0.1033	0.05187	0.05866	0.01854	0.02196
88269	CA2	1373	mitotic cell cycle	GO:0000278	biological process	154	158	0.1018	0.05516	0.02099	0.8068	0.002205	0.09948	0.1042	0.05187	0.05866	0.01983	0.02221
88269	CA2	1373	immune response	GO:0006955	biological process	154	359	0.102	0.05516	0.02102	0.8066	0.003184	0.09956	0.1045	0.05187	0.05866	0.01934	0.02285
88269	CA2	1373	carbonate dehydratase activity	GO:0004089	molecular function	154	2	0.1035	0.04993	0.00924	0.8571	0.02932	0.09365	0.1143	0.04222	0.05904	0.003863	0.0221
88269	CA2	1373	cell adhesion	GO:0007155	biological process	154	565	0.1042	0.05516	0.02277	0.8003	0.002556	0.1019	0.1066	0.05187	0.05866	0.02134	0.0243
88269	CA2	1373	biosynthetic process	GO:0009058	biological process	154	285	0.1055	0.05519	0.02372	0.7969	0.002423	0.1034	0.1077	0.05191	0.05868	0.02231	0.02521
88269	CA2	1373	recombinational repair	GO:0000725	biological process	154	140	0.1075	0.05516	0.02512	0.7921	0.003068	0.1043	0.1108	0.05187	0.05866	0.02332	0.02706
88269	CA2	1373	inflammatory response	GO:0006954	biological process	154	553	0.1091	0.05519	0.0262	0.7886	0.002648	0.1066	0.1116	0.05191	0.05868	0.02458	0.02793
88269	CA2	1373	proteolysis	GO:0006508	biological process	154	237	0.1105	0.05516	0.02714	0.7855	0.003448	0.1067	0.1145	0.05187	0.05866	0.02505	0.02941
88269	CA2	1373	apical part of cell	GO:0045177	cellular component	154	7	0.1108	0.05849	0.02511	0.7892	0.01267	0.09999	0.1227	0.05405	0.0633	0.01839	0.03429
88269	CA2	1373	autophagy	GO:0006914	biological process	154	359	0.1136	0.05569	0.02919	0.7792	0.00324	0.1104	0.117	0.05235	0.05924	0.02704	0.0315
88269	CA2	1373	metabolic process	GO:0008152	biological process	154	449	0.1155	0.05626	0.03037	0.7756	0.003544	0.1117	0.1193	0.05299	0.05973	0.02797	0.03297
88269	CA2	1373	signal transduction	GO:0007165	biological process	154	484	0.1195	0.05835	0.03291	0.7681	0.005232	0.1142	0.125	0.05492	0.062	0.02912	0.03719
88269	CA2	1373	cell quiescence	GO:0044838	biological process	154	104	0.121	0.05894	0.03435	0.7646	0.002422	0.1179	0.1242	0.05617	0.06184	0.03253	0.03626
88269	CA2	1373	response to stress	GO:0006950	biological process	154	205	0.1222	0.05918	0.03498	0.7627	0.00404	0.1177	0.127	0.05592	0.06263	0.03204	0.03819
88269	CA2	1373	oxidative phosphorylation	GO:0006119	biological process	154	82	0.1305	0.06284	0.04081	0.748	0.002978	0.1271	0.1341	0.05999	0.06583	0.03834	0.04344
88269	CA2	1373	translation	GO:0006412	biological process	154	302	0.1306	0.06344	0.041	0.7474	0.003268	0.1268	0.1346	0.05982	0.06727	0.03835	0.04383
88269	CA2	1373	cell death	GO:0008219	biological process	154	771	0.1355	0.06616	0.04436	0.7394	0.003493	0.1312	0.1399	0.06215	0.07043	0.04136	0.04757
88269	CA2	1373	cell cycle	GO:0007049	biological process	154	578	0.1422	0.06915	0.04925	0.7285	0.003156	0.1381	0.1464	0.06486	0.07372	0.04636	0.05232
88269	CA2	1373	cell growth	GO:0016049	biological process	154	679	0.1474	0.07205	0.05302	0.7205	0.003605	0.1427	0.1523	0.06724	0.0772	0.04955	0.05673
88269	CA2	1373	cell migration	GO:0016477	biological process	154	732	0.1537	0.07607	0.05773	0.7109	0.003938	0.1485	0.1592	0.07115	0.08133	0.05373	0.06203
88269	CA2	1373	apoptotic process	GO:0006915	biological process	154	967	0.166	0.08433	0.06721	0.6932	0.00398	0.1606	0.1716	0.07882	0.09023	0.0628	0.07193
88269	CA2	1373	transcription, DNA-templated	GO:0006351	biological process	154	661	0.171	0.08676	0.07122	0.6861	0.003636	0.166	0.1761	0.08123	0.09266	0.06705	0.07565
88269	CA2	1373	cell proliferation	GO:0008283	biological process	154	1152	0.1721	0.08714	0.07228	0.6842	0.00472	0.1658	0.1787	0.08098	0.09377	0.06686	0.07814
88269	CA2	1373	developmental process	GO:0032502	biological process	154	89	0.1751	0.09008	0.0745	0.6778	0.01305	0.1576	0.1945	0.07695	0.1055	0.06007	0.0924
88269	CA2	1373	cell differentiation	GO:0030154	biological process	154	927	0.1878	0.09966	0.08621	0.6614	0.004223	0.1822	0.1935	0.09308	0.1067	0.08084	0.09194
88269	CA2	1373	extracellular exosome	GO:0070062	cellular component	154	289	0.1922	0.1018	0.09025	0.6551	0.004466	0.1859	0.1986	0.09495	0.1092	0.0844	0.09652
88269	CA2	1373	plasma membrane	GO:0005886	cellular component	154	256	0.2005	0.1072	0.09819	0.6434	0.004395	0.1943	0.2068	0.1002	0.1147	0.09211	0.1047
88269	CA2	1373	zinc ion binding	GO:0008270	molecular function	154	15	0.217	0.123	0.1143	0.6198	0.01069	0.2009	0.2345	0.1073	0.141	0.0982	0.1331
88269	CA2	1373	cytoplasm	GO:0005737	cellular component	154	327	0.2587	0.1657	0.1593	0.5675	0.004118	0.2522	0.2654	0.1577	0.1741	0.1518	0.1673
88269	CA2	1373	protein binding	GO:0005515	molecular function	154	1030	0.2786	0.1866	0.1836	0.542	0.0027	0.275	0.2823	0.1805	0.1928	0.1782	0.1892
88269	CA2	1373	regulation of anion transport	GO:0044070	biological process	154	13	0.3346	0.2539	0.2303	0.4535	0.05696	0.2325	0.4816	0.1469	0.4389	0.1209	0.4387
2140592	SLC44A1	18798	transport	GO:0006810	biological process	15	491	0.1764	0.2225	0.07597	0.6776	0.006612	0.1672	0.1861	0.1981	0.25	0.06836	0.08443
2140592	SLC44A1	18798	homeostatic process	GO:0042592	biological process	15	370	0.2237	0.2225	0.1213	0.6122	0.004345	0.2167	0.231	0.1981	0.25	0.1145	0.1286
2140592	SLC44A1	18798	nucleoplasm	GO:0005654	cellular component	15	155	0.2391	0.2225	0.1374	0.5917	0.008675	0.2255	0.2535	0.1981	0.25	0.1231	0.1533
2140592	SLC44A1	18798	cell death	GO:0008219	biological process	15	771	0.2518	0.2225	0.1516	0.5755	0.008116	0.2393	0.2648	0.1981	0.25	0.1378	0.1667
2140592	SLC44A1	18798	mitochondrion	GO:0005739	cellular component	15	76	0.2576	0.2233	0.1581	0.5678	0.01063	0.2417	0.2744	0.1978	0.252	0.1403	0.178
2140592	SLC44A1	18798	membrane	GO:0016020	cellular component	15	176	0.3371	0.2927	0.2573	0.4719	0.01346	0.3127	0.3635	0.2647	0.3237	0.2273	0.2913
2140592	SLC44A1	18798	extracellular exosome	GO:0070062	cellular component	15	289	0.3732	0.3046	0.3046	0.4345	0.008837	0.3555	0.3918	0.2827	0.3282	0.2827	0.3282
1916117	RNF122	21147	apoptotic process	GO:0006915	biological process	3	967	0.2853	0.1921	0.1921	0.5333	0.004948	0.2774	0.2935	0.1821	0.2025	0.1821	0.2025
1924143	CERS2	14076	sphingosine N-acyltransferase activity	GO:0050291	molecular function	22	2	0.09167	0.03796	0.002372	0.946	0.002709	0.09042	0.09294	0.03515	0.04098	0.002197	0.002562
1924143	CERS2	14076	ceramide biosynthetic process	GO:0046513	biological process	22	10	0.1151	0.1992	0.02846	0.7782	0.01362	0.1024	0.1293	0.1574	0.2521	0.02094	0.03868
1924143	CERS2	14076	N-acyltransferase activity	GO:0016410	molecular function	22	23	0.1593	0.2964	0.06198	0.7011	0.01046	0.1452	0.1749	0.255	0.3445	0.05153	0.07455
1924143	CERS2	14076	biosynthetic process	GO:0009058	biological process	22	285	0.1939	0.3398	0.09186	0.6524	0.006381	0.185	0.2033	0.2979	0.3875	0.08359	0.101
1924143	CERS2	14076	lipid metabolic process	GO:0006629	biological process	22	16	0.2181	0.3542	0.1129	0.6111	0.02829	0.1773	0.2684	0.2754	0.4555	0.07409	0.172
1924143	CERS2	14076	autophagy	GO:0006914	biological process	22	359	0.2894	0.4522	0.1972	0.528	0.00641	0.2794	0.2996	0.4255	0.4805	0.1839	0.2114
1924143	CERS2	14076	cell cycle	GO:0007049	biological process	22	578	0.3243	0.4538	0.2422	0.4865	0.006263	0.3135	0.3355	0.4249	0.4846	0.2279	0.2574
1924143	CERS2	14076	cell death	GO:0008219	biological process	22	771	0.341	0.4538	0.2636	0.4681	0.006935	0.3285	0.3539	0.4249	0.4846	0.2472	0.2812
1924143	CERS2	14076	cell growth	GO:0016049	biological process	22	679	0.3547	0.4538	0.2812	0.4534	0.007174	0.3413	0.3686	0.4249	0.4846	0.2636	0.3
1924143	CERS2	14076	apoptotic process	GO:0006915	biological process	22	967	0.3698	0.4538	0.3006	0.4379	0.007381	0.3558	0.3844	0.4249	0.4846	0.2819	0.3204
1924143	CERS2	14076	cell proliferation	GO:0008283	biological process	22	1152	0.3858	0.4539	0.3207	0.422	0.008694	0.3686	0.4038	0.4248	0.4851	0.2983	0.3448
1924143	CERS2	14076	cell adhesion	GO:0007155	biological process	22	565	0.4034	0.4547	0.3432	0.4051	0.008908	0.3851	0.4227	0.4255	0.4859	0.3199	0.3682
1924143	CERS2	14076	cell migration	GO:0016477	biological process	22	732	0.4493	0.4756	0.4004	0.3636	0.01	0.4269	0.473	0.4422	0.5115	0.3722	0.4308
1924143	CERS2	14076	endoplasmic reticulum	GO:0005783	cellular component	22	107	0.4785	0.4777	0.4362	0.3389	0.01096	0.4524	0.5062	0.4442	0.5138	0.4047	0.4701
1924143	CERS2	14076	membrane	GO:0016020	cellular component	22	176	0.4905	0.4808	0.4504	0.3291	0.01187	0.4618	0.521	0.4459	0.5185	0.4162	0.4874
1924143	CERS2	14076	protein binding	GO:0005515	molecular function	22	1030	0.5766	0.5525	0.5525	0.2637	0.008678	0.5534	0.6008	0.5263	0.5799	0.5263	0.5799
1915138	TMEM100	25607	BMP signaling pathway	GO:0030509	biological process	15	21	0.252	0.9307	0.1512	0.5738	0.01476	0.2285	0.2779	0.8675	0.9985	0.1254	0.1822
1915138	TMEM100	25607	cellular response to BMP stimulus	GO:0071773	biological process	15	7	0.3447	0.9431	0.266	0.4635	0.01628	0.3144	0.378	0.902	0.9861	0.2273	0.3113
1915138	TMEM100	25607	apoptotic process	GO:0006915	biological process	15	967	0.7679	0.9606	0.7616	0.1306	0.003842	0.7566	0.7795	0.9505	0.9709	0.7498	0.7737
1915138	TMEM100	25607	cell proliferation	GO:0008283	biological process	15	1152	0.786	0.9606	0.7807	0.1177	0.004581	0.7727	0.7996	0.9505	0.9709	0.7669	0.7948
1915138	TMEM100	25607	perinuclear region of cytoplasm	GO:0048471	cellular component	15	50	0.8165	0.9606	0.8122	0.09331	0.0113	0.7848	0.8494	0.9505	0.9709	0.7793	0.8466
1915138	TMEM100	25607	perikaryon	GO:0043204	cellular component	15	2	0.8287	0.9606	0.8242	0.07727	0.0213	0.7738	0.8875	0.9505	0.9709	0.7667	0.8859
1915138	TMEM100	25607	protein binding	GO:0005515	molecular function	15	1030	0.8561	0.9606	0.8533	0.06221	0.01108	0.828	0.8851	0.9505	0.9709	0.8244	0.8833
1915138	TMEM100	25607	plasma membrane	GO:0005886	cellular component	15	256	0.8735	0.9606	0.8714	0.04922	0.007132	0.8565	0.8908	0.9505	0.9709	0.854	0.8892
1915138	TMEM100	25607	endoplasmic reticulum	GO:0005783	cellular component	15	107	0.9634	0.9631	0.9631	-0.04921	0.006133	0.9562	0.9706	0.9558	0.9705	0.9558	0.9705
1330223	PAPSS2	8604	3'-phosphoadenosine 5'-phosphosulfate biosynthetic process	GO:0050428	biological process	35	6	0.1011	0.09834	0.01797	0.8165	0.01105	0.09416	0.1085	0.08938	0.1082	0.01341	0.02408
1330223	PAPSS2	8604	exocytosis	GO:0006887	biological process	35	129	0.1119	0.1003	0.02737	0.7839	0.007626	0.1045	0.1198	0.09033	0.1113	0.02288	0.03276
1330223	PAPSS2	8604	adenylylsulfate kinase activity	GO:0004020	molecular function	35	4	0.1148	0.09859	0.02404	0.7881	0.02017	0.09889	0.1333	0.08965	0.1084	0.01466	0.03942
1330223	PAPSS2	8604	sulfate assimilation	GO:0000103	biological process	35	5	0.1209	0.1	0.0306	0.7689	0.01837	0.1046	0.1398	0.09004	0.1111	0.02019	0.04636
1330223	PAPSS2	8604	cellular senescence	GO:0090398	biological process	35	265	0.1334	0.1007	0.04269	0.7427	0.007231	0.1248	0.1427	0.09036	0.1123	0.03695	0.04932
1330223	PAPSS2	8604	autophagy	GO:0006914	biological process	35	359	0.1374	0.1003	0.0455	0.7361	0.00726	0.1282	0.1472	0.09033	0.1113	0.0393	0.05267
1330223	PAPSS2	8604	innate immune response	GO:0045087	biological process	35	166	0.1377	0.09859	0.04454	0.7358	0.01349	0.1216	0.156	0.08965	0.1084	0.03369	0.0589
1330223	PAPSS2	8604	inflammatory response	GO:0006954	biological process	35	553	0.1503	0.1035	0.0551	0.7161	0.004328	0.1444	0.1564	0.09333	0.1149	0.05092	0.05962
1330223	PAPSS2	8604	cell death	GO:0008219	biological process	35	771	0.1728	0.105	0.07289	0.6826	0.007168	0.163	0.1833	0.09343	0.1181	0.06474	0.08206
1330223	PAPSS2	8604	cell cycle	GO:0007049	biological process	35	578	0.1752	0.105	0.07497	0.6787	0.008575	0.1635	0.1877	0.09343	0.1181	0.06521	0.08619
1330223	PAPSS2	8604	localization	GO:0051179	biological process	35	536	0.1753	0.105	0.07505	0.6781	0.01005	0.1617	0.1902	0.09343	0.1181	0.06379	0.0883
1330223	PAPSS2	8604	endocytosis	GO:0006897	biological process	35	295	0.179	0.105	0.07806	0.6742	0.005662	0.1711	0.1872	0.09343	0.1181	0.07117	0.08561
1330223	PAPSS2	8604	cell growth	GO:0016049	biological process	35	679	0.1862	0.1063	0.08465	0.663	0.008358	0.1747	0.1985	0.09458	0.1194	0.07432	0.09641
1330223	PAPSS2	8604	apoptotic process	GO:0006915	biological process	35	967	0.2005	0.1119	0.09804	0.6428	0.008692	0.1881	0.2137	0.09868	0.1268	0.08633	0.1113
1330223	PAPSS2	8604	cell proliferation	GO:0008283	biological process	35	1152	0.2108	0.1158	0.1082	0.6283	0.01013	0.1961	0.2266	0.1009	0.1329	0.09385	0.1247
1330223	PAPSS2	8604	cell migration	GO:0016477	biological process	35	732	0.2373	0.1355	0.1355	0.5933	0.01106	0.2208	0.2551	0.1178	0.156	0.1178	0.156
2661364	NEU4	21328	glycoprotein catabolic process	GO:0006516	biological process	15	10	0.1961	0.8316	0.09322	0.6451	0.02094	0.169	0.2276	0.7592	0.9109	0.06999	0.1242
2661364	NEU4	21328	oligosaccharide catabolic process	GO:0009313	biological process	15	13	0.3061	0.8679	0.2172	0.5065	0.01574	0.2792	0.3356	0.8199	0.9187	0.1843	0.2561
2661364	NEU4	21328	organelle inner membrane	GO:0019866	cellular component	15	6	0.3698	0.8679	0.2936	0.4359	0.02756	0.3182	0.4297	0.8199	0.9187	0.2336	0.369
2661364	NEU4	21328	ganglioside catabolic process	GO:0006689	biological process	15	4	0.5119	0.8823	0.4706	0.3103	0.02451	0.4503	0.5818	0.8512	0.9146	0.3962	0.5591
2661364	NEU4	21328	lysosome	GO:0005764	cellular component	15	33	0.6735	0.8919	0.6601	0.1941	0.01372	0.6321	0.7175	0.8623	0.9225	0.6154	0.7081
2661364	NEU4	21328	apoptotic process	GO:0006915	biological process	15	967	0.6812	0.8919	0.6691	0.1904	0.006839	0.6607	0.7023	0.8623	0.9225	0.647	0.6921
2661364	NEU4	21328	exo-alpha-sialidase activity	GO:0004308	molecular function	15	5	0.7061	0.8919	0.6943	0.1683	0.02108	0.6489	0.7682	0.8623	0.9225	0.6336	0.7608
2661364	NEU4	21328	cell differentiation	GO:0030154	biological process	15	927	0.7075	0.8919	0.6974	0.1723	0.006983	0.6871	0.7284	0.8623	0.9225	0.6758	0.7196
2661364	NEU4	21328	cell adhesion	GO:0007155	biological process	15	565	0.7364	0.8919	0.7282	0.1525	0.005857	0.7191	0.7541	0.8623	0.9225	0.7099	0.7471
2661364	NEU4	21328	cytoplasm	GO:0005737	cellular component	15	327	0.7889	0.8919	0.7834	0.114	0.01082	0.7581	0.821	0.8623	0.9225	0.7508	0.8173
2661364	NEU4	21328	intracellular membrane-bounded organelle	GO:0043231	cellular component	15	101	0.8396	0.8919	0.8337	0.06397	0.02668	0.7591	0.9285	0.8623	0.9225	0.7471	0.9305
2661364	NEU4	21328	membrane	GO:0016020	cellular component	15	176	0.8517	0.8934	0.8487	0.06506	0.01247	0.8186	0.8861	0.8653	0.9224	0.8141	0.8846
2661364	NEU4	21328	protein binding	GO:0005515	molecular function	15	1030	0.8636	0.8919	0.8607	0.05218	0.0168	0.8198	0.9097	0.8623	0.9225	0.8153	0.9087
99917	SLC1A3	10941	high-affinity glutamate transmembrane transporter activity	GO:0005314	molecular function	51	5	0.09167	0.01409	0.002568	0.9404	0.003215	0.09042	0.09294	0.01299	0.01528	0.002322	0.00284
99917	SLC1A3	10941	glutamate:sodium symporter activity	GO:0015501	molecular function	51	5	0.09167	0.01409	0.00316	0.9275	0.005212	0.09042	0.09294	0.01299	0.01528	0.002653	0.003766
99917	SLC1A3	10941	D-aspartate import across plasma membrane	GO:0070779	biological process	51	4	0.09167	0.01409	0.003407	0.9223	0.003225	0.09042	0.09294	0.01299	0.01528	0.003048	0.00381
99917	SLC1A3	10941	L-glutamate import across plasma membrane	GO:0098712	biological process	51	7	0.09167	0.01409	0.004022	0.9124	0.002131	0.09042	0.09294	0.01299	0.01528	0.003729	0.004337
99917	SLC1A3	10941	L-aspartate import across plasma membrane	GO:0140009	biological process	51	4	0.09167	0.01409	0.004505	0.906	0.002025	0.09042	0.09294	0.01299	0.01528	0.004175	0.004862
99917	SLC1A3	10941	chloride transmembrane transport	GO:1902476	biological process	51	9	0.09167	0.01427	0.004984	0.9003	0.003155	0.09042	0.09294	0.0132	0.01543	0.004436	0.005599
99917	SLC1A3	10941	potassium ion transmembrane transport	GO:0071805	biological process	51	13	0.09167	0.01519	0.005878	0.8911	0.003578	0.09042	0.09294	0.01371	0.01684	0.005152	0.006705
99917	SLC1A3	10941	L-glutamate transmembrane transport	GO:0015813	biological process	51	9	0.0917	0.01826	0.008261	0.8712	0.003414	0.09045	0.09297	0.01656	0.02014	0.007362	0.009271
99917	SLC1A3	10941	L-glutamate import	GO:0051938	biological process	51	10	0.0927	0.02391	0.01232	0.8456	0.003572	0.09137	0.09405	0.02174	0.0263	0.01107	0.01372
99917	SLC1A3	10941	L-glutamate transmembrane transporter activity	GO:0005313	molecular function	51	10	0.09277	0.01861	0.007768	0.8733	0.009792	0.09078	0.0948	0.01489	0.02326	0.005621	0.01074
99917	SLC1A3	10941	transport	GO:0006810	biological process	51	491	0.1252	0.06111	0.03706	0.7573	0.003753	0.121	0.1296	0.05622	0.06643	0.03414	0.04022
99917	SLC1A3	10941	integral component of plasma membrane	GO:0005887	cellular component	51	94	0.1295	0.06318	0.0394	0.75	0.009187	0.1194	0.1404	0.05443	0.07334	0.03272	0.04744
99917	SLC1A3	10941	homeostatic process	GO:0042592	biological process	51	370	0.145	0.07564	0.05109	0.7243	0.004527	0.1389	0.1514	0.06892	0.08302	0.04684	0.05574
99917	SLC1A3	10941	inflammatory response	GO:0006954	biological process	51	553	0.1608	0.08577	0.0632	0.7005	0.003929	0.1554	0.1664	0.08012	0.09182	0.05904	0.06766
99917	SLC1A3	10941	cell death	GO:0008219	biological process	51	771	0.1901	0.109	0.08836	0.6581	0.003569	0.1849	0.1955	0.1046	0.1136	0.08366	0.09332
99917	SLC1A3	10941	glycolytic process	GO:0006096	biological process	51	149	0.2023	0.1091	0.09982	0.6409	0.005763	0.1935	0.2115	0.1037	0.1148	0.09168	0.1087
99917	SLC1A3	10941	cell proliferation	GO:0008283	biological process	51	1152	0.2059	0.1111	0.1035	0.6359	0.002767	0.2015	0.2103	0.1067	0.1158	0.09948	0.1078
99917	SLC1A3	10941	apoptotic process	GO:0006915	biological process	51	967	0.2094	0.1115	0.107	0.6312	0.002816	0.205	0.2139	0.1069	0.1163	0.1028	0.1114
99917	SLC1A3	10941	transcription, DNA-templated	GO:0006351	biological process	51	661	0.2105	0.1117	0.108	0.6297	0.004143	0.2042	0.217	0.1069	0.1168	0.1018	0.1146
95822	GRIN2C	4587	calcium ion transmembrane import into cytosol	GO:0097553	biological process	22	5	0.09167	0.01798	0.003565	0.9199	0.004882	0.09042	0.09294	0.01605	0.02015	0.003005	0.004228
95822	GRIN2C	4587	NMDA glutamate receptor activity	GO:0004972	molecular function	22	4	0.09167	0.01798	0.005121	0.899	0.004076	0.09042	0.09294	0.01605	0.02015	0.004415	0.005941
95822	GRIN2C	4587	glutamate-gated calcium ion channel activity	GO:0022849	molecular function	22	3	0.09167	0.01816	0.00742	0.8777	0.002863	0.09042	0.09294	0.01634	0.02018	0.006711	0.008205
95822	GRIN2C	4587	excitatory postsynaptic potential	GO:0060079	biological process	22	4	0.09168	0.01827	0.006839	0.8823	0.003936	0.09042	0.09295	0.01611	0.02073	0.005964	0.007842
95822	GRIN2C	4587	long-term synaptic potentiation	GO:0060291	biological process	22	3	0.09223	0.01958	0.008881	0.8658	0.007945	0.09095	0.09353	0.01657	0.02314	0.00681	0.01158
95822	GRIN2C	4587	NMDA selective glutamate receptor complex	GO:0017146	cellular component	22	3	0.09268	0.0211	0.01045	0.8559	0.006323	0.09075	0.09466	0.01782	0.02499	0.008554	0.01277
95822	GRIN2C	4587	postsynaptic density membrane	GO:0098839	cellular component	22	4	0.1294	0.05772	0.03837	0.7505	0.01377	0.1141	0.1467	0.04385	0.07598	0.02856	0.05155
95822	GRIN2C	4587	integral component of plasma membrane	GO:0005887	cellular component	22	94	0.1486	0.07674	0.05362	0.7179	0.009594	0.1365	0.1617	0.06565	0.0897	0.04511	0.06373
95822	GRIN2C	4587	cell death	GO:0008219	biological process	22	771	0.3206	0.2699	0.2368	0.4905	0.01021	0.3024	0.3398	0.2462	0.296	0.2144	0.2615
95822	GRIN2C	4587	plasma membrane	GO:0005886	cellular component	22	256	0.3256	0.2699	0.2435	0.4848	0.009266	0.309	0.3432	0.2462	0.296	0.2226	0.2664
95822	GRIN2C	4587	protein binding	GO:0005515	molecular function	22	1030	0.4276	0.3737	0.3737	0.3827	0.008897	0.4074	0.4487	0.3478	0.4014	0.3478	0.4014
104753	NFASC	29866	focal adhesion	GO:0005925	cellular component	13	77	0.1358	0.1534	0.04461	0.7386	0.005578	0.1286	0.1434	0.1453	0.162	0.04001	0.04973
104753	NFASC	29866	cell adhesion	GO:0007155	biological process	13	565	0.1891	0.1534	0.08747	0.6595	0.003958	0.1831	0.1953	0.1453	0.162	0.08244	0.09281
104753	NFASC	29866	localization	GO:0051179	biological process	13	536	0.2086	0.1534	0.1062	0.6322	0.003137	0.2031	0.2142	0.1453	0.162	0.1016	0.111
104753	NFASC	29866	cell migration	GO:0016477	biological process	13	732	0.225	0.1534	0.1227	0.6104	0.004123	0.2184	0.2318	0.1453	0.162	0.1162	0.1296
104753	NFASC	29866	protein binding	GO:0005515	molecular function	13	1030	0.3332	0.2537	0.2537	0.4767	0.005378	0.3226	0.3442	0.2409	0.2672	0.2409	0.2672
1925017	ERMN	29208	cell cortex	GO:0005938	cellular component	14	12	0.09266	0.1003	0.01201	0.8471	0.004827	0.0911	0.09426	0.08755	0.115	0.01038	0.0139
1925017	ERMN	29208	internode region of axon	GO:0033269	cellular component	14	3	0.1028	0.1088	0.02046	0.8075	0.008505	0.09628	0.1097	0.08917	0.1327	0.01646	0.02544
1925017	ERMN	29208	actin filament organization	GO:0007015	biological process	14	28	0.1419	0.1496	0.04822	0.7283	0.01184	0.1275	0.1579	0.1274	0.1756	0.03805	0.06109
1925017	ERMN	29208	paranode region of axon	GO:0033270	cellular component	14	3	0.1718	0.1732	0.07217	0.683	0.01007	0.1578	0.187	0.1596	0.1879	0.0613	0.08497
1925017	ERMN	29208	regulation of cell shape	GO:0008360	biological process	14	27	0.188	0.1844	0.08622	0.661	0.006397	0.1793	0.1972	0.1718	0.1979	0.07809	0.09518
1925017	ERMN	29208	regulation of cell projection organization	GO:0031344	biological process	14	7	0.2151	0.2178	0.1117	0.6222	0.01394	0.1939	0.2386	0.187	0.2536	0.09188	0.1359
1925017	ERMN	29208	cell cycle	GO:0007049	biological process	14	578	0.3871	0.4564	0.3228	0.4209	0.0059	0.374	0.4006	0.4338	0.4803	0.3071	0.3393
1925017	ERMN	29208	transport	GO:0006810	biological process	14	491	0.391	0.4564	0.3279	0.4169	0.006278	0.3771	0.4054	0.4338	0.4803	0.3111	0.3456
1925017	ERMN	29208	apoptotic process	GO:0006915	biological process	14	967	0.5068	0.5319	0.4715	0.3164	0.005334	0.4922	0.5217	0.5179	0.5462	0.4549	0.4887
1925017	ERMN	29208	extracellular exosome	GO:0070062	cellular component	14	289	0.5516	0.5319	0.5241	0.2824	0.004648	0.539	0.5645	0.5179	0.5462	0.5094	0.5393
1925017	ERMN	29208	cytoplasm	GO:0005737	cellular component	14	327	0.5519	0.5319	0.5245	0.2822	0.004283	0.5397	0.5644	0.5179	0.5462	0.5107	0.5388
106687	PON2	9205	arylesterase activity	GO:0004064	molecular function	24	4	0.1431	0.3137	0.04781	0.7267	0.0167	0.124	0.1652	0.2663	0.3696	0.03423	0.06678
106687	PON2	9205	response to toxic substance	GO:0009636	biological process	24	32	0.1844	0.329	0.07945	0.658	0.03071	0.1471	0.2311	0.2876	0.3763	0.04892	0.129
106687	PON2	9205	hydrolase activity, acting on ester bonds	GO:0016788	molecular function	24	14	0.1999	0.3228	0.09649	0.6397	0.0201	0.1707	0.2341	0.2767	0.3766	0.07008	0.1328
106687	PON2	9205	biosynthetic process	GO:0009058	biological process	24	285	0.2142	0.3347	0.1112	0.6231	0.01246	0.1943	0.236	0.2942	0.3808	0.09191	0.1346
106687	PON2	9205	transport	GO:0006810	biological process	24	491	0.2522	0.3432	0.1522	0.574	0.01105	0.2352	0.2704	0.3118	0.3778	0.1331	0.174
106687	PON2	9205	inflammatory response	GO:0006954	biological process	24	553	0.2689	0.3519	0.1713	0.5528	0.01188	0.2488	0.2906	0.3205	0.3863	0.1476	0.1988
106687	PON2	9205	cell death	GO:0008219	biological process	24	771	0.3312	0.4075	0.2497	0.4786	0.01229	0.309	0.355	0.3693	0.4498	0.2204	0.2829
106687	PON2	9205	apoptotic process	GO:0006915	biological process	24	967	0.3937	0.4248	0.3295	0.4141	0.01327	0.366	0.4236	0.389	0.4639	0.293	0.3707
106687	PON2	9205	aromatic compound catabolic process	GO:0019439	biological process	24	65	0.4096	0.4389	0.3372	0.3956	0.03715	0.3369	0.498	0.3779	0.5098	0.2542	0.4473
106687	PON2	9205	identical protein binding	GO:0042802	molecular function	24	106	0.4212	0.4248	0.3643	0.3884	0.01297	0.3926	0.452	0.389	0.4639	0.3274	0.4054
106687	PON2	9205	cell proliferation	GO:0008283	biological process	24	1152	0.4222	0.4248	0.3654	0.3875	0.01355	0.3924	0.4543	0.389	0.4639	0.3264	0.4091
106687	PON2	9205	plasma membrane	GO:0005886	cellular component	24	256	0.512	0.4848	0.4764	0.312	0.01158	0.4819	0.5441	0.4504	0.5218	0.4403	0.5155
96925	MBP	6925	calmodulin binding	GO:0005516	molecular function	176	9	0.09167	0.04596	0.006378	0.8864	0.003475	0.09042	0.09294	0.04205	0.05022	0.005622	0.007236
96925	MBP	6925	mitotic cell cycle	GO:0000278	biological process	176	158	0.09167	0.04596	0.008011	0.873	0.003791	0.09042	0.09294	0.04205	0.05022	0.007012	0.009153
96925	MBP	6925	compact myelin	GO:0043218	cellular component	176	3	0.09182	0.04596	0.008081	0.8717	0.007655	0.09067	0.09299	0.04205	0.05022	0.00621	0.01051
96925	MBP	6925	necrotic cell death	GO:0070265	biological process	176	244	0.09198	0.04596	0.01023	0.8577	0.004196	0.09078	0.09319	0.04205	0.05022	0.008914	0.01174
96925	MBP	6925	myelin sheath	GO:0043209	cellular component	176	4	0.09291	0.04596	0.01226	0.8456	0.005049	0.09183	0.094	0.04205	0.05022	0.01045	0.01438
96925	MBP	6925	immune response	GO:0006955	biological process	176	359	0.09343	0.04596	0.01334	0.8402	0.003252	0.09227	0.09461	0.04205	0.05022	0.01211	0.01469
96925	MBP	6925	structural constituent of myelin sheath	GO:0019911	molecular function	176	5	0.09367	0.04596	0.01125	0.8507	0.007799	0.09109	0.09632	0.04205	0.05022	0.008861	0.01429
96925	MBP	6925	recombinational repair	GO:0000725	biological process	176	140	0.09491	0.04596	0.01418	0.8351	0.006518	0.09319	0.09666	0.04205	0.05022	0.01155	0.01742
96925	MBP	6925	autophagy	GO:0006914	biological process	176	359	0.09497	0.04596	0.01507	0.8315	0.003669	0.09339	0.09658	0.04205	0.05022	0.01356	0.01676
96925	MBP	6925	proteolysis	GO:0006508	biological process	176	237	0.09654	0.04596	0.01546	0.8291	0.006633	0.09416	0.09898	0.04205	0.05022	0.01267	0.01886
96925	MBP	6925	translation	GO:0006412	biological process	176	302	0.09755	0.04596	0.01772	0.8197	0.00292	0.09513	0.1	0.04205	0.05022	0.01637	0.01918
96925	MBP	6925	localization	GO:0051179	biological process	176	536	0.09784	0.04596	0.01787	0.8191	0.002604	0.09572	0.1	0.04205	0.05022	0.01662	0.0192
96925	MBP	6925	internode region of axon	GO:0033269	cellular component	176	3	0.09833	0.04637	0.01555	0.8274	0.01048	0.0926	0.1044	0.04216	0.051	0.01158	0.02089
96925	MBP	6925	cell adhesion	GO:0007155	biological process	176	565	0.09905	0.04596	0.01875	0.8155	0.002925	0.09687	0.1013	0.04205	0.05022	0.01731	0.02031
96925	MBP	6925	inflammatory response	GO:0006954	biological process	176	553	0.0992	0.04596	0.01877	0.8154	0.003164	0.09745	0.101	0.04205	0.05022	0.01719	0.02049
96925	MBP	6925	protein folding	GO:0006457	biological process	176	38	0.09949	0.04596	0.01525	0.8277	0.01286	0.09519	0.104	0.04205	0.05023	0.01023	0.02273
96925	MBP	6925	angiogenesis	GO:0001525	biological process	176	485	0.09993	0.04596	0.01937	0.8129	0.003596	0.09743	0.1025	0.04205	0.05022	0.01756	0.02137
96925	MBP	6925	homeostatic process	GO:0042592	biological process	176	370	0.1014	0.04596	0.02024	0.8094	0.004421	0.09847	0.1044	0.04205	0.05022	0.01797	0.0228
96925	MBP	6925	transport	GO:0006810	biological process	176	491	0.1032	0.04596	0.02192	0.8032	0.003264	0.1005	0.1058	0.04205	0.05022	0.02012	0.02389
96925	MBP	6925	biosynthetic process	GO:0009058	biological process	176	285	0.1045	0.04596	0.02281	0.7999	0.004011	0.1016	0.1075	0.04205	0.05023	0.02057	0.02528
96925	MBP	6925	adaptive immune response	GO:0002250	biological process	176	67	0.105	0.04783	0.02039	0.8061	0.01288	0.09538	0.1156	0.04242	0.05394	0.01481	0.02807
96925	MBP	6925	cell cycle	GO:0007049	biological process	176	578	0.1055	0.04658	0.02359	0.7973	0.002769	0.1028	0.1083	0.04315	0.05027	0.02201	0.02528
96925	MBP	6925	myelination	GO:0042552	biological process	176	9	0.1059	0.04796	0.0222	0.8005	0.009671	0.0993	0.113	0.04405	0.05222	0.01714	0.02875
96925	MBP	6925	epithelial to mesenchymal transition	GO:0001837	biological process	176	412	0.1073	0.0467	0.0248	0.7932	0.00281	0.1045	0.1101	0.04328	0.05038	0.02316	0.02656
96925	MBP	6925	signal transduction	GO:0007165	biological process	176	484	0.1079	0.04619	0.02489	0.7925	0.005151	0.1037	0.1122	0.04214	0.05063	0.02181	0.02841
96925	MBP	6925	response to stress	GO:0006950	biological process	176	205	0.109	0.04719	0.02444	0.7927	0.009677	0.1016	0.1171	0.04241	0.05251	0.01911	0.03126
96925	MBP	6925	cytokine production	GO:0001816	biological process	176	304	0.1098	0.04676	0.02606	0.7885	0.005911	0.1048	0.115	0.04234	0.05163	0.02247	0.03023
96925	MBP	6925	metabolic process	GO:0008152	biological process	176	449	0.1107	0.04733	0.02706	0.7857	0.003772	0.1072	0.1142	0.04357	0.05141	0.02469	0.02965
96925	MBP	6925	cell death	GO:0008219	biological process	176	771	0.1148	0.04818	0.02997	0.7769	0.002893	0.1115	0.1182	0.04435	0.05233	0.028	0.03208
96925	MBP	6925	cell growth	GO:0016049	biological process	176	679	0.1172	0.04901	0.03159	0.7721	0.003352	0.1132	0.1213	0.04496	0.05343	0.02924	0.03412
96925	MBP	6925	substantia nigra development	GO:0021762	biological process	176	11	0.1181	0.0505	0.03118	0.7715	0.01045	0.1076	0.1296	0.04362	0.05846	0.02464	0.03945
96925	MBP	6925	transcription, DNA-templated	GO:0006351	biological process	176	661	0.1237	0.05296	0.03606	0.76	0.002715	0.1202	0.1273	0.04951	0.05664	0.03403	0.03822
96925	MBP	6925	cell periphery	GO:0071944	cellular component	176	7	0.1266	0.05383	0.03677	0.7562	0.01031	0.1157	0.1385	0.04606	0.06291	0.02929	0.04616
96925	MBP	6925	apoptotic process	GO:0006915	biological process	176	967	0.1346	0.06039	0.04372	0.7409	0.003377	0.1303	0.1391	0.05623	0.06486	0.04085	0.0468
96925	MBP	6925	circadian rhythm	GO:0007623	biological process	176	35	0.1408	0.06308	0.04758	0.7307	0.009297	0.1293	0.1535	0.05397	0.07371	0.03941	0.05745
96925	MBP	6925	cell proliferation	GO:0008283	biological process	176	1152	0.1434	0.06496	0.05019	0.7264	0.003948	0.1382	0.1489	0.06051	0.06975	0.04653	0.05414
96925	MBP	6925	cell differentiation	GO:0030154	biological process	176	927	0.1476	0.06732	0.05319	0.72	0.004005	0.142	0.1533	0.06276	0.07222	0.04928	0.05741
96925	MBP	6925	neuronal cell body	GO:0043025	cellular component	176	11	0.1525	0.07041	0.05652	0.7127	0.007246	0.1431	0.1626	0.06401	0.07744	0.04932	0.06478
96925	MBP	6925	maintenance of permeability of blood-brain barrier	GO:0035633	biological process	176	2	0.1749	0.08659	0.07362	0.6777	0.01648	0.153	0.1998	0.07005	0.107	0.05603	0.09674
96925	MBP	6925	MAPK cascade	GO:0000165	biological process	176	14	0.1801	0.09125	0.07777	0.6702	0.01665	0.1572	0.2065	0.07251	0.1148	0.05753	0.1051
96925	MBP	6925	intracellular	GO:0005622	cellular component	176	21	0.1855	0.09465	0.08406	0.6642	0.007048	0.1753	0.1962	0.08494	0.1055	0.07509	0.09409
96925	MBP	6925	positive regulation of metalloendopeptidase activity	GO:1904685	biological process	176	6	0.1891	0.09701	0.08702	0.6589	0.01004	0.1754	0.2039	0.08388	0.1122	0.07494	0.1011
96925	MBP	6925	positive regulation of chemokine (C-C motif) ligand 2 secretion	GO:1904209	biological process	176	4	0.1964	0.103	0.09342	0.6476	0.01385	0.1757	0.2194	0.08475	0.1251	0.07471	0.1168
96925	MBP	6925	negative regulation of heterotypic cell-cell adhesion	GO:0034115	biological process	176	4	0.2039	0.1089	0.09993	0.6357	0.01803	0.1766	0.2354	0.08481	0.1398	0.07421	0.1346
96925	MBP	6925	protein binding	GO:0005515	molecular function	176	1030	0.2162	0.1208	0.1134	0.6219	0.007276	0.2052	0.2278	0.1117	0.1307	0.1028	0.1252
96925	MBP	6925	positive regulation of interleukin-6 secretion	GO:2000778	biological process	176	4	0.218	0.1206	0.1139	0.6157	0.02061	0.1875	0.2534	0.09275	0.1567	0.08466	0.1533
96925	MBP	6925	protein-containing complex	GO:0032991	cellular component	176	511	0.2533	0.1538	0.1484	0.5648	0.03578	0.2031	0.316	0.1062	0.2227	0.09985	0.2206
1858959	ELOVL1	14418	fatty acid elongation, saturated fatty acid	GO:0019367	biological process	16	6	0.09167	0.008897	0.002663	0.9383	0.003877	0.09042	0.09294	0.006744	0.01174	0.002368	0.002994
1858959	ELOVL1	14418	fatty acid elongation, monounsaturated fatty acid	GO:0034625	biological process	16	6	0.09167	0.008897	0.002902	0.9334	0.006273	0.09042	0.09294	0.006744	0.01174	0.002364	0.003561
1858959	ELOVL1	14418	fatty acid elongation, polyunsaturated fatty acid	GO:0034626	biological process	16	6	0.09167	0.008897	0.002999	0.9314	0.006716	0.09042	0.09294	0.006744	0.01174	0.002399	0.003748
1858959	ELOVL1	14418	integral component of endoplasmic reticulum membrane	GO:0030176	cellular component	16	19	0.09167	0.01389	0.006993	0.8809	0.004942	0.09042	0.09294	0.01152	0.01673	0.005871	0.008328
1858959	ELOVL1	14418	very long-chain fatty acid biosynthetic process	GO:0042761	biological process	16	8	0.09279	0.01245	0.005415	0.8949	0.01375	0.09112	0.0945	0.008261	0.01875	0.003431	0.008547
1858959	ELOVL1	14418	fatty acid elongase activity	GO:0009922	molecular function	16	6	0.09634	0.01214	0.005022	0.8965	0.02106	0.08988	0.1033	0.006995	0.02106	0.002626	0.009607
1858959	ELOVL1	14418	sphingolipid biosynthetic process	GO:0030148	biological process	16	18	0.1312	0.05453	0.03466	0.7509	0.02719	0.1065	0.1617	0.03112	0.09555	0.01976	0.06081
1858959	ELOVL1	14418	cell proliferation	GO:0008283	biological process	16	1152	0.4331	0.4722	0.3802	0.3777	0.01085	0.4082	0.4594	0.422	0.5283	0.3506	0.4122
1858959	ELOVL1	14418	endoplasmic reticulum	GO:0005783	cellular component	16	107	0.48	0.4722	0.436	0.337	0.01728	0.4381	0.526	0.422	0.5283	0.3865	0.4919
1858959	ELOVL1	14418	membrane	GO:0016020	cellular component	16	176	0.4966	0.4722	0.4564	0.3236	0.01679	0.4546	0.5424	0.422	0.5283	0.4074	0.5112
1858959	ELOVL1	14418	protein binding	GO:0005515	molecular function	16	1030	0.5068	0.473	0.4684	0.3155	0.01687	0.4633	0.5543	0.423	0.529	0.4174	0.5257
95762	GM2A	4367	catabolic process	GO:0009056	biological process	4	138	0.1391	0.09339	0.0467	0.7339	0.004753	0.1334	0.1451	0.08501	0.1026	0.04251	0.0513
95762	GM2A	4367	extracellular exosome	GO:0070062	cellular component	4	289	0.4356	0.3839	0.3839	0.3756	0.008155	0.4171	0.455	0.3603	0.409	0.3603	0.409
1889007	TTYH1	13476	volume-sensitive chloride channel activity	GO:0072320	molecular function	8	3	0.09167	0.009107	0.001765	0.9692	0.002769	0.09042	0.09294	0.007876	0.01053	0.001627	0.001916
1889007	TTYH1	13476	smooth endoplasmic reticulum membrane	GO:0030868	cellular component	8	4	0.09191	0.01438	0.004799	0.9032	0.01315	0.09037	0.09348	0.009278	0.02227	0.003092	0.00745
1889007	TTYH1	13476	chloride transport	GO:0006821	biological process	8	7	0.1177	0.05618	0.03076	0.7726	0.01048	0.1078	0.1285	0.04466	0.07068	0.0241	0.03925
1889007	TTYH1	13476	intracellular calcium activated chloride channel activity	GO:0005229	molecular function	8	4	0.1388	0.06843	0.04484	0.735	0.01357	0.1237	0.1557	0.05177	0.09044	0.0338	0.05948
1889007	TTYH1	13476	cell proliferation	GO:0008283	biological process	8	1152	0.4091	0.3907	0.351	0.3997	0.006061	0.3963	0.4224	0.3714	0.411	0.3344	0.3685
1889007	TTYH1	13476	plasma membrane	GO:0005886	cellular component	8	256	0.4413	0.3914	0.3911	0.3707	0.006732	0.426	0.4572	0.3723	0.4114	0.3719	0.4114
2139274	SLC39A12	20860	zinc ion import across plasma membrane	GO:0071578	biological process	11	3	0.0965	0.06834	0.01287	0.8403	0.01163	0.09024	0.1032	0.04969	0.09399	0.009308	0.01779
2139274	SLC39A12	20860	extracellular vesicle	GO:1903561	cellular component	11	25	0.1078	0.06563	0.01141	0.8314	0.03707	0.08526	0.1362	0.04317	0.09978	0.005164	0.0252
2139274	SLC39A12	20860	cellular zinc ion homeostasis	GO:0006882	biological process	11	6	0.1512	0.1407	0.05489	0.7129	0.01519	0.1325	0.1727	0.1158	0.1709	0.04162	0.07239
2139274	SLC39A12	20860	zinc ion transmembrane transporter activity	GO:0005385	molecular function	11	9	0.1598	0.1425	0.06144	0.6983	0.01861	0.1367	0.1867	0.1156	0.1757	0.04462	0.0846
2139274	SLC39A12	20860	response to hypoxia	GO:0001666	biological process	11	85	0.2097	0.189	0.1072	0.6306	0.005516	0.2013	0.2185	0.1753	0.2037	0.09922	0.1158
2139274	SLC39A12	20860	homeostatic process	GO:0042592	biological process	11	370	0.25	0.2216	0.1492	0.5782	0.00738	0.2378	0.2627	0.2001	0.2454	0.136	0.1637
2139274	SLC39A12	20860	signal transduction	GO:0007165	biological process	11	484	0.294	0.2411	0.2028	0.5224	0.007557	0.2814	0.3071	0.2188	0.2656	0.187	0.2201
2139274	SLC39A12	20860	integral component of plasma membrane	GO:0005887	cellular component	11	94	0.2959	0.2418	0.2044	0.5199	0.01209	0.2759	0.3174	0.2182	0.2679	0.1799	0.2322
2139274	SLC39A12	20860	cell proliferation	GO:0008283	biological process	11	1152	0.4165	0.3595	0.3595	0.3928	0.009714	0.3948	0.4394	0.3322	0.389	0.3322	0.389
108018	NTSR2	8040	apoptotic process	GO:0006915	biological process	5	967	0.3028	0.2148	0.2148	0.5115	0.003605	0.2963	0.3095	0.2069	0.223	0.2069	0.223
88930	REEP3	23711	mitotic nuclear envelope reassembly	GO:0007084	biological process	4	3	0.1661	0.1186	0.0674	0.6906	0.01258	0.1503	0.1836	0.09858	0.1428	0.05523	0.08224
88930	REEP3	23711	nuclear envelope organization	GO:0006998	biological process	4	8	0.1749	0.1186	0.07475	0.6782	0.01113	0.1595	0.1917	0.09858	0.1428	0.06226	0.08976
88930	REEP3	23711	cell proliferation	GO:0008283	biological process	4	1152	0.5756	0.5515	0.5515	0.2647	0.006971	0.5568	0.5951	0.5296	0.5744	0.5296	0.5744
1916910	TMBIM1	23410	endosome membrane	GO:0010008	cellular component	15	19	0.172	0.4087	0.07131	0.6808	0.01773	0.1487	0.199	0.319	0.5236	0.0526	0.09667
1916910	TMBIM1	23410	negative regulation of Fas signaling pathway	GO:1902045	biological process	15	3	0.1904	0.4148	0.08799	0.6541	0.01792	0.1657	0.2187	0.3216	0.535	0.06692	0.1157
1916910	TMBIM1	23410	negative regulation of extrinsic apoptotic signaling pathway via death domain receptors	GO:1902042	biological process	15	6	0.2117	0.469	0.1033	0.6186	0.0335	0.1656	0.2706	0.372	0.5912	0.06105	0.1747
1916910	TMBIM1	23410	negative regulation of protein localization to plasma membrane	GO:1903077	biological process	15	9	0.2457	0.4342	0.1424	0.5746	0.03038	0.2017	0.2993	0.3329	0.5663	0.09817	0.2067
1916910	TMBIM1	23410	death receptor binding	GO:0005123	molecular function	15	3	0.2589	0.444	0.1567	0.557	0.0311	0.2101	0.319	0.3378	0.5837	0.1052	0.2334
1916910	TMBIM1	23410	lysosomal membrane	GO:0005765	cellular component	15	23	0.3456	0.6106	0.2659	0.4626	0.01882	0.3111	0.384	0.538	0.6931	0.2225	0.3177
1916910	TMBIM1	23410	inflammatory response	GO:0006954	biological process	15	553	0.484	0.7494	0.4442	0.3346	0.00459	0.4726	0.4957	0.725	0.7746	0.4301	0.4587
1916910	TMBIM1	23410	homeostatic process	GO:0042592	biological process	15	370	0.5057	0.7494	0.47	0.3174	0.005025	0.4925	0.5192	0.725	0.7746	0.4544	0.4862
1916910	TMBIM1	23410	cell death	GO:0008219	biological process	15	771	0.6212	0.7791	0.6035	0.2322	0.004765	0.6073	0.6353	0.7607	0.7979	0.5883	0.6191
1916910	TMBIM1	23410	apoptotic process	GO:0006915	biological process	15	967	0.6882	0.7791	0.6767	0.1859	0.004849	0.6736	0.7031	0.7607	0.7979	0.6612	0.6926
1916910	TMBIM1	23410	intracellular membrane-bounded organelle	GO:0043231	cellular component	15	101	0.7036	0.7628	0.6864	0.1678	0.02827	0.6144	0.8058	0.7278	0.7996	0.5832	0.8079
1916910	TMBIM1	23410	Golgi apparatus	GO:0005794	cellular component	15	82	0.7501	0.7791	0.7426	0.1431	0.005656	0.7335	0.7671	0.7607	0.7979	0.725	0.7607
1916910	TMBIM1	23410	extracellular exosome	GO:0070062	cellular component	15	289	0.7794	0.7791	0.7736	0.122	0.006845	0.7597	0.7995	0.7607	0.7979	0.7529	0.7949
1096355	S1PR1	3165	sphingosine-1-phosphate receptor activity	GO:0038036	molecular function	93	2	0.09167	0.1454	0.005506	0.8948	0.002249	0.09042	0.09294	0.1312	0.1612	0.005071	0.005979
1096355	S1PR1	3165	intrinsic component of plasma membrane	GO:0031226	cellular component	93	15	0.09534	0.1456	0.01332	0.8392	0.008123	0.09224	0.09855	0.1312	0.1616	0.01051	0.01689
1096355	S1PR1	3165	cell-cell adhesion	GO:0098609	biological process	93	120	0.09989	0.1474	0.01784	0.8182	0.008142	0.09521	0.1048	0.1328	0.1637	0.01426	0.02232
1096355	S1PR1	3165	endocytosis	GO:0006897	biological process	93	295	0.1096	0.1512	0.0258	0.7892	0.006485	0.1041	0.1154	0.1375	0.1663	0.02199	0.03027
1096355	S1PR1	3165	G-protein coupled receptor binding	GO:0001664	molecular function	93	53	0.1112	0.1508	0.0237	0.7909	0.01897	0.09569	0.1292	0.1372	0.1656	0.01552	0.03617
1096355	S1PR1	3165	developmental process	GO:0032502	biological process	93	89	0.1255	0.1521	0.03676	0.7566	0.009368	0.1149	0.1372	0.1384	0.1672	0.03021	0.04474
1096355	S1PR1	3165	blood circulation	GO:0008015	biological process	93	21	0.1256	0.1521	0.03724	0.7564	0.005566	0.1188	0.1328	0.1384	0.1672	0.03298	0.04205
1096355	S1PR1	3165	cytokine production	GO:0001816	biological process	93	304	0.141	0.1538	0.0481	0.7306	0.005943	0.1332	0.1492	0.1405	0.1684	0.04284	0.054
1096355	S1PR1	3165	signal transduction	GO:0007165	biological process	93	484	0.1433	0.1534	0.05	0.7269	0.003129	0.139	0.1478	0.1401	0.1679	0.04709	0.05309
1096355	S1PR1	3165	dedifferentiation	GO:0043696	biological process	93	103	0.1438	0.1538	0.05023	0.7262	0.004728	0.1375	0.1504	0.1405	0.1684	0.04577	0.05513
1096355	S1PR1	3165	sphingosine-1-phosphate signaling pathway	GO:0003376	biological process	93	5	0.1491	0.1537	0.0539	0.7178	0.007486	0.1389	0.16	0.1405	0.1682	0.04634	0.06271
1096355	S1PR1	3165	immune response	GO:0006955	biological process	93	359	0.1563	0.1548	0.0595	0.7073	0.005196	0.1489	0.1641	0.1411	0.1698	0.05406	0.06548
1096355	S1PR1	3165	extracellular matrix	GO:0031012	cellular component	93	274	0.1626	0.1556	0.06426	0.6979	0.007214	0.1522	0.1737	0.1416	0.171	0.05618	0.0735
1096355	S1PR1	3165	inflammatory response	GO:0006954	biological process	93	553	0.1742	0.1581	0.07402	0.681	0.005371	0.1662	0.1826	0.1441	0.1736	0.0675	0.08116
1096355	S1PR1	3165	cell adhesion	GO:0007155	biological process	93	565	0.177	0.1581	0.07642	0.6766	0.007032	0.1667	0.188	0.1441	0.1736	0.06772	0.08623
1096355	S1PR1	3165	homeostatic process	GO:0042592	biological process	93	370	0.1852	0.1595	0.08385	0.6648	0.006076	0.1761	0.1947	0.146	0.1743	0.07613	0.09236
1096355	S1PR1	3165	angiogenesis	GO:0001525	biological process	93	485	0.1855	0.1601	0.08402	0.6645	0.006001	0.1762	0.1951	0.1463	0.1753	0.0761	0.09276
1096355	S1PR1	3165	autophagy	GO:0006914	biological process	93	359	0.1977	0.1663	0.09556	0.6469	0.005896	0.1887	0.2072	0.1531	0.1808	0.08727	0.1046
1096355	S1PR1	3165	protein-containing complex assembly	GO:0065003	biological process	93	89	0.2173	0.1747	0.1146	0.6204	0.007548	0.2056	0.2296	0.1633	0.187	0.1033	0.1271
1096355	S1PR1	3165	transport	GO:0006810	biological process	93	491	0.2176	0.1789	0.1147	0.6203	0.007384	0.2059	0.2299	0.1651	0.1938	0.1035	0.1271
1096355	S1PR1	3165	localization	GO:0051179	biological process	93	536	0.2261	0.1804	0.1233	0.6092	0.00751	0.2138	0.2391	0.1667	0.1952	0.1111	0.1368
1096355	S1PR1	3165	epithelial to mesenchymal transition	GO:0001837	biological process	93	412	0.2276	0.1806	0.1249	0.6074	0.006468	0.217	0.2387	0.1673	0.195	0.1143	0.1365
1096355	S1PR1	3165	cellular senescence	GO:0090398	biological process	93	265	0.2304	0.181	0.1278	0.6038	0.005795	0.2206	0.2406	0.1678	0.1953	0.1181	0.1383
1096355	S1PR1	3165	cell death	GO:0008219	biological process	93	771	0.2469	0.1832	0.1455	0.5826	0.006488	0.2357	0.2586	0.1694	0.198	0.1338	0.1583
1096355	S1PR1	3165	cell migration	GO:0016477	biological process	93	732	0.2475	0.1828	0.1463	0.5819	0.005501	0.2379	0.2574	0.1693	0.1973	0.1363	0.1571
1096355	S1PR1	3165	cell growth	GO:0016049	biological process	93	679	0.2497	0.1832	0.1489	0.5788	0.006343	0.2387	0.2613	0.1694	0.198	0.1372	0.1615
1096355	S1PR1	3165	cell differentiation	GO:0030154	biological process	93	927	0.2629	0.1943	0.1645	0.5615	0.006522	0.2513	0.275	0.1793	0.2106	0.1519	0.1783
1096355	S1PR1	3165	apoptotic process	GO:0006915	biological process	93	967	0.2748	0.2022	0.1792	0.5462	0.005889	0.2643	0.2857	0.1871	0.2187	0.1673	0.1919
1096355	S1PR1	3165	cell proliferation	GO:0008283	biological process	93	1152	0.2808	0.2042	0.1866	0.5385	0.006312	0.2695	0.2925	0.1883	0.2215	0.1736	0.2006
1096355	S1PR1	3165	nucleoplasm	GO:0005654	cellular component	93	155	0.3059	0.232	0.2184	0.5072	0.009873	0.2879	0.3251	0.2081	0.2587	0.1959	0.2434
1096355	S1PR1	3165	intracellular membrane-bounded organelle	GO:0043231	cellular component	93	101	0.3213	0.2527	0.235	0.4881	0.01999	0.2842	0.3632	0.2153	0.2964	0.1887	0.2927
1096355	S1PR1	3165	protein binding	GO:0005515	molecular function	93	1030	0.3617	0.2907	0.2897	0.4463	0.008384	0.3444	0.3798	0.269	0.314	0.2683	0.3128
1096863	ENTPD2	3364	nucleoside-triphosphatase activity	GO:0017111	molecular function	12	12	0.09945	0.09356	0.01337	0.8355	0.01553	0.09217	0.1073	0.05943	0.1473	0.00849	0.02104
1096863	ENTPD2	3364	homeostatic process	GO:0042592	biological process	12	370	0.2641	0.2905	0.1659	0.5595	0.009263	0.249	0.2801	0.2716	0.3106	0.149	0.1847
1096863	ENTPD2	3364	cytokine production	GO:0001816	biological process	12	304	0.2672	0.2905	0.1695	0.5553	0.01068	0.2508	0.2846	0.2716	0.3106	0.1504	0.1911
1096863	ENTPD2	3364	inflammatory response	GO:0006954	biological process	12	553	0.2707	0.2905	0.1738	0.5519	0.00557	0.2611	0.2807	0.2716	0.3106	0.163	0.1852
1096863	ENTPD2	3364	cell differentiation	GO:0030154	biological process	12	927	0.3023	0.2905	0.2136	0.5122	0.007267	0.2895	0.3157	0.2716	0.3106	0.198	0.2305
1096863	ENTPD2	3364	cell proliferation	GO:0008283	biological process	12	1152	0.3318	0.2936	0.2517	0.4782	0.006628	0.319	0.3451	0.2755	0.3129	0.2362	0.2682
1096863	ENTPD2	3364	extracellular exosome	GO:0070062	cellular component	12	289	0.4294	0.3763	0.3763	0.3811	0.00799	0.4105	0.4492	0.3539	0.4	0.3539	0.4
98217	S100B	10500	S100 protein binding	GO:0044548	molecular function	81	4	0.09171	0.1841	0.006314	0.8867	0.007077	0.09045	0.09298	0.1435	0.2362	0.004912	0.008115
98217	S100B	10500	calcium-dependent protein binding	GO:0048306	molecular function	81	5	0.1104	0.2602	0.02352	0.7938	0.0136	0.1022	0.1193	0.2133	0.3175	0.01626	0.03403
98217	S100B	10500	response to stress	GO:0006950	biological process	81	205	0.1414	0.2971	0.04801	0.7281	0.01444	0.1254	0.1593	0.2789	0.3164	0.03741	0.06161
98217	S100B	10500	RAGE receptor binding	GO:0050786	molecular function	81	3	0.1496	0.2968	0.05198	0.7169	0.01778	0.1289	0.1735	0.2786	0.3163	0.0364	0.07421
98217	S100B	10500	innate immune response	GO:0045087	biological process	81	166	0.1504	0.2971	0.05453	0.7152	0.01182	0.1361	0.1663	0.2789	0.3164	0.04403	0.06753
98217	S100B	10500	contact inhibition	GO:0060242	biological process	81	43	0.1548	0.2971	0.0581	0.7097	0.006884	0.1451	0.165	0.2789	0.3164	0.051	0.06619
98217	S100B	10500	necrotic cell death	GO:0070265	biological process	81	244	0.1674	0.2971	0.06826	0.6914	0.00349	0.1621	0.1728	0.2789	0.3164	0.06433	0.07243
98217	S100B	10500	immune response	GO:0006955	biological process	81	359	0.1933	0.2971	0.09111	0.6534	0.006874	0.1835	0.2036	0.2789	0.3164	0.08211	0.1011
98217	S100B	10500	cytokine production	GO:0001816	biological process	81	304	0.1943	0.2971	0.09184	0.6515	0.01021	0.1798	0.2099	0.2789	0.3164	0.07874	0.1071
98217	S100B	10500	glycolytic process	GO:0006096	biological process	81	149	0.2047	0.2992	0.1023	0.6376	0.00484	0.1972	0.2124	0.2827	0.3165	0.09539	0.1096
98217	S100B	10500	inflammatory response	GO:0006954	biological process	81	553	0.2254	0.2996	0.123	0.6099	0.005586	0.2162	0.235	0.283	0.3171	0.1141	0.1326
98217	S100B	10500	signal transduction	GO:0007165	biological process	81	484	0.2262	0.2992	0.1237	0.6087	0.00687	0.2154	0.2375	0.2827	0.3165	0.1129	0.1356
98217	S100B	10500	angiogenesis	GO:0001525	biological process	81	485	0.2353	0.2996	0.1333	0.5974	0.00448	0.2274	0.2435	0.283	0.3171	0.1258	0.1412
98217	S100B	10500	ruffle	GO:0001726	cellular component	81	9	0.2516	0.303	0.1511	0.5746	0.01328	0.2324	0.2725	0.2874	0.3195	0.1298	0.176
98217	S100B	10500	cell adhesion	GO:0007155	biological process	81	565	0.2584	0.3014	0.1591	0.5676	0.005179	0.2494	0.2678	0.284	0.3198	0.1497	0.1691
98217	S100B	10500	metabolic process	GO:0008152	biological process	81	449	0.2593	0.3014	0.1602	0.5663	0.006378	0.2485	0.2707	0.284	0.3198	0.1486	0.1726
98217	S100B	10500	positive regulation of I-kappaB kinase/NF-kappaB signaling	GO:0043123	biological process	81	24	0.2651	0.3052	0.1662	0.5563	0.01787	0.238	0.2953	0.2848	0.327	0.1356	0.2036
98217	S100B	10500	localization	GO:0051179	biological process	81	536	0.2654	0.3014	0.1673	0.5589	0.004447	0.2576	0.2734	0.284	0.3198	0.1589	0.1762
98217	S100B	10500	transport	GO:0006810	biological process	81	491	0.2798	0.303	0.1851	0.5402	0.005704	0.2698	0.2901	0.2847	0.3224	0.1739	0.197
98217	S100B	10500	cell death	GO:0008219	biological process	81	771	0.2898	0.3086	0.1978	0.5275	0.005591	0.28	0.2999	0.2903	0.3282	0.1863	0.2101
98217	S100B	10500	cell growth	GO:0016049	biological process	81	679	0.2953	0.3086	0.2049	0.5207	0.005264	0.2859	0.3049	0.2903	0.3282	0.1937	0.2167
98217	S100B	10500	transcription, DNA-templated	GO:0006351	biological process	81	661	0.3001	0.3086	0.2109	0.5149	0.006231	0.289	0.3116	0.2901	0.3283	0.1977	0.2251
98217	S100B	10500	cell migration	GO:0016477	biological process	81	732	0.313	0.3151	0.228	0.4993	0.005521	0.3027	0.3236	0.2963	0.335	0.2155	0.2412
98217	S100B	10500	perinuclear region of cytoplasm	GO:0048471	cellular component	81	50	0.3231	0.3185	0.2404	0.4876	0.008743	0.3069	0.3402	0.2977	0.3407	0.2204	0.2623
98217	S100B	10500	apoptotic process	GO:0006915	biological process	81	967	0.3347	0.3275	0.2556	0.4749	0.005893	0.3231	0.3467	0.3085	0.3476	0.2416	0.2705
98217	S100B	10500	identical protein binding	GO:0042802	molecular function	81	106	0.351	0.3394	0.2744	0.4572	0.01419	0.3234	0.3811	0.3131	0.3678	0.2388	0.3154
98217	S100B	10500	cell proliferation	GO:0008283	biological process	81	1152	0.3614	0.3426	0.2899	0.4466	0.006392	0.3481	0.3753	0.3232	0.363	0.2739	0.3069
98217	S100B	10500	cell differentiation	GO:0030154	biological process	81	927	0.3685	0.3461	0.2987	0.4395	0.007351	0.3529	0.3848	0.3263	0.3672	0.2798	0.3188
98217	S100B	10500	cytoplasm	GO:0005737	cellular component	81	327	0.398	0.3659	0.3364	0.4105	0.006708	0.3834	0.413	0.3465	0.3865	0.3181	0.3559
98217	S100B	10500	nucleus	GO:0005634	cellular component	81	312	0.4179	0.382	0.3619	0.3916	0.007081	0.4018	0.4348	0.3611	0.4041	0.3426	0.3823
98217	S100B	10500	protein homodimerization activity	GO:0042803	molecular function	81	72	0.426	0.3871	0.3719	0.3843	0.007524	0.4083	0.4444	0.3661	0.4093	0.3505	0.3946
98217	S100B	10500	protein binding	GO:0005515	molecular function	81	1030	0.4629	0.42	0.4175	0.3516	0.01079	0.436	0.4915	0.3907	0.4515	0.3849	0.4528
1914238	LAP3	18449	response to stress	GO:0006950	biological process	27	205	0.1275	0.315	0.03858	0.7533	0.004307	0.1224	0.1327	0.2964	0.3348	0.03521	0.04227
1914238	LAP3	18449	proteolysis	GO:0006508	biological process	27	237	0.1645	0.315	0.06595	0.6955	0.003638	0.1592	0.1698	0.2964	0.3348	0.062	0.07015
1914238	LAP3	18449	pH reduction	GO:0045851	biological process	27	85	0.2007	0.315	0.09857	0.6429	0.004297	0.1945	0.2071	0.2964	0.3348	0.09266	0.1048
1914238	LAP3	18449	glycolytic process	GO:0006096	biological process	27	149	0.2205	0.315	0.1181	0.616	0.006452	0.2105	0.2309	0.2964	0.3348	0.1081	0.1289
1914238	LAP3	18449	immune response	GO:0006955	biological process	27	359	0.2228	0.315	0.1204	0.6133	0.005074	0.2147	0.2311	0.2964	0.3348	0.1122	0.1291
1914238	LAP3	18449	innate immune response	GO:0045087	biological process	27	166	0.2231	0.315	0.1206	0.6129	0.005687	0.214	0.2326	0.2964	0.3348	0.1115	0.1304
1914238	LAP3	18449	cellular senescence	GO:0090398	biological process	27	265	0.2357	0.315	0.1338	0.5968	0.003875	0.2294	0.2422	0.2964	0.3348	0.1272	0.1407
1914238	LAP3	18449	midbody	GO:0030496	cellular component	27	22	0.2546	0.315	0.1547	0.5723	0.006273	0.2445	0.2652	0.2964	0.3348	0.1435	0.1669
1914238	LAP3	18449	inflammatory response	GO:0006954	biological process	27	553	0.2671	0.315	0.1693	0.5565	0.005618	0.2577	0.2768	0.2964	0.3348	0.1584	0.1809
1914238	LAP3	18449	cell cycle	GO:0007049	biological process	27	578	0.2709	0.315	0.1739	0.5518	0.004534	0.2636	0.2784	0.2964	0.3348	0.1651	0.1832
1914238	LAP3	18449	focal adhesion	GO:0005925	cellular component	27	77	0.2789	0.315	0.1839	0.5416	0.003864	0.2727	0.2852	0.2964	0.3348	0.1762	0.192
1914238	LAP3	18449	angiogenesis	GO:0001525	biological process	27	485	0.2853	0.3153	0.192	0.5333	0.005453	0.2762	0.2946	0.2966	0.3352	0.1809	0.2039
1914238	LAP3	18449	cell death	GO:0008219	biological process	27	771	0.2966	0.3171	0.2064	0.5192	0.005851	0.2866	0.3068	0.2979	0.3375	0.1939	0.2198
1914238	LAP3	18449	cell growth	GO:0016049	biological process	27	679	0.311	0.3217	0.2252	0.5017	0.005892	0.3006	0.3218	0.3028	0.3418	0.212	0.2393
1914238	LAP3	18449	nucleoplasm	GO:0005654	cellular component	27	155	0.3751	0.3824	0.3076	0.4327	0.004864	0.3651	0.3855	0.3672	0.3983	0.295	0.3208
1914238	LAP3	18449	cell proliferation	GO:0008283	biological process	27	1152	0.3779	0.3852	0.311	0.4298	0.006898	0.3637	0.3927	0.3685	0.4026	0.2929	0.3303
1914238	LAP3	18449	cell differentiation	GO:0030154	biological process	27	927	0.4169	0.3861	0.3607	0.3925	0.006802	0.4019	0.4325	0.3703	0.4026	0.3416	0.3809
1914238	LAP3	18449	cytosol	GO:0005829	cellular component	27	261	0.4196	0.3861	0.3643	0.3901	0.005461	0.4075	0.4321	0.3703	0.4026	0.349	0.3802
1914238	LAP3	18449	nucleus	GO:0005634	cellular component	27	312	0.4253	0.3882	0.3716	0.385	0.003545	0.418	0.4327	0.3745	0.4025	0.3616	0.3819
1914238	LAP3	18449	extracellular exosome	GO:0070062	cellular component	27	289	0.4358	0.3885	0.3841	0.3755	0.007509	0.4187	0.4536	0.3712	0.4066	0.3626	0.407
98240	SCD	10571	monounsaturated fatty acid biosynthetic process	GO:1903966	biological process	90	3	0.09167	0.07978	0.004408	0.9072	0.002142	0.09042	0.09294	0.07347	0.08664	0.004071	0.004772
98240	SCD	10571	stearoyl-CoA 9-desaturase activity	GO:0004768	molecular function	90	2	0.0917	0.07978	0.008026	0.8729	0.003485	0.09045	0.09298	0.07347	0.08664	0.007121	0.009044
98240	SCD	10571	unsaturated fatty acid biosynthetic process	GO:0006636	biological process	90	11	0.09246	0.07978	0.008366	0.8698	0.006477	0.09088	0.09407	0.07347	0.08664	0.006806	0.01028
98240	SCD	10571	biosynthetic process	GO:0009058	biological process	90	285	0.09756	0.0824	0.01775	0.8195	0.002941	0.09554	0.09962	0.07389	0.09189	0.01639	0.01923
98240	SCD	10571	oxidoreductase activity	GO:0016491	molecular function	90	109	0.09885	0.08176	0.01411	0.8328	0.01406	0.09076	0.1077	0.07304	0.09152	0.00962	0.0207
98240	SCD	10571	meiotic spindle assembly checkpoint	GO:0033316	biological process	90	40	0.09922	0.08322	0.01881	0.8151	0.003728	0.09677	0.1017	0.07482	0.09257	0.01703	0.02078
98240	SCD	10571	cellular component biogenesis	GO:0044085	biological process	90	174	0.09931	0.0824	0.01906	0.8142	0.003096	0.09744	0.1012	0.07389	0.09189	0.01754	0.0207
98240	SCD	10571	generation of precursor metabolites and energy	GO:0006091	biological process	90	157	0.1019	0.08364	0.02084	0.8072	0.004052	0.09843	0.1054	0.07517	0.09308	0.01881	0.02309
98240	SCD	10571	iron ion binding	GO:0005506	molecular function	90	7	0.104	0.084	0.02105	0.8048	0.009856	0.09665	0.1119	0.07468	0.09449	0.0165	0.02686
98240	SCD	10571	DNA damage response, detection of DNA damage	GO:0042769	biological process	90	67	0.1161	0.09147	0.03091	0.7741	0.00262	0.1136	0.1186	0.08437	0.09917	0.02913	0.0328
98240	SCD	10571	metabolic process	GO:0008152	biological process	90	449	0.1164	0.0923	0.03099	0.7737	0.004464	0.1118	0.1212	0.08484	0.1004	0.02805	0.03424
98240	SCD	10571	necrotic cell death	GO:0070265	biological process	90	244	0.1216	0.09388	0.03457	0.7639	0.003061	0.118	0.1252	0.08629	0.1021	0.03233	0.03697
98240	SCD	10571	homeostatic process	GO:0042592	biological process	90	370	0.1509	0.1209	0.0554	0.7151	0.006449	0.1424	0.1599	0.1107	0.132	0.04914	0.06245
98240	SCD	10571	cytokinesis	GO:0000910	biological process	90	71	0.1605	0.1214	0.06278	0.7012	0.004614	0.1543	0.1669	0.1129	0.1305	0.05797	0.06798
98240	SCD	10571	paracrine signaling	GO:0038001	biological process	90	38	0.1619	0.1223	0.06388	0.6993	0.003332	0.1572	0.1666	0.113	0.1325	0.06023	0.06776
98240	SCD	10571	inflammatory response	GO:0006954	biological process	90	553	0.1635	0.1223	0.06517	0.6967	0.004943	0.1571	0.1703	0.113	0.1325	0.05994	0.07085
98240	SCD	10571	transport	GO:0006810	biological process	90	491	0.1674	0.1223	0.06837	0.6902	0.00812	0.1565	0.1791	0.113	0.1325	0.05956	0.07847
98240	SCD	10571	cell cycle	GO:0007049	biological process	90	578	0.1696	0.1223	0.07015	0.6879	0.004326	0.1638	0.1756	0.113	0.1325	0.06523	0.07545
98240	SCD	10571	transcription, DNA-templated	GO:0006351	biological process	90	661	0.178	0.1227	0.07734	0.6754	0.005599	0.1703	0.186	0.1133	0.133	0.07064	0.08468
98240	SCD	10571	cell death	GO:0008219	biological process	90	771	0.1827	0.1231	0.08139	0.6689	0.005487	0.1754	0.1903	0.1138	0.133	0.07472	0.08865
98240	SCD	10571	angiogenesis	GO:0001525	biological process	90	485	0.1847	0.1231	0.08328	0.666	0.004541	0.1786	0.1911	0.1138	0.133	0.07765	0.08932
98240	SCD	10571	epithelial to mesenchymal transition	GO:0001837	biological process	90	412	0.192	0.126	0.09011	0.6553	0.004976	0.1851	0.1993	0.1161	0.1368	0.08351	0.09722
98240	SCD	10571	localization	GO:0051179	biological process	90	536	0.1928	0.1274	0.09071	0.6541	0.006558	0.1836	0.2025	0.1165	0.1393	0.08219	0.1001
98240	SCD	10571	apoptotic process	GO:0006915	biological process	90	967	0.2062	0.1364	0.1037	0.6353	0.006507	0.197	0.2159	0.1244	0.1495	0.09457	0.1137
98240	SCD	10571	cell differentiation	GO:0030154	biological process	90	927	0.2159	0.14	0.1133	0.6224	0.006124	0.207	0.2252	0.1286	0.1525	0.1041	0.1232
98240	SCD	10571	cell proliferation	GO:0008283	biological process	90	1152	0.2199	0.1406	0.1175	0.6167	0.00702	0.2095	0.2308	0.129	0.1532	0.1068	0.1291
98240	SCD	10571	cell adhesion	GO:0007155	biological process	90	565	0.2235	0.1425	0.1212	0.6122	0.005746	0.215	0.2324	0.1319	0.1539	0.1123	0.1308
98240	SCD	10571	endoplasmic reticulum membrane	GO:0005789	cellular component	90	27	0.2511	0.1967	0.1469	0.5646	0.03411	0.198	0.3183	0.1522	0.2542	0.09284	0.2325
98240	SCD	10571	endoplasmic reticulum	GO:0005783	cellular component	90	107	0.3197	0.2485	0.2355	0.492	0.008843	0.3044	0.3358	0.2274	0.2715	0.216	0.2569
98240	SCD	10571	membrane	GO:0016020	cellular component	90	176	0.3211	0.2507	0.2371	0.4902	0.0105	0.3028	0.3404	0.227	0.2768	0.2146	0.2619
98240	SCD	10571	nucleolus	GO:0005730	cellular component	90	41	0.3227	0.2528	0.2387	0.4881	0.01309	0.3002	0.3469	0.2263	0.2824	0.2117	0.2692
98240	SCD	10571	integral component of membrane	GO:0016021	cellular component	90	44	0.3877	0.3251	0.323	0.4202	0.009059	0.3682	0.4082	0.3016	0.3504	0.2992	0.3487
2444329	TMEM88B	37099				nan	nan
2447024	KIF19	26735				nan	nan
1340024	ALDH1L1	3978	oxidative phosphorylation	GO:0006119	biological process	24	82	0.09442	0.1141	0.01304	0.8411	0.006764	0.09192	0.09698	0.1007	0.1292	0.01066	0.01595
1340024	ALDH1L1	3978	aldehyde dehydrogenase (NAD) activity	GO:0004029	molecular function	24	25	0.1043	0.1264	0.02142	0.804	0.007653	0.09983	0.109	0.1113	0.1436	0.01737	0.02642
1340024	ALDH1L1	3978	biosynthetic process	GO:0009058	biological process	24	285	0.1675	0.2404	0.06853	0.6897	0.008688	0.1552	0.1808	0.2096	0.2758	0.05873	0.07997
1340024	ALDH1L1	3978	metabolic process	GO:0008152	biological process	24	449	0.1904	0.2439	0.08871	0.6567	0.00797	0.1788	0.2027	0.215	0.2768	0.07818	0.1007
1340024	ALDH1L1	3978	cell cycle	GO:0007049	biological process	24	578	0.2547	0.3376	0.1548	0.5719	0.007644	0.2427	0.2673	0.3071	0.3712	0.1411	0.1698
1340024	ALDH1L1	3978	apoptotic process	GO:0006915	biological process	24	967	0.3131	0.3545	0.227	0.4992	0.01015	0.296	0.3313	0.3189	0.3942	0.2048	0.2517
1340024	ALDH1L1	3978	cell differentiation	GO:0030154	biological process	24	927	0.3359	0.3545	0.256	0.4736	0.01114	0.316	0.357	0.3189	0.3942	0.2296	0.2854
1340024	ALDH1L1	3978	cell proliferation	GO:0008283	biological process	24	1152	0.3393	0.3545	0.2602	0.47	0.01136	0.3187	0.3611	0.3189	0.3942	0.2334	0.2901
1340024	ALDH1L1	3978	cell migration	GO:0016477	biological process	24	732	0.3701	0.3634	0.3005	0.4374	0.01037	0.3499	0.3915	0.3328	0.3968	0.2744	0.329
1340024	ALDH1L1	3978	cytosol	GO:0005829	cellular component	24	261	0.4085	0.3823	0.3492	0.4	0.01141	0.3842	0.4343	0.3481	0.4199	0.3182	0.3832
1340024	ALDH1L1	3978	extracellular exosome	GO:0070062	cellular component	24	289	0.4685	0.4233	0.4233	0.3472	0.01263	0.4388	0.5002	0.387	0.463	0.387	0.463
2443403	PRR18	28574				nan	nan
98821	TF	11740	exocytosis	GO:0006887	biological process	264	129	0.09167	0.06185	0.002695	0.9372	0.00325	0.09042	0.09294	0.05696	0.06715	0.002443	0.002974
98821	TF	11740	endocytosis	GO:0006897	biological process	264	295	0.0917	0.06185	0.007945	0.8736	0.003574	0.09048	0.09295	0.05696	0.06715	0.007009	0.009007
98821	TF	11740	iron chaperone activity	GO:0034986	molecular function	264	3	0.09226	0.06185	0.01195	0.8477	0.002945	0.09106	0.09348	0.05696	0.06715	0.01091	0.01308
98821	TF	11740	blood circulation	GO:0008015	biological process	264	21	0.0923	0.06185	0.007255	0.878	0.0078	0.09053	0.09411	0.05696	0.06715	0.005606	0.009389
98821	TF	11740	reproduction	GO:0000003	biological process	264	56	0.0933	0.06185	0.009035	0.8641	0.009781	0.09027	0.09644	0.05696	0.06715	0.006622	0.01233
98821	TF	11740	cell killing	GO:0001906	biological process	264	91	0.09357	0.06185	0.01334	0.84	0.004719	0.09143	0.09576	0.05696	0.06715	0.01161	0.01532
98821	TF	11740	ferrous iron binding	GO:0008198	molecular function	264	3	0.094	0.06185	0.01249	0.8439	0.006897	0.09225	0.09579	0.05696	0.06715	0.01011	0.01542
98821	TF	11740	retina homeostasis	GO:0001895	biological process	264	5	0.0942	0.06185	0.01406	0.8364	0.004626	0.09203	0.09643	0.05696	0.06715	0.01231	0.01606
98821	TF	11740	necrotic cell death	GO:0070265	biological process	264	244	0.09432	0.06185	0.01491	0.8323	0.002761	0.09234	0.09635	0.05696	0.06715	0.01378	0.01614
98821	TF	11740	protein folding	GO:0006457	biological process	264	38	0.09477	0.06185	0.01209	0.8456	0.008986	0.09101	0.09869	0.05696	0.06715	0.009266	0.01577
98821	TF	11740	signal recognition particle receptor complex	GO:0005785	cellular component	264	3	0.09508	0.06185	0.01303	0.8402	0.009295	0.09212	0.09813	0.05696	0.06715	0.00977	0.01738
98821	TF	11740	response to hypoxia	GO:0001666	biological process	264	85	0.09549	0.06185	0.01547	0.8294	0.005017	0.09186	0.09927	0.05696	0.06715	0.01349	0.01774
98821	TF	11740	cytokinesis	GO:0000910	biological process	264	71	0.09694	0.06185	0.01506	0.8304	0.008356	0.09269	0.1014	0.05696	0.06715	0.01182	0.01918
98821	TF	11740	endocytic vesicle	GO:0030139	cellular component	264	11	0.0975	0.06197	0.01643	0.8247	0.006484	0.09456	0.1005	0.057	0.06739	0.01368	0.01974
98821	TF	11740	transferrin receptor binding	GO:1990459	molecular function	264	5	0.09818	0.06185	0.01792	0.8185	0.004885	0.09505	0.1014	0.05696	0.06715	0.01568	0.02049
98821	TF	11740	response to stress	GO:0006950	biological process	264	205	0.09821	0.06188	0.01716	0.8213	0.007254	0.09365	0.103	0.05703	0.06715	0.01404	0.02097
98821	TF	11740	late endosome	GO:0005770	cellular component	264	10	0.09826	0.0619	0.01709	0.8215	0.007516	0.0945	0.1022	0.05701	0.06721	0.01388	0.02104
98821	TF	11740	catabolic process	GO:0009056	biological process	264	138	0.1	0.06197	0.01915	0.8134	0.00541	0.09603	0.1042	0.057	0.06739	0.01657	0.02213
98821	TF	11740	proteolysis	GO:0006508	biological process	264	237	0.1001	0.06185	0.01918	0.8132	0.005977	0.09523	0.1052	0.05696	0.06715	0.01639	0.02243
98821	TF	11740	immune response	GO:0006955	biological process	264	359	0.1004	0.06197	0.01968	0.8117	0.003902	0.09798	0.1029	0.057	0.06739	0.01772	0.02185
98821	TF	11740	basal part of cell	GO:0045178	cellular component	264	3	0.1008	0.06197	0.01765	0.8179	0.01066	0.09486	0.1071	0.057	0.06739	0.0131	0.02379
98821	TF	11740	pentose-phosphate shunt	GO:0006098	biological process	264	49	0.1014	0.06185	0.01977	0.8104	0.007685	0.0951	0.1081	0.05696	0.06715	0.01621	0.02411
98821	TF	11740	extrinsic component of external side of plasma membrane	GO:0031232	cellular component	264	4	0.102	0.06207	0.01819	0.815	0.0122	0.09378	0.1109	0.05737	0.06716	0.01309	0.02529
98821	TF	11740	transport	GO:0006810	biological process	264	491	0.1025	0.06197	0.02012	0.8091	0.007218	0.09841	0.1069	0.057	0.06739	0.01649	0.02455
98821	TF	11740	homeostatic process	GO:0042592	biological process	264	370	0.1039	0.06197	0.02205	0.8024	0.005226	0.09966	0.1083	0.057	0.06739	0.01925	0.02527
98821	TF	11740	autophagy	GO:0006914	biological process	264	359	0.1043	0.06202	0.0225	0.801	0.003889	0.1013	0.1074	0.05704	0.06744	0.02036	0.02488
98821	TF	11740	cellular response to iron ion	GO:0071281	biological process	264	6	0.1047	0.06577	0.01987	0.8064	0.01675	0.09146	0.1198	0.05963	0.07254	0.01368	0.02887
98821	TF	11740	recombinational repair	GO:0000725	biological process	264	140	0.1059	0.06217	0.02348	0.7973	0.005857	0.1004	0.1117	0.05726	0.0675	0.02034	0.02711
98821	TF	11740	generation of precursor metabolites and energy	GO:0006091	biological process	264	157	0.1063	0.06197	0.02364	0.7968	0.005387	0.1015	0.1112	0.057	0.06739	0.02065	0.02707
98821	TF	11740	innate immune response	GO:0045087	biological process	264	166	0.1118	0.06221	0.02779	0.7832	0.004844	0.1075	0.1163	0.05733	0.0675	0.02475	0.0312
98821	TF	11740	meiotic spindle assembly checkpoint	GO:0033316	biological process	264	40	0.1132	0.06217	0.02692	0.7843	0.01016	0.1056	0.1213	0.05726	0.0675	0.02064	0.03511
98821	TF	11740	basal plasma membrane	GO:0009925	cellular component	264	8	0.1145	0.06221	0.02982	0.7773	0.003129	0.1112	0.118	0.05733	0.0675	0.02772	0.03207
98821	TF	11740	inflammatory response	GO:0006954	biological process	264	553	0.1148	0.06217	0.02989	0.777	0.00418	0.1104	0.1195	0.05726	0.0675	0.02709	0.03298
98821	TF	11740	biosynthetic process	GO:0009058	biological process	264	285	0.1159	0.06217	0.03004	0.7757	0.007584	0.1085	0.1239	0.05726	0.0675	0.0251	0.03596
98821	TF	11740	glycolytic process	GO:0006096	biological process	264	149	0.1164	0.06233	0.03105	0.7732	0.005878	0.11	0.1232	0.05727	0.06784	0.02726	0.03537
98821	TF	11740	early endosome	GO:0005769	cellular component	264	18	0.1175	0.06256	0.03134	0.7723	0.006091	0.112	0.1233	0.05785	0.06764	0.02709	0.03625
98821	TF	11740	blood microparticle	GO:0072562	cellular component	264	19	0.1189	0.06321	0.03189	0.7695	0.01006	0.1085	0.1302	0.05866	0.06811	0.02528	0.04021
98821	TF	11740	clathrin-coated pit	GO:0005905	cellular component	264	5	0.1191	0.06406	0.03147	0.7702	0.01167	0.1077	0.1317	0.05827	0.07043	0.02429	0.04076
98821	TF	11740	cytokine production	GO:0001816	biological process	264	304	0.1213	0.06228	0.03426	0.7646	0.004141	0.1169	0.1258	0.05747	0.06749	0.03121	0.0376
98821	TF	11740	metabolic process	GO:0008152	biological process	264	449	0.1214	0.06257	0.03425	0.7642	0.006154	0.1146	0.1285	0.05752	0.06808	0.0298	0.03937
98821	TF	11740	vesicle	GO:0031982	cellular component	264	23	0.1222	0.06251	0.03474	0.7629	0.006035	0.1157	0.1291	0.05747	0.06799	0.03027	0.03987
98821	TF	11740	signal recognition particle binding	GO:0005047	molecular function	264	2	0.1235	0.06702	0.03436	0.7615	0.01312	0.1097	0.1389	0.05978	0.07514	0.02597	0.04545
98821	TF	11740	DNA replication	GO:0006260	biological process	264	107	0.1239	0.06254	0.03628	0.7591	0.00434	0.1187	0.1292	0.05753	0.06798	0.03299	0.03991
98821	TF	11740	cell adhesion	GO:0007155	biological process	264	565	0.1245	0.06292	0.03646	0.7582	0.006386	0.1172	0.1322	0.05752	0.06882	0.03178	0.04184
98821	TF	11740	localization	GO:0051179	biological process	264	536	0.1261	0.0626	0.03733	0.7558	0.006913	0.1185	0.1343	0.05753	0.06811	0.0319	0.04368
98821	TF	11740	recycling endosome	GO:0055037	cellular component	264	14	0.127	0.0633	0.03794	0.7544	0.006539	0.1199	0.1346	0.05855	0.06844	0.03282	0.04386
98821	TF	11740	signal transduction	GO:0007165	biological process	264	484	0.1287	0.06327	0.03929	0.751	0.006366	0.1216	0.1363	0.0581	0.06889	0.03408	0.04529
98821	TF	11740	translation	GO:0006412	biological process	264	302	0.1293	0.06339	0.03966	0.7501	0.00657	0.1216	0.1374	0.05816	0.06908	0.03442	0.04571
98821	TF	11740	extracellular matrix	GO:0031012	cellular component	264	274	0.1297	0.06637	0.0395	0.7488	0.01187	0.1163	0.1447	0.05875	0.07497	0.03121	0.04999
98821	TF	11740	pattern specification process	GO:0007389	biological process	264	66	0.1303	0.06485	0.0391	0.7493	0.01241	0.117	0.1451	0.05752	0.07311	0.02981	0.05128
98821	TF	11740	angiogenesis	GO:0001525	biological process	264	485	0.1307	0.06367	0.04079	0.7475	0.005825	0.1236	0.1382	0.05784	0.07008	0.03623	0.04593
98821	TF	11740	cellular senescence	GO:0090398	biological process	264	265	0.1328	0.06419	0.04221	0.744	0.005988	0.1254	0.1406	0.05839	0.07056	0.03729	0.04778
98821	TF	11740	transdifferentiation	GO:0060290	biological process	264	88	0.1332	0.06388	0.04261	0.7433	0.004865	0.1271	0.1396	0.05846	0.06982	0.0385	0.04715
98821	TF	11740	cell quiescence	GO:0044838	biological process	264	104	0.1358	0.06462	0.04451	0.7386	0.005874	0.1283	0.1437	0.05883	0.07098	0.03945	0.05022
98821	TF	11740	DNA repair	GO:0006281	biological process	264	136	0.1383	0.06776	0.0463	0.7346	0.005914	0.1309	0.146	0.06325	0.07258	0.0413	0.05191
98821	TF	11740	cytoplasmic vesicle	GO:0031410	cellular component	264	52	0.1436	0.07032	0.05013	0.7263	0.005206	0.1368	0.1506	0.06615	0.07476	0.0454	0.05535
98821	TF	11740	cell death	GO:0008219	biological process	264	771	0.1453	0.07	0.0512	0.7239	0.005935	0.1373	0.1536	0.0632	0.07754	0.04563	0.05744
98821	TF	11740	cell cycle	GO:0007049	biological process	264	578	0.1528	0.07474	0.05678	0.7124	0.006067	0.1443	0.1618	0.0674	0.08289	0.05065	0.06365
98821	TF	11740	HFE-transferrin receptor complex	GO:1990712	cellular component	264	3	0.1611	0.08153	0.06222	0.6974	0.01758	0.1392	0.1864	0.06714	0.09901	0.04581	0.08451
98821	TF	11740	cell growth	GO:0016049	biological process	264	679	0.1611	0.08046	0.06331	0.6999	0.006141	0.1523	0.1704	0.07232	0.08952	0.05671	0.07067
98821	TF	11740	positive regulation of receptor-mediated endocytosis	GO:0048260	biological process	264	13	0.1625	0.08595	0.06328	0.6924	0.02244	0.1351	0.1955	0.06853	0.1078	0.04335	0.09237
98821	TF	11740	circadian rhythm	GO:0007623	biological process	264	35	0.167	0.08497	0.06672	0.6896	0.01571	0.1456	0.1914	0.07205	0.1002	0.04941	0.09009
98821	TF	11740	epithelial to mesenchymal transition	GO:0001837	biological process	264	412	0.1679	0.0848	0.06877	0.69	0.006092	0.159	0.1773	0.07687	0.09355	0.06184	0.07646
98821	TF	11740	cell migration	GO:0016477	biological process	264	732	0.1753	0.08966	0.07495	0.6794	0.005624	0.1672	0.1837	0.08218	0.09783	0.06833	0.08221
98821	TF	11740	perinuclear region of cytoplasm	GO:0048471	cellular component	264	50	0.1757	0.08895	0.07512	0.6793	0.004511	0.169	0.1826	0.08281	0.09554	0.06974	0.0809
98821	TF	11740	apical plasma membrane	GO:0016324	cellular component	264	18	0.1784	0.09046	0.07765	0.6751	0.004498	0.1722	0.1848	0.08435	0.09702	0.07234	0.08335
98821	TF	11740	transcription, DNA-templated	GO:0006351	biological process	264	661	0.1802	0.09208	0.07938	0.6716	0.007307	0.1695	0.1916	0.08321	0.1019	0.07035	0.08956
98821	TF	11740	regulation of iron ion import	GO:1900390	biological process	264	6	0.1804	0.09612	0.07879	0.6648	0.02492	0.1502	0.2167	0.07276	0.127	0.05489	0.1131
98821	TF	11740	apoptotic process	GO:0006915	biological process	264	967	0.1813	0.09295	0.08023	0.6705	0.006385	0.1718	0.1912	0.08483	0.1018	0.07226	0.08907
98821	TF	11740	cell proliferation	GO:0008283	biological process	264	1152	0.1926	0.0999	0.09072	0.6537	0.007808	0.181	0.205	0.0897	0.1112	0.08029	0.1025
98821	TF	11740	chromatin remodeling	GO:0006338	biological process	264	68	0.1955	0.1022	0.09334	0.6493	0.009691	0.1806	0.2117	0.09023	0.1157	0.07998	0.1089
98821	TF	11740	cell surface	GO:0009986	cellular component	264	55	0.1972	0.1035	0.09493	0.6475	0.008061	0.1857	0.2094	0.09276	0.1155	0.08444	0.1067
98821	TF	11740	extracellular region	GO:0005576	cellular component	264	46	0.1975	0.1053	0.09522	0.6458	0.01255	0.18	0.2166	0.09077	0.1223	0.07951	0.114
98821	TF	11740	extracellular exosome	GO:0070062	cellular component	264	289	0.2123	0.1152	0.1097	0.627	0.006887	0.2019	0.2233	0.1046	0.1269	0.0997	0.1207
98821	TF	11740	cell differentiation	GO:0030154	biological process	264	927	0.2163	0.1182	0.1136	0.6214	0.008506	0.2029	0.2306	0.1056	0.1323	0.1006	0.1283
98821	TF	11740	extracellular space	GO:0005615	cellular component	264	156	0.2269	0.1283	0.1246	0.6069	0.009721	0.2126	0.2423	0.1139	0.1445	0.1101	0.1411
98821	TF	11740	protein binding	GO:0005515	molecular function	264	1030	0.286	0.1932	0.1929	0.5323	0.005518	0.2766	0.2958	0.182	0.2051	0.1817	0.2048
1858224	CHST3	1971	N-acetylglucosamine 6-O-sulfotransferase activity	GO:0001517	molecular function	10	2	0.1181	0.08409	0.01417	0.8123	0.03822	0.09329	0.1495	0.04343	0.1628	0.005646	0.03558
1858224	CHST3	1971	chondroitin 6-sulfotransferase activity	GO:0008459	molecular function	10	2	0.1681	0.2204	0.0686	0.687	0.0155	0.1479	0.1912	0.1866	0.2603	0.05313	0.08859
1858224	CHST3	1971	sulfur compound metabolic process	GO:0006790	biological process	10	66	0.2245	0.2435	0.1215	0.6087	0.01611	0.2016	0.2501	0.2157	0.2749	0.09825	0.1502
1858224	CHST3	1971	biosynthetic process	GO:0009058	biological process	10	285	0.2351	0.2477	0.1332	0.5971	0.007462	0.2235	0.2472	0.2243	0.2735	0.1212	0.1463
1858224	CHST3	1971	chondroitin sulfate biosynthetic process	GO:0030206	biological process	10	4	0.2733	0.2472	0.1754	0.545	0.02049	0.2406	0.3105	0.2183	0.28	0.1382	0.2227
1858224	CHST3	1971	trans-Golgi network	GO:0005802	cellular component	10	16	0.322	0.2652	0.2374	0.4886	0.01473	0.2959	0.3503	0.2385	0.2948	0.2042	0.2759
1858224	CHST3	1971	N-acetylglucosamine metabolic process	GO:0006044	biological process	10	4	0.3259	0.2802	0.2409	0.4844	0.01829	0.2941	0.3611	0.2508	0.3129	0.2025	0.2865
1858224	CHST3	1971	inflammatory response	GO:0006954	biological process	10	553	0.3363	0.2752	0.2569	0.473	0.01049	0.3165	0.3573	0.2543	0.2978	0.2324	0.284
2153060	GJC2	17494	gap junction channel activity involved in cell communication by electrical coupling	GO:1903763	molecular function	13	4	0.09167	0.004907	0.002152	0.9541	0.003142	0.09042	0.09294	0.004451	0.005409	0.00198	0.002339
2153060	GJC2	17494	gap junction	GO:0005921	cellular component	13	3	0.09167	0.004907	0.00248	0.9428	0.00255	0.09042	0.09294	0.004451	0.005409	0.002302	0.002672
2153060	GJC2	17494	cell communication by electrical coupling	GO:0010644	biological process	13	4	0.09167	0.00516	0.003181	0.9269	0.004522	0.09042	0.09294	0.004449	0.005986	0.002734	0.0037
2153060	GJC2	17494	antiporter activity	GO:0015297	molecular function	13	15	0.09169	0.008524	0.006792	0.8823	0.007204	0.09042	0.09299	0.006637	0.01095	0.005265	0.00876
2153060	GJC2	17494	cell death	GO:0008219	biological process	13	771	0.2169	0.1143	0.1143	0.6213	0.003569	0.2111	0.2228	0.1088	0.1201	0.1088	0.1201
104554	MITF	7105	chromatin remodeling	GO:0006338	biological process	139	68	0.09167	0.03557	0.002678	0.9384	0.005041	0.09042	0.09294	0.03303	0.0383	0.002292	0.003129
104554	MITF	7105	E-box binding	GO:0070888	molecular function	139	6	0.09167	0.03557	0.003514	0.9203	0.002112	0.09042	0.09294	0.03303	0.0383	0.003265	0.003782
104554	MITF	7105	transcriptional activator activity, RNA polymerase II proximal promoter sequence-specific DNA binding	GO:0001077	molecular function	139	17	0.09167	0.03557	0.00383	0.9152	0.002076	0.09042	0.09294	0.03303	0.0383	0.003561	0.004119
104554	MITF	7105	RNA polymerase II proximal promoter sequence-specific DNA binding	GO:0000978	molecular function	139	44	0.09167	0.03557	0.004074	0.9116	0.001523	0.09042	0.09294	0.03303	0.0383	0.003855	0.004306
104554	MITF	7105	positive regulation of transcription, DNA-templated	GO:0045893	biological process	139	80	0.09167	0.03584	0.005925	0.8906	0.002771	0.09042	0.09294	0.03313	0.03877	0.005358	0.006552
104554	MITF	7105	positive regulation of transcription by RNA polymerase II	GO:0045944	biological process	139	129	0.09167	0.0376	0.007716	0.8754	0.002978	0.09042	0.09294	0.0339	0.04171	0.006951	0.008564
104554	MITF	7105	transdifferentiation	GO:0060290	biological process	139	88	0.0917	0.03738	0.006686	0.8834	0.005061	0.09044	0.09298	0.03387	0.04126	0.005599	0.007984
104554	MITF	7105	DNA damage checkpoint	GO:0000077	biological process	139	98	0.09171	0.03757	0.006072	0.8886	0.007719	0.09045	0.09298	0.03389	0.04165	0.004627	0.007969
104554	MITF	7105	negative regulation of transcription by RNA polymerase II	GO:0000122	biological process	139	93	0.09206	0.04098	0.01179	0.8488	0.002451	0.09071	0.09344	0.03794	0.04427	0.01094	0.01271
104554	MITF	7105	dedifferentiation	GO:0043696	biological process	139	103	0.0922	0.04005	0.01083	0.8541	0.004302	0.09071	0.09371	0.03642	0.04404	0.009438	0.01243
104554	MITF	7105	regulation of transcription, DNA-templated	GO:0006355	biological process	139	51	0.09246	0.04106	0.01217	0.8466	0.002307	0.09106	0.09389	0.03784	0.04455	0.01135	0.01305
104554	MITF	7105	DNA repair	GO:0006281	biological process	139	136	0.09446	0.04203	0.01128	0.8497	0.009929	0.09128	0.09775	0.03652	0.04836	0.0083	0.01533
104554	MITF	7105	oxidative phosphorylation	GO:0006119	biological process	139	82	0.09496	0.04443	0.01417	0.8353	0.006249	0.09178	0.09825	0.0394	0.05011	0.0118	0.01702
104554	MITF	7105	melanocyte differentiation	GO:0030318	biological process	139	4	0.09651	0.04599	0.01606	0.8266	0.005365	0.09338	0.09975	0.04126	0.05127	0.01376	0.01874
104554	MITF	7105	positive regulation of DNA-templated transcription, initiation	GO:2000144	biological process	139	6	0.09717	0.04559	0.01417	0.8337	0.01079	0.09281	0.1017	0.03967	0.05238	0.01017	0.01975
104554	MITF	7105	positive regulation of gene expression	GO:0010628	biological process	139	41	0.1017	0.05181	0.02038	0.8085	0.005883	0.09759	0.1059	0.04715	0.05693	0.01745	0.0238
104554	MITF	7105	translation	GO:0006412	biological process	139	302	0.1042	0.05574	0.02243	0.8011	0.005102	0.09931	0.1093	0.05004	0.0621	0.0197	0.02553
104554	MITF	7105	epithelial to mesenchymal transition	GO:0001837	biological process	139	412	0.1119	0.06126	0.02807	0.7826	0.003287	0.1081	0.1159	0.05699	0.06585	0.02597	0.03034
104554	MITF	7105	cellular senescence	GO:0090398	biological process	139	265	0.112	0.06129	0.02794	0.7828	0.004841	0.1067	0.1175	0.05627	0.06676	0.02488	0.03136
104554	MITF	7105	nucleus	GO:0005634	cellular component	139	312	0.1177	0.0637	0.03201	0.771	0.002978	0.1145	0.121	0.05953	0.06817	0.02991	0.03426
104554	MITF	7105	transcription, DNA-templated	GO:0006351	biological process	139	661	0.1203	0.06467	0.03368	0.7662	0.003946	0.1155	0.1253	0.05978	0.06995	0.03079	0.03683
104554	MITF	7105	cell cycle	GO:0007049	biological process	139	578	0.1219	0.066	0.03482	0.7631	0.004203	0.1165	0.1276	0.06053	0.07197	0.0317	0.03825
104554	MITF	7105	autophagy	GO:0006914	biological process	139	359	0.1312	0.07253	0.0413	0.7464	0.005316	0.1244	0.1384	0.06473	0.08126	0.03701	0.04608
104554	MITF	7105	immune response	GO:0006955	biological process	139	359	0.14	0.07695	0.04737	0.7316	0.008242	0.1293	0.1517	0.06747	0.08776	0.04025	0.05575
104554	MITF	7105	cell growth	GO:0016049	biological process	139	679	0.1538	0.08412	0.0577	0.7108	0.005189	0.1461	0.1619	0.07684	0.09209	0.05244	0.06349
104554	MITF	7105	circadian rhythm	GO:0007623	biological process	139	35	0.1539	0.08309	0.05774	0.7089	0.01142	0.1388	0.1705	0.07341	0.09403	0.04682	0.07121
104554	MITF	7105	cell differentiation	GO:0030154	biological process	139	927	0.1553	0.08412	0.05888	0.7086	0.004824	0.148	0.1629	0.07684	0.09209	0.05385	0.06439
104554	MITF	7105	localization	GO:0051179	biological process	139	536	0.1557	0.08391	0.05911	0.708	0.005292	0.1478	0.164	0.07659	0.09192	0.05372	0.06504
104554	MITF	7105	cellular component biogenesis	GO:0044085	biological process	139	174	0.1559	0.08414	0.05941	0.7071	0.006981	0.1456	0.167	0.07606	0.09308	0.05222	0.06759
104554	MITF	7105	response to stress	GO:0006950	biological process	139	205	0.1613	0.08619	0.06363	0.6986	0.00876	0.1496	0.1738	0.07744	0.09593	0.05488	0.07378
104554	MITF	7105	biosynthetic process	GO:0009058	biological process	139	285	0.1624	0.08585	0.06441	0.698	0.005464	0.1543	0.1711	0.07816	0.0943	0.05848	0.07095
104554	MITF	7105	regulation of RNA biosynthetic process	GO:2001141	biological process	139	10	0.1666	0.08808	0.06783	0.69	0.01192	0.151	0.1838	0.07801	0.09946	0.05588	0.08233
104554	MITF	7105	metabolic process	GO:0008152	biological process	139	449	0.1683	0.08748	0.06922	0.6889	0.007479	0.1577	0.1796	0.07914	0.09669	0.06105	0.07848
104554	MITF	7105	cell death	GO:0008219	biological process	139	771	0.1704	0.08779	0.0708	0.6867	0.004849	0.1629	0.1782	0.08032	0.09596	0.0652	0.07689
104554	MITF	7105	apoptotic process	GO:0006915	biological process	139	967	0.1717	0.08827	0.07192	0.6847	0.004815	0.1644	0.1794	0.08082	0.0964	0.06638	0.07793
104554	MITF	7105	cell migration	GO:0016477	biological process	139	732	0.1858	0.09471	0.08426	0.6644	0.004667	0.1788	0.193	0.08799	0.1019	0.07839	0.09057
104554	MITF	7105	cell proliferation	GO:0008283	biological process	139	1152	0.1864	0.09531	0.08484	0.6635	0.004628	0.1792	0.1938	0.08864	0.1025	0.07897	0.09114
104554	MITF	7105	cell adhesion	GO:0007155	biological process	139	565	0.2002	0.1053	0.098	0.6436	0.00519	0.192	0.2088	0.09752	0.1136	0.09076	0.1058
104554	MITF	7105	protein binding	GO:0005515	molecular function	139	1030	0.2178	0.1227	0.1152	0.6199	0.00597	0.2086	0.2274	0.1156	0.1302	0.1059	0.1253
104554	MITF	7105	protein-containing complex assembly	GO:0065003	biological process	139	89	0.2888	0.2009	0.1951	0.5242	0.02155	0.2512	0.3321	0.1577	0.2558	0.1498	0.2539
104554	MITF	7105	protein-containing complex	GO:0032991	cellular component	139	511	0.3539	0.2694	0.2674	0.448	0.0426	0.2866	0.4371	0.201	0.3611	0.1985	0.3602
1921449	VIT	12697	interstitial matrix	GO:0005614	cellular component	56	2	0.09167	0.06212	0.002485	0.9426	0.002721	0.09042	0.09294	0.05713	0.06754	0.002285	0.002702
1921449	VIT	12697	extracellular matrix organization	GO:0030198	biological process	56	33	0.1026	0.1762	0.02108	0.8059	0.005543	0.09821	0.1073	0.1596	0.1946	0.01827	0.02433
1921449	VIT	12697	embryo development	GO:0009790	biological process	56	49	0.1072	0.1775	0.02424	0.7945	0.006322	0.1017	0.1131	0.1608	0.196	0.02074	0.02831
1921449	VIT	12697	glycosaminoglycan binding	GO:0005539	molecular function	56	10	0.1159	0.1692	0.0256	0.7836	0.01917	0.1006	0.1335	0.1434	0.1998	0.01604	0.04087
1921449	VIT	12697	extracellular matrix	GO:0031012	cellular component	56	274	0.128	0.2039	0.03911	0.7518	0.005181	0.1215	0.1347	0.1857	0.224	0.03514	0.04352
1921449	VIT	12697	positive regulation of cell-substrate adhesion	GO:0010811	biological process	56	11	0.1845	0.224	0.08297	0.6654	0.009697	0.1717	0.1983	0.2117	0.2369	0.07177	0.09592
1921449	VIT	12697	necrotic cell death	GO:0070265	biological process	56	244	0.1866	0.224	0.08505	0.6633	0.003594	0.1813	0.1921	0.2117	0.2369	0.08044	0.08993
1921449	VIT	12697	cell killing	GO:0001906	biological process	56	91	0.187	0.224	0.0853	0.662	0.008315	0.1754	0.1995	0.2117	0.2369	0.07487	0.09719
1921449	VIT	12697	cytokine production	GO:0001816	biological process	56	304	0.1978	0.224	0.09538	0.6465	0.009405	0.1846	0.212	0.2117	0.2369	0.08311	0.1095
1921449	VIT	12697	angiogenesis	GO:0001525	biological process	56	485	0.2114	0.224	0.1088	0.6285	0.004904	0.2038	0.2193	0.2117	0.2369	0.1016	0.1165
1921449	VIT	12697	biosynthetic process	GO:0009058	biological process	56	285	0.2142	0.224	0.1117	0.6246	0.004718	0.2066	0.2221	0.2117	0.2369	0.1046	0.1194
1921449	VIT	12697	response to stress	GO:0006950	biological process	56	205	0.2158	0.224	0.1132	0.6228	0.003695	0.2105	0.2213	0.2117	0.2369	0.1075	0.1192
1921449	VIT	12697	immune response	GO:0006955	biological process	56	359	0.2285	0.224	0.1263	0.6056	0.006479	0.2184	0.239	0.2117	0.2369	0.1159	0.1376
1921449	VIT	12697	inflammatory response	GO:0006954	biological process	56	553	0.2295	0.224	0.1273	0.6045	0.005832	0.2203	0.239	0.2117	0.2369	0.1179	0.1374
1921449	VIT	12697	metabolic process	GO:0008152	biological process	56	449	0.2361	0.2252	0.1342	0.5961	0.005878	0.2266	0.246	0.212	0.2392	0.1244	0.1448
1921449	VIT	12697	epithelial to mesenchymal transition	GO:0001837	biological process	56	412	0.2557	0.2423	0.156	0.571	0.005747	0.2463	0.2656	0.2248	0.2612	0.1457	0.167
1921449	VIT	12697	cell cycle	GO:0007049	biological process	56	578	0.2725	0.2483	0.1759	0.5496	0.006427	0.2622	0.2833	0.2291	0.2691	0.1637	0.1889
1921449	VIT	12697	autophagy	GO:0006914	biological process	56	359	0.2844	0.2531	0.1908	0.5346	0.004878	0.2764	0.2925	0.2334	0.2745	0.1809	0.2012
1921449	VIT	12697	transcription, DNA-templated	GO:0006351	biological process	56	661	0.2934	0.2556	0.202	0.5231	0.007518	0.2808	0.3065	0.2344	0.2788	0.1864	0.219
1921449	VIT	12697	cell death	GO:0008219	biological process	56	771	0.2991	0.2559	0.2096	0.5161	0.006856	0.2875	0.3111	0.2346	0.2791	0.195	0.2252
1921449	VIT	12697	cell differentiation	GO:0030154	biological process	56	927	0.3112	0.2588	0.225	0.5015	0.008177	0.2968	0.3262	0.2363	0.2834	0.2069	0.2448
1921449	VIT	12697	growth plate cartilage chondrocyte morphogenesis	GO:0003429	biological process	56	8	0.3191	0.2645	0.2322	0.4911	0.01951	0.285	0.3573	0.2382	0.2937	0.1895	0.2846
1921449	VIT	12697	apoptotic process	GO:0006915	biological process	56	967	0.3282	0.2657	0.2472	0.482	0.007305	0.3148	0.3422	0.2475	0.2853	0.2303	0.2654
1921449	VIT	12697	transport	GO:0006810	biological process	56	491	0.3284	0.2652	0.2476	0.4818	0.00667	0.3165	0.3408	0.2469	0.2849	0.2321	0.2641
1921449	VIT	12697	cell proliferation	GO:0008283	biological process	56	1152	0.3401	0.269	0.2624	0.4688	0.007889	0.3252	0.3557	0.2492	0.2903	0.2437	0.2826
96136	HMGN2	4986	chromatin remodeling	GO:0006338	biological process	29	68	0.1078	0.3672	0.02517	0.7918	0.003738	0.1042	0.1115	0.3427	0.3934	0.02297	0.02758
96136	HMGN2	4986	killing of cells of other organism	GO:0031640	biological process	29	5	0.2636	0.4028	0.1604	0.5518	0.03507	0.2126	0.3269	0.3719	0.4363	0.1091	0.2358
96136	HMGN2	4986	cell cycle	GO:0007049	biological process	29	578	0.2728	0.4013	0.1763	0.5494	0.004243	0.2661	0.2796	0.3722	0.4327	0.1679	0.1851
96136	HMGN2	4986	antimicrobial humoral immune response mediated by antimicrobial peptide	GO:0061844	biological process	29	5	0.2859	0.4041	0.187	0.5266	0.03218	0.2366	0.3455	0.373	0.4379	0.1342	0.2606
96136	HMGN2	4986	nucleus	GO:0005634	cellular component	29	312	0.2992	0.4013	0.2098	0.5159	0.006952	0.2879	0.3109	0.3722	0.4327	0.1954	0.2251
96136	HMGN2	4986	transcription, DNA-templated	GO:0006351	biological process	29	661	0.3122	0.4013	0.2267	0.5005	0.004532	0.3043	0.3203	0.3722	0.4327	0.2167	0.2373
96136	HMGN2	4986	RNA binding	GO:0003723	molecular function	29	83	0.3146	0.4013	0.2281	0.4967	0.0158	0.2882	0.3435	0.3722	0.4327	0.1959	0.2657
96136	HMGN2	4986	cell growth	GO:0016049	biological process	29	679	0.3335	0.4013	0.254	0.4764	0.005407	0.3236	0.3437	0.3722	0.4327	0.2412	0.2676
96136	HMGN2	4986	cell differentiation	GO:0030154	biological process	29	927	0.3415	0.4013	0.2643	0.4676	0.006237	0.33	0.3533	0.3722	0.4327	0.2494	0.28
96136	HMGN2	4986	cell adhesion	GO:0007155	biological process	29	565	0.3485	0.4013	0.273	0.4603	0.006241	0.3366	0.3609	0.3722	0.4327	0.2578	0.2892
96136	HMGN2	4986	apoptotic process	GO:0006915	biological process	29	967	0.3648	0.4013	0.2941	0.4433	0.005505	0.3539	0.3761	0.3722	0.4327	0.2802	0.3087
96136	HMGN2	4986	cell proliferation	GO:0008283	biological process	29	1152	0.3789	0.4013	0.3123	0.4289	0.006198	0.3663	0.392	0.3722	0.4327	0.2962	0.3294
96136	HMGN2	4986	cytoplasm	GO:0005737	cellular component	29	327	0.4594	0.4527	0.4139	0.3551	0.004447	0.4486	0.4704	0.4361	0.47	0.4007	0.4275
96136	HMGN2	4986	protein binding	GO:0005515	molecular function	29	1030	0.4706	0.4538	0.427	0.3458	0.007765	0.452	0.49	0.4365	0.4717	0.404	0.4512
96136	HMGN2	4986	extracellular space	GO:0005615	cellular component	29	156	0.5006	0.4741	0.4631	0.3212	0.009742	0.4748	0.5277	0.4542	0.4948	0.432	0.4964
2442688	ATP10B	13543	phospholipid-translocating ATPase activity	GO:0004012	molecular function	6	8	0.2259	0.3909	0.1203	0.6	0.03016	0.1811	0.2818	0.275	0.5558	0.07772	0.1861
2442688	ATP10B	13543	phospholipid translocation	GO:0045332	biological process	6	4	0.2398	0.3829	0.1362	0.5842	0.02659	0.1996	0.2881	0.27	0.5429	0.09613	0.1931
2442688	ATP10B	13543	endoplasmic reticulum	GO:0005783	cellular component	6	107	0.737	0.7961	0.7275	0.1483	0.01816	0.6835	0.7946	0.7441	0.8518	0.6702	0.7896
2442688	ATP10B	13543	plasma membrane	GO:0005886	cellular component	6	256	0.7693	0.7961	0.7621	0.1264	0.01566	0.7223	0.8194	0.7441	0.8518	0.7121	0.8157
2442688	ATP10B	13543	protein binding	GO:0005515	molecular function	6	1030	0.8016	0.7961	0.7961	0.1019	0.01678	0.7524	0.8539	0.7441	0.8518	0.7441	0.8518
97837	QKI	21100	transdifferentiation	GO:0060290	biological process	32	88	0.1012	0.1456	0.02043	0.8089	0.003031	0.09862	0.1038	0.1317	0.161	0.01887	0.02212
97837	QKI	21100	translation	GO:0006412	biological process	32	302	0.1491	0.1456	0.05412	0.7178	0.006556	0.1403	0.1586	0.1317	0.161	0.04803	0.06099
97837	QKI	21100	cellular component biogenesis	GO:0044085	biological process	32	174	0.154	0.1456	0.05759	0.7102	0.008639	0.1417	0.1672	0.1317	0.161	0.04888	0.06785
97837	QKI	21100	innate immune response	GO:0045087	biological process	32	166	0.1731	0.1456	0.07314	0.6818	0.008729	0.1611	0.186	0.1317	0.161	0.06361	0.08411
97837	QKI	21100	cell cycle	GO:0007049	biological process	32	578	0.1758	0.1456	0.07525	0.679	0.005365	0.168	0.1839	0.1317	0.161	0.069	0.08206
97837	QKI	21100	transcription, DNA-templated	GO:0006351	biological process	32	661	0.1835	0.1456	0.08211	0.6675	0.006375	0.1743	0.1932	0.1317	0.161	0.07431	0.09072
97837	QKI	21100	cell adhesion	GO:0007155	biological process	32	565	0.2	0.1456	0.0975	0.6441	0.006603	0.1901	0.2104	0.1317	0.161	0.08871	0.1072
97837	QKI	21100	cell growth	GO:0016049	biological process	32	679	0.2047	0.1456	0.1022	0.6374	0.006743	0.1943	0.2155	0.1317	0.161	0.09284	0.1124
97837	QKI	21100	cell differentiation	GO:0030154	biological process	32	927	0.2101	0.1456	0.1074	0.6299	0.007891	0.1983	0.2225	0.1317	0.161	0.09653	0.1196
97837	QKI	21100	cell death	GO:0008219	biological process	32	771	0.2123	0.1456	0.1098	0.6269	0.007008	0.2015	0.2237	0.1317	0.161	0.09968	0.1209
97837	QKI	21100	signal transduction	GO:0007165	biological process	32	484	0.2176	0.1465	0.1152	0.6199	0.005132	0.2096	0.2259	0.133	0.1614	0.1074	0.1237
97837	QKI	21100	cytokine production	GO:0001816	biological process	32	304	0.2183	0.147	0.1157	0.6178	0.01182	0.201	0.2372	0.1331	0.1623	0.09886	0.1354
97837	QKI	21100	RNA binding	GO:0003723	molecular function	32	83	0.2225	0.1543	0.1191	0.61	0.02012	0.1945	0.2546	0.1326	0.1796	0.09236	0.1537
97837	QKI	21100	apoptotic process	GO:0006915	biological process	32	967	0.2239	0.1456	0.1216	0.6114	0.007133	0.2127	0.2356	0.1317	0.161	0.1107	0.1335
97837	QKI	21100	cell proliferation	GO:0008283	biological process	32	1152	0.2333	0.1471	0.1314	0.5992	0.007259	0.2218	0.2454	0.1333	0.1623	0.1198	0.1441
97837	QKI	21100	protein binding	GO:0005515	molecular function	32	1030	0.2793	0.19	0.1841	0.5393	0.01294	0.2571	0.3035	0.1682	0.2146	0.1579	0.2147
1351351	CASR	1514	G-protein coupled receptor signaling pathway	GO:0007186	biological process	91	53	0.09167	0.1286	0.003699	0.9174	0.00299	0.09042	0.09294	0.1197	0.1382	0.003328	0.004111
1351351	CASR	1514	calcium ion import	GO:0070509	biological process	91	6	0.09438	0.1677	0.01347	0.839	0.00615	0.09223	0.09659	0.1526	0.1844	0.01128	0.0161
1351351	CASR	1514	G-protein coupled receptor activity	GO:0004930	molecular function	91	52	0.09512	0.1634	0.01523	0.8307	0.004124	0.09267	0.09762	0.1463	0.1824	0.0135	0.01718
1351351	CASR	1514	regulation of calcium ion transport	GO:0051924	biological process	91	10	0.1024	0.1678	0.01968	0.8099	0.01025	0.0946	0.1109	0.1493	0.1887	0.01516	0.02556
1351351	CASR	1514	exocytosis	GO:0006887	biological process	91	129	0.1142	0.179	0.02906	0.7792	0.005625	0.1091	0.1195	0.1635	0.196	0.02539	0.03326
1351351	CASR	1514	cellular calcium ion homeostasis	GO:0006874	biological process	91	13	0.1194	0.1781	0.03152	0.77	0.01153	0.1086	0.1312	0.1616	0.1963	0.02418	0.04109
1351351	CASR	1514	signaling receptor activity	GO:0038023	molecular function	91	31	0.1403	0.1904	0.04748	0.7312	0.008894	0.1295	0.1521	0.1812	0.2001	0.04001	0.05633
1351351	CASR	1514	integral component of plasma membrane	GO:0005887	cellular component	91	94	0.1456	0.1903	0.05093	0.7235	0.009212	0.1342	0.1578	0.1812	0.2	0.04265	0.06082
1351351	CASR	1514	pH reduction	GO:0045851	biological process	91	85	0.1543	0.1962	0.05785	0.7105	0.005012	0.1474	0.1614	0.1865	0.2063	0.05262	0.0636
1351351	CASR	1514	cytokine production	GO:0001816	biological process	91	304	0.1733	0.1962	0.0732	0.6826	0.004856	0.1668	0.18	0.1865	0.2063	0.06766	0.0792
1351351	CASR	1514	signal transduction	GO:0007165	biological process	91	484	0.1855	0.1962	0.08423	0.6645	0.004159	0.1795	0.1916	0.1865	0.2063	0.0789	0.08991
1351351	CASR	1514	generation of precursor metabolites and energy	GO:0006091	biological process	91	157	0.1858	0.1962	0.08427	0.6647	0.002153	0.1821	0.1895	0.1865	0.2063	0.08151	0.08711
1351351	CASR	1514	necrotic cell death	GO:0070265	biological process	91	244	0.1858	0.1962	0.08431	0.6645	0.003018	0.1812	0.1906	0.1865	0.2063	0.08043	0.08839
1351351	CASR	1514	cytoskeleton organization	GO:0007010	biological process	91	32	0.186	0.1962	0.08445	0.6641	0.004856	0.1791	0.1931	0.1865	0.2063	0.07833	0.09104
1351351	CASR	1514	cell quiescence	GO:0044838	biological process	91	104	0.1903	0.1962	0.08868	0.6575	0.004283	0.184	0.1969	0.1865	0.2063	0.08301	0.09474
1351351	CASR	1514	homeostatic process	GO:0042592	biological process	91	370	0.1929	0.1962	0.09114	0.6539	0.003516	0.1876	0.1984	0.1865	0.2063	0.0864	0.09615
1351351	CASR	1514	inflammatory response	GO:0006954	biological process	91	553	0.2015	0.1967	0.09935	0.6419	0.002737	0.1972	0.2059	0.1868	0.2071	0.09544	0.1034
1351351	CASR	1514	cell adhesion	GO:0007155	biological process	91	565	0.202	0.1972	0.09969	0.641	0.005755	0.1932	0.2113	0.1875	0.2074	0.09144	0.1087
1351351	CASR	1514	transport	GO:0006810	biological process	91	491	0.2086	0.1973	0.106	0.6321	0.006469	0.1987	0.2191	0.1874	0.2078	0.09643	0.1165
1351351	CASR	1514	detection of calcium ion	GO:0005513	biological process	91	3	0.2093	0.2132	0.1056	0.6289	0.01782	0.1844	0.2375	0.196	0.2318	0.08253	0.1351
1351351	CASR	1514	metabolic process	GO:0008152	biological process	91	449	0.2157	0.2005	0.1132	0.6229	0.002748	0.2111	0.2204	0.192	0.2094	0.1089	0.1176
1351351	CASR	1514	angiogenesis	GO:0001525	biological process	91	485	0.2182	0.2016	0.1156	0.6194	0.005209	0.2098	0.227	0.1908	0.2129	0.1075	0.1244
1351351	CASR	1514	autophagy	GO:0006914	biological process	91	359	0.242	0.2268	0.1404	0.5889	0.00442	0.2346	0.2497	0.2141	0.2402	0.1327	0.1485
1351351	CASR	1514	localization	GO:0051179	biological process	91	536	0.2674	0.2504	0.1698	0.5559	0.006499	0.2561	0.2792	0.2361	0.2656	0.1571	0.1835
1351351	CASR	1514	cell death	GO:0008219	biological process	91	771	0.2778	0.2556	0.1827	0.5427	0.004699	0.2696	0.2863	0.2444	0.2672	0.1732	0.1929
1351351	CASR	1514	epithelial to mesenchymal transition	GO:0001837	biological process	91	412	0.2852	0.2556	0.1922	0.5331	0.005305	0.2758	0.295	0.2444	0.2672	0.1811	0.204
1351351	CASR	1514	cell growth	GO:0016049	biological process	91	679	0.2897	0.2556	0.1978	0.5277	0.004349	0.282	0.2976	0.2444	0.2672	0.1886	0.2075
1351351	CASR	1514	cell cycle	GO:0007049	biological process	91	578	0.2917	0.2556	0.2005	0.525	0.004752	0.2833	0.3003	0.2444	0.2672	0.1904	0.2112
1351351	CASR	1514	cell migration	GO:0016477	biological process	91	732	0.2984	0.2556	0.2089	0.517	0.004241	0.2912	0.3058	0.2444	0.2673	0.1997	0.2185
1351351	CASR	1514	transcription, DNA-templated	GO:0006351	biological process	91	661	0.2992	0.2556	0.2102	0.5158	0.004464	0.2913	0.3074	0.2444	0.2673	0.2004	0.2204
1351351	CASR	1514	cell differentiation	GO:0030154	biological process	91	927	0.307	0.2564	0.22	0.5066	0.004777	0.2985	0.3157	0.2448	0.2687	0.2092	0.2314
1351351	CASR	1514	apoptotic process	GO:0006915	biological process	91	967	0.3144	0.2579	0.2297	0.4979	0.004362	0.3065	0.3224	0.2471	0.2692	0.2197	0.2401
1351351	CASR	1514	cell proliferation	GO:0008283	biological process	91	1152	0.317	0.2585	0.2331	0.4948	0.004564	0.3087	0.3256	0.2476	0.2699	0.2225	0.2442
1351351	CASR	1514	amino acid binding	GO:0016597	molecular function	91	16	0.3237	0.2903	0.2318	0.4816	0.03544	0.2639	0.397	0.2358	0.3573	0.1639	0.3278
1351351	CASR	1514	calcium ion binding	GO:0005509	molecular function	91	27	0.3969	0.3541	0.3354	0.4113	0.006218	0.3835	0.4109	0.3393	0.3695	0.3186	0.353
1351351	CASR	1514	protein homodimerization activity	GO:0042803	molecular function	91	72	0.4201	0.3779	0.3646	0.3896	0.007205	0.4032	0.4377	0.3588	0.398	0.3447	0.3856
1351351	CASR	1514	protein binding	GO:0005515	molecular function	91	1030	0.4686	0.4262	0.425	0.3473	0.006675	0.4512	0.4866	0.4075	0.4457	0.4048	0.4462
2139628	CTSO	2542	proteolysis involved in cellular protein catabolic process	GO:0051603	biological process	7	18	0.09189	0.0477	0.007536	0.8758	0.009016	0.0905	0.0933	0.03679	0.06185	0.005513	0.0103
2139628	CTSO	2542	cysteine-type endopeptidase activity	GO:0004197	molecular function	7	14	0.09785	0.05902	0.01686	0.8226	0.00718	0.09311	0.1028	0.04864	0.07162	0.0139	0.02046
2139628	CTSO	2542	proteolysis	GO:0006508	biological process	7	237	0.2758	0.4203	0.1801	0.5455	0.003661	0.2703	0.2815	0.4037	0.4376	0.173	0.1875
2139628	CTSO	2542	cell growth	GO:0016049	biological process	7	679	0.4897	0.6025	0.4505	0.33	0.007158	0.4718	0.5083	0.5611	0.647	0.4288	0.4734
2139628	CTSO	2542	lysosome	GO:0005764	cellular component	7	33	0.5	0.6025	0.4629	0.3216	0.008304	0.4786	0.5224	0.5611	0.647	0.4379	0.4892
2139628	CTSO	2542	cell proliferation	GO:0008283	biological process	7	1152	0.5913	0.6037	0.5693	0.2532	0.008422	0.5676	0.616	0.5614	0.6492	0.5424	0.5975
2139628	CTSO	2542	extracellular space	GO:0005615	cellular component	7	156	0.6217	0.6037	0.6023	0.2308	0.01374	0.5825	0.6635	0.5614	0.6492	0.5586	0.6493
99418	ITPR2	6181	scaffold protein binding	GO:0097110	molecular function	25	4	0.09167	0.02849	0.002461	0.9437	0.003557	0.09042	0.09294	0.02369	0.03425	0.002229	0.002718
99418	ITPR2	6181	sarcoplasmic reticulum membrane	GO:0033017	cellular component	25	6	0.09167	0.04011	0.005548	0.8941	0.006212	0.09042	0.09294	0.03189	0.05045	0.004432	0.006944
99418	ITPR2	6181	sarcoplasmic reticulum	GO:0016529	cellular component	25	4	0.09176	0.03003	0.002416	0.945	0.01592	0.09059	0.09295	0.02242	0.04022	0.001386	0.004211
99418	ITPR2	6181	cytoplasmic vesicle membrane	GO:0030659	cellular component	25	15	0.1336	0.1677	0.03875	0.7461	0.01923	0.1146	0.1557	0.1189	0.2366	0.02538	0.05917
99418	ITPR2	6181	release of sequestered calcium ion into cytosol	GO:0051209	biological process	25	11	0.1684	0.2237	0.06745	0.6855	0.02041	0.1424	0.1992	0.1776	0.2818	0.04652	0.09779
99418	ITPR2	6181	secretory granule membrane	GO:0030667	cellular component	25	19	0.1772	0.2369	0.07593	0.6742	0.01577	0.156	0.2013	0.1923	0.2919	0.05854	0.0985
99418	ITPR2	6181	inositol 1,4,5 trisphosphate binding	GO:0070679	molecular function	25	4	0.1877	0.2468	0.08342	0.6523	0.03249	0.1495	0.2355	0.1788	0.3408	0.0539	0.1291
99418	ITPR2	6181	inositol 1,4,5-trisphosphate-sensitive calcium-release channel activity	GO:0005220	molecular function	25	4	0.2131	0.2952	0.1098	0.6225	0.01887	0.1868	0.2432	0.2357	0.3695	0.08465	0.1424
99418	ITPR2	6181	phosphatidylinositol binding	GO:0035091	molecular function	25	15	0.2662	0.3528	0.1617	0.5471	0.03642	0.2096	0.338	0.2541	0.4898	0.1025	0.2549
99418	ITPR2	6181	receptor complex	GO:0043235	cellular component	25	57	0.3368	0.4958	0.2513	0.4703	0.02699	0.2879	0.3939	0.3965	0.6199	0.1919	0.329
99418	ITPR2	6181	endoplasmic reticulum membrane	GO:0005789	cellular component	25	27	0.4131	0.4765	0.3254	0.3852	0.05156	0.3058	0.5581	0.3451	0.6579	0.198	0.5348
99418	ITPR2	6181	response to hypoxia	GO:0001666	biological process	25	85	0.4137	0.564	0.3536	0.3949	0.01677	0.3769	0.4541	0.5109	0.6226	0.3067	0.4078
99418	ITPR2	6181	cellular senescence	GO:0090398	biological process	25	265	0.4806	0.6137	0.4396	0.3373	0.007414	0.4613	0.5008	0.5704	0.6604	0.4169	0.4636
99418	ITPR2	6181	cell death	GO:0008219	biological process	25	771	0.4978	0.6137	0.4601	0.3234	0.008387	0.4755	0.5211	0.5704	0.6604	0.4338	0.4881
99418	ITPR2	6181	nucleus	GO:0005634	cellular component	25	312	0.5574	0.6137	0.53	0.2769	0.01285	0.5215	0.5957	0.5704	0.6604	0.4896	0.5738
99418	ITPR2	6181	protein binding	GO:0005515	molecular function	25	1030	0.5591	0.6137	0.5307	0.275	0.01704	0.5118	0.6109	0.5704	0.6604	0.4762	0.5914
99418	ITPR2	6181	plasma membrane	GO:0005886	cellular component	25	256	0.5677	0.6159	0.5417	0.2694	0.01306	0.5303	0.6077	0.5722	0.663	0.4986	0.5886
99418	ITPR2	6181	calcium ion binding	GO:0005509	molecular function	25	27	0.6068	0.6159	0.5862	0.2412	0.0132	0.5685	0.6476	0.5722	0.663	0.5434	0.6323
99418	ITPR2	6181	endoplasmic reticulum	GO:0005783	cellular component	25	107	0.6238	0.6159	0.6052	0.2289	0.01362	0.5831	0.6674	0.5722	0.663	0.5598	0.6544
99418	ITPR2	6181	membrane	GO:0016020	cellular component	25	176	0.6295	0.6159	0.6118	0.225	0.01306	0.5906	0.671	0.5722	0.663	0.5686	0.6583
1858277	GAL3ST1	24240	apoptotic process	GO:0006915	biological process	1	967	0.5817	0.5587	0.5587	0.2604	0.005809	0.5656	0.5983	0.5393	0.5787	0.5393	0.5787
98926	VCAM1	12663	cell adhesion molecule binding	GO:0050839	molecular function	200	8	0.09167	0.06958	0.002612	0.939	0.001612	0.09042	0.09294	0.06364	0.07607	0.002485	0.002745
98926	VCAM1	12663	calcium-mediated signaling using intracellular calcium source	GO:0035584	biological process	200	2	0.09167	0.07107	0.005147	0.8985	0.004261	0.09042	0.09294	0.06569	0.07688	0.004405	0.006012
98926	VCAM1	12663	membrane to membrane docking	GO:0022614	biological process	200	2	0.09173	0.07117	0.007577	0.8761	0.005084	0.09044	0.09303	0.06569	0.0771	0.006371	0.009011
98926	VCAM1	12663	leukocyte tethering or rolling	GO:0050901	biological process	200	4	0.09178	0.07117	0.008622	0.8684	0.004396	0.09059	0.09298	0.06569	0.0771	0.007424	0.01001
98926	VCAM1	12663	leukocyte cell-cell adhesion	GO:0007159	biological process	200	8	0.09187	0.07117	0.01035	0.8573	0.002513	0.0907	0.09305	0.06569	0.0771	0.009556	0.01121
98926	VCAM1	12663	cell communication	GO:0007154	biological process	200	54	0.09188	0.07117	0.008901	0.8661	0.006232	0.09053	0.09325	0.06569	0.0771	0.00721	0.01099
98926	VCAM1	12663	integrin binding	GO:0005178	molecular function	200	20	0.09311	0.07199	0.01337	0.84	0.002934	0.09169	0.09454	0.06618	0.0783	0.01226	0.01458
98926	VCAM1	12663	positive regulation of T cell proliferation	GO:0042102	biological process	200	12	0.09482	0.07232	0.01478	0.8328	0.004827	0.09209	0.09763	0.06624	0.07895	0.01286	0.01698
98926	VCAM1	12663	heterophilic cell-cell adhesion via plasma membrane cell adhesion molecules	GO:0007157	biological process	200	3	0.09724	0.07519	0.01709	0.8223	0.003981	0.09534	0.09919	0.06763	0.0836	0.01528	0.01911
98926	VCAM1	12663	external side of plasma membrane	GO:0009897	cellular component	200	30	0.1019	0.07507	0.01861	0.8141	0.01018	0.09622	0.108	0.06752	0.08347	0.01407	0.02462
98926	VCAM1	12663	cell-matrix adhesion	GO:0007160	biological process	200	48	0.1037	0.07669	0.02221	0.8022	0.002873	0.1011	0.1064	0.06941	0.08474	0.02062	0.02393
98926	VCAM1	12663	endocytosis	GO:0006897	biological process	200	295	0.1041	0.07757	0.02245	0.8011	0.004594	0.1002	0.1082	0.07004	0.08591	0.01999	0.02521
98926	VCAM1	12663	cytokine production	GO:0001816	biological process	200	304	0.1049	0.07789	0.02159	0.8031	0.008855	0.09918	0.111	0.0697	0.08705	0.01708	0.0273
98926	VCAM1	12663	cell-cell adhesion	GO:0098609	biological process	200	120	0.1066	0.07777	0.02446	0.7944	0.002735	0.1036	0.1096	0.0708	0.08543	0.02287	0.02616
98926	VCAM1	12663	filopodium	GO:0030175	cellular component	200	8	0.1069	0.07775	0.02408	0.795	0.006467	0.1013	0.1129	0.06975	0.08667	0.02051	0.02827
98926	VCAM1	12663	alpha9-beta1 integrin-vascular cell adhesion molecule-1 complex	GO:0071065	cellular component	200	2	0.1082	0.07992	0.01982	0.8033	0.02178	0.09225	0.1269	0.06554	0.09747	0.01215	0.03234
98926	VCAM1	12663	necrotic cell death	GO:0070265	biological process	200	244	0.1096	0.07982	0.02634	0.788	0.003761	0.1062	0.1131	0.0728	0.08751	0.02403	0.02887
98926	VCAM1	12663	immune response	GO:0006955	biological process	200	359	0.1218	0.08655	0.03432	0.7639	0.006601	0.115	0.129	0.07692	0.09738	0.02956	0.03985
98926	VCAM1	12663	signal transduction	GO:0007165	biological process	200	484	0.1229	0.08845	0.03535	0.7615	0.005164	0.1175	0.1286	0.07966	0.0982	0.03149	0.03967
98926	VCAM1	12663	hemopoiesis	GO:0030097	biological process	200	96	0.13	0.09027	0.04004	0.7492	0.006276	0.1228	0.1377	0.0819	0.09949	0.03493	0.0459
98926	VCAM1	12663	glycolytic process	GO:0006096	biological process	200	149	0.1309	0.09284	0.04115	0.747	0.003768	0.1265	0.1355	0.0862	0.09999	0.03805	0.0445
98926	VCAM1	12663	apical part of cell	GO:0045177	cellular component	200	7	0.1365	0.09508	0.04392	0.738	0.01177	0.1227	0.1518	0.08525	0.106	0.03416	0.05647
98926	VCAM1	12663	inflammatory response	GO:0006954	biological process	200	553	0.1379	0.09463	0.04582	0.7355	0.006527	0.1297	0.1465	0.08523	0.1051	0.04006	0.05241
98926	VCAM1	12663	homeostatic process	GO:0042592	biological process	200	370	0.1412	0.09641	0.04845	0.7301	0.004432	0.1355	0.1472	0.08826	0.1053	0.04444	0.05283
98926	VCAM1	12663	microvillus	GO:0005902	cellular component	200	8	0.1437	0.09773	0.05024	0.7257	0.00702	0.1349	0.1531	0.08862	0.1078	0.04421	0.0571
98926	VCAM1	12663	angiogenesis	GO:0001525	biological process	200	485	0.1526	0.1014	0.05668	0.7128	0.005233	0.1452	0.1603	0.09237	0.1114	0.05135	0.06257
98926	VCAM1	12663	DNA repair	GO:0006281	biological process	200	136	0.159	0.1058	0.06166	0.7033	0.004644	0.1526	0.1656	0.09819	0.1139	0.05677	0.06696
98926	VCAM1	12663	early endosome	GO:0005769	cellular component	200	18	0.1594	0.108	0.06191	0.702	0.008472	0.1483	0.1712	0.09849	0.1183	0.05345	0.07171
98926	VCAM1	12663	cell adhesion	GO:0007155	biological process	200	565	0.1627	0.1068	0.06448	0.6978	0.005878	0.1541	0.1718	0.09583	0.119	0.05795	0.07175
98926	VCAM1	12663	podosome	GO:0002102	cellular component	200	6	0.167	0.1145	0.06723	0.6866	0.02111	0.1415	0.1972	0.09202	0.1425	0.0482	0.09378
98926	VCAM1	12663	integral component of plasma membrane	GO:0005887	cellular component	200	94	0.1718	0.1187	0.07186	0.6832	0.01073	0.1569	0.1882	0.1021	0.138	0.05964	0.08659
98926	VCAM1	12663	primary amine oxidase activity	GO:0008131	molecular function	200	2	0.1804	0.1237	0.05873	0.6712	0.05087	0.1322	0.2463	0.08385	0.1826	0.02335	0.1477
98926	VCAM1	12663	cell surface	GO:0009986	cellular component	200	55	0.2074	0.149	0.1048	0.6334	0.007932	0.1952	0.2204	0.1354	0.1639	0.09329	0.1178
98926	VCAM1	12663	cell death	GO:0008219	biological process	200	771	0.2086	0.1511	0.106	0.6319	0.007263	0.1974	0.2204	0.1376	0.1658	0.0953	0.1179
98926	VCAM1	12663	localization	GO:0051179	biological process	200	536	0.2126	0.1518	0.1101	0.6266	0.006463	0.2027	0.2231	0.1392	0.1655	0.1003	0.1207
98926	VCAM1	12663	epithelial to mesenchymal transition	GO:0001837	biological process	200	412	0.2127	0.152	0.1102	0.6267	0.004259	0.2059	0.2197	0.1396	0.1655	0.1037	0.1171
98926	VCAM1	12663	cell cycle	GO:0007049	biological process	200	578	0.2152	0.152	0.1126	0.6233	0.005402	0.2067	0.2241	0.1396	0.1655	0.1043	0.1216
98926	VCAM1	12663	cell growth	GO:0016049	biological process	200	679	0.219	0.1539	0.1165	0.618	0.007049	0.2078	0.2307	0.1407	0.1684	0.1054	0.1286
98926	VCAM1	12663	cell migration	GO:0016477	biological process	200	732	0.2322	0.1604	0.1299	0.6011	0.006928	0.221	0.2441	0.1457	0.1765	0.1183	0.1426
98926	VCAM1	12663	transcription, DNA-templated	GO:0006351	biological process	200	661	0.2337	0.1608	0.1314	0.5992	0.00697	0.2223	0.2456	0.1459	0.1772	0.1197	0.1443
98926	VCAM1	12663	extracellular space	GO:0005615	cellular component	200	156	0.2392	0.1655	0.1376	0.5915	0.008395	0.2257	0.2536	0.1487	0.1843	0.1233	0.1534
98926	VCAM1	12663	apoptotic process	GO:0006915	biological process	200	967	0.2495	0.1742	0.1489	0.5786	0.007543	0.2369	0.2627	0.1579	0.1922	0.1353	0.1639
98926	VCAM1	12663	cell proliferation	GO:0008283	biological process	200	1152	0.2642	0.1884	0.1659	0.5597	0.008129	0.2507	0.2784	0.1702	0.2085	0.1504	0.183
98926	VCAM1	12663	cell differentiation	GO:0030154	biological process	200	927	0.2692	0.1916	0.1719	0.5532	0.00839	0.255	0.2841	0.1734	0.2117	0.1554	0.1901
98926	VCAM1	12663	extracellular exosome	GO:0070062	cellular component	200	289	0.2847	0.2079	0.191	0.5339	0.008006	0.2714	0.2986	0.1901	0.2274	0.1745	0.209
98926	VCAM1	12663	Golgi apparatus	GO:0005794	cellular component	200	82	0.3261	0.2589	0.2441	0.4843	0.009479	0.3089	0.3443	0.2358	0.2842	0.2219	0.2685
98926	VCAM1	12663	endoplasmic reticulum	GO:0005783	cellular component	200	107	0.3438	0.276	0.2664	0.4649	0.01093	0.3229	0.366	0.248	0.3071	0.2396	0.2962
98926	VCAM1	12663	protein binding	GO:0005515	molecular function	200	1030	0.3792	0.3172	0.3126	0.4287	0.006426	0.366	0.3929	0.2997	0.3356	0.2954	0.3308
98926	VCAM1	12663	amine metabolic process	GO:0009308	biological process	200	10	0.4509	0.39	0.3747	0.3527	0.05132	0.3437	0.5917	0.2719	0.5594	0.2516	0.558
99216	DDR1	2730	wound healing, spreading of cells	GO:0044319	biological process	90	5	0.09167	0.05006	0.001758	0.9688	0.002859	0.09042	0.09294	0.04573	0.05479	0.001583	0.001952
99216	DDR1	2730	smooth muscle cell-matrix adhesion	GO:0061302	biological process	90	2	0.09167	0.05006	0.003013	0.9297	0.001243	0.09042	0.09294	0.04573	0.05479	0.00289	0.003141
99216	DDR1	2730	peptidyl-tyrosine autophosphorylation	GO:0038083	biological process	90	9	0.09167	0.05006	0.004554	0.9054	0.002971	0.09042	0.09294	0.04573	0.05479	0.004087	0.005074
99216	DDR1	2730	protein tyrosine kinase activity	GO:0004713	molecular function	90	24	0.09167	0.05006	0.006166	0.8884	0.002613	0.09042	0.09294	0.04573	0.05479	0.005613	0.006775
99216	DDR1	2730	mitogen-activated protein kinase kinase binding	GO:0031434	molecular function	90	17	0.09167	0.0508	0.00622	0.8878	0.004072	0.09042	0.09294	0.04685	0.0551	0.005379	0.007193
99216	DDR1	2730	regulation of extracellular matrix disassembly	GO:0010715	biological process	90	5	0.09174	0.05018	0.008447	0.8697	0.004463	0.09048	0.09303	0.04584	0.05493	0.007259	0.00983
99216	DDR1	2730	MAP kinase kinase kinase activity	GO:0004709	molecular function	90	17	0.09202	0.05035	0.009731	0.8609	0.004199	0.09065	0.09342	0.04596	0.05516	0.008501	0.01114
99216	DDR1	2730	transmembrane receptor protein tyrosine kinase activity	GO:0004714	molecular function	90	31	0.09214	0.05084	0.009558	0.8616	0.006261	0.0907	0.09359	0.04619	0.05595	0.00777	0.01176
99216	DDR1	2730	protein tyrosine kinase collagen receptor activity	GO:0038062	molecular function	90	4	0.09269	0.05106	0.01079	0.8536	0.006999	0.09112	0.09428	0.04627	0.05634	0.008559	0.01361
99216	DDR1	2730	cell-cell adhesion	GO:0098609	biological process	90	120	0.09293	0.05324	0.01061	0.8549	0.00647	0.09064	0.09527	0.04866	0.05825	0.008734	0.0129
99216	DDR1	2730	collagen-activated tyrosine kinase receptor signaling pathway	GO:0038063	biological process	90	6	0.0938	0.0571	0.01465	0.8337	0.001814	0.09239	0.09522	0.0546	0.05972	0.0139	0.01543
99216	DDR1	2730	positive regulation of focal adhesion assembly	GO:0051894	biological process	90	88	0.09724	0.06062	0.01673	0.8232	0.006745	0.0921	0.1027	0.05404	0.068	0.01399	0.02
99216	DDR1	2730	smooth muscle cell migration	GO:0014909	biological process	90	5	0.1038	0.07168	0.02168	0.8037	0.005648	0.1001	0.1077	0.06486	0.0792	0.0186	0.02528
99216	DDR1	2730	positive regulation of ERK1 and ERK2 cascade	GO:0070374	biological process	90	30	0.1081	0.07594	0.02527	0.7913	0.004392	0.1042	0.1122	0.06825	0.08449	0.02262	0.02824
99216	DDR1	2730	positive regulation of kinase activity	GO:0033674	biological process	90	25	0.1082	0.07543	0.02489	0.7922	0.00645	0.1027	0.1139	0.06704	0.08487	0.02121	0.02921
99216	DDR1	2730	collagen binding	GO:0005518	molecular function	90	16	0.1097	0.0755	0.0257	0.7893	0.007375	0.1034	0.1164	0.06684	0.08528	0.02138	0.0309
99216	DDR1	2730	transmembrane signaling receptor activity	GO:0004888	molecular function	90	59	0.1116	0.07777	0.0273	0.7841	0.007445	0.1045	0.1192	0.0673	0.08988	0.02288	0.03258
99216	DDR1	2730	protein autophosphorylation	GO:0046777	biological process	90	25	0.1328	0.1048	0.0421	0.7441	0.006758	0.1247	0.1414	0.0911	0.1205	0.03641	0.04868
99216	DDR1	2730	extracellular matrix	GO:0031012	cellular component	90	274	0.1749	0.1715	0.07465	0.6799	0.006067	0.1663	0.184	0.1543	0.1906	0.06777	0.08222
99216	DDR1	2730	negative regulation of signal transduction	GO:0009968	biological process	90	89	0.1789	0.1733	0.07756	0.671	0.01675	0.1561	0.205	0.1379	0.2179	0.05906	0.1018
99216	DDR1	2730	multicellular organism development	GO:0007275	biological process	90	29	0.2045	0.2048	0.1017	0.6364	0.01266	0.1862	0.2247	0.1798	0.2333	0.08446	0.1224
99216	DDR1	2730	negative regulation of apoptotic process	GO:0043066	biological process	90	61	0.2091	0.2167	0.1066	0.6316	0.003938	0.2027	0.2158	0.2039	0.2303	0.1009	0.1128
99216	DDR1	2730	endocytosis	GO:0006897	biological process	90	295	0.2132	0.2201	0.1105	0.6258	0.006917	0.2026	0.2242	0.204	0.2375	0.1006	0.1214
99216	DDR1	2730	receptor complex	GO:0043235	cellular component	90	57	0.229	0.2342	0.1266	0.6047	0.008832	0.2155	0.2434	0.2165	0.2534	0.1129	0.1421
99216	DDR1	2730	signal transduction	GO:0007165	biological process	90	484	0.2401	0.2448	0.1389	0.5904	0.006344	0.2303	0.2503	0.2324	0.2579	0.1285	0.1501
99216	DDR1	2730	integral component of plasma membrane	GO:0005887	cellular component	90	94	0.2449	0.2477	0.1437	0.5848	0.005995	0.2357	0.2545	0.2355	0.2606	0.1334	0.1548
99216	DDR1	2730	angiogenesis	GO:0001525	biological process	90	485	0.2625	0.2649	0.1639	0.5625	0.004579	0.2548	0.2704	0.2536	0.2768	0.1554	0.1728
99216	DDR1	2730	cell adhesion	GO:0007155	biological process	90	565	0.2661	0.2651	0.1682	0.5579	0.004944	0.2581	0.2743	0.2535	0.2771	0.1591	0.1779
99216	DDR1	2730	epithelial to mesenchymal transition	GO:0001837	biological process	90	412	0.2668	0.2651	0.1691	0.5571	0.003786	0.2604	0.2733	0.2538	0.2769	0.1619	0.1765
99216	DDR1	2730	proteolysis	GO:0006508	biological process	90	237	0.2898	0.2918	0.1979	0.5275	0.005487	0.2806	0.2992	0.2782	0.3059	0.1868	0.2098
99216	DDR1	2730	cytokine production	GO:0001816	biological process	90	304	0.2945	0.2963	0.2042	0.5216	0.003981	0.2872	0.3019	0.285	0.308	0.1959	0.2129
99216	DDR1	2730	inflammatory response	GO:0006954	biological process	90	553	0.3053	0.3037	0.2181	0.5085	0.003447	0.299	0.3118	0.2924	0.3153	0.2106	0.2258
99216	DDR1	2730	cell migration	GO:0016477	biological process	90	732	0.3131	0.3085	0.2281	0.4993	0.004321	0.3058	0.3207	0.2963	0.3213	0.2185	0.2381
99216	DDR1	2730	localization	GO:0051179	biological process	90	536	0.3161	0.3095	0.2318	0.4959	0.004684	0.3077	0.3248	0.2967	0.3229	0.2212	0.2429
99216	DDR1	2730	homeostatic process	GO:0042592	biological process	90	370	0.3416	0.3351	0.2649	0.4673	0.00459	0.3326	0.3508	0.3231	0.3476	0.2538	0.2764
99216	DDR1	2730	cell growth	GO:0016049	biological process	90	679	0.3465	0.3383	0.2712	0.4621	0.003555	0.3397	0.3535	0.3279	0.349	0.2626	0.2801
99216	DDR1	2730	transcription, DNA-templated	GO:0006351	biological process	90	661	0.3554	0.342	0.2826	0.4528	0.003246	0.349	0.3619	0.3324	0.3519	0.2745	0.2909
99216	DDR1	2730	cell death	GO:0008219	biological process	90	771	0.3687	0.3517	0.2995	0.4392	0.003504	0.3618	0.3759	0.3408	0.3629	0.2906	0.3088
99216	DDR1	2730	extracellular space	GO:0005615	cellular component	90	156	0.3791	0.3561	0.3129	0.4285	0.006192	0.3667	0.392	0.3431	0.3696	0.2968	0.3298
99216	DDR1	2730	cell differentiation	GO:0030154	biological process	90	927	0.3836	0.361	0.3188	0.4243	0.002777	0.3778	0.3895	0.3519	0.3704	0.3114	0.3264
99216	DDR1	2730	apoptotic process	GO:0006915	biological process	90	967	0.3931	0.3642	0.331	0.415	0.003385	0.3862	0.4001	0.354	0.3747	0.322	0.3402
99216	DDR1	2730	cell proliferation	GO:0008283	biological process	90	1152	0.4088	0.3758	0.3508	0.4002	0.003362	0.4018	0.4159	0.366	0.386	0.3416	0.3602
99216	DDR1	2730	cytoplasm	GO:0005737	cellular component	90	327	0.4526	0.4182	0.4057	0.3609	0.003391	0.4447	0.4606	0.4078	0.429	0.3958	0.4158
99216	DDR1	2730	extracellular exosome	GO:0070062	cellular component	90	289	0.4606	0.4217	0.4156	0.3539	0.004418	0.4505	0.471	0.4106	0.4331	0.4028	0.4288
99216	DDR1	2730	protein binding	GO:0005515	molecular function	90	1030	0.4684	0.4293	0.425	0.3475	0.00517	0.4558	0.4813	0.415	0.4441	0.4097	0.4408
2144989	PLEKHH1	17733				nan	nan
1917673	TSPAN15	23298	cell surface receptor signaling pathway	GO:0007166	biological process	11	40	0.1062	0.1893	0.02375	0.7964	0.005169	0.1024	0.1102	0.1655	0.2165	0.02077	0.02715
1917673	TSPAN15	23298	enzyme binding	GO:0019899	molecular function	11	66	0.1838	0.3266	0.08166	0.664	0.01752	0.1599	0.2112	0.2471	0.4318	0.06178	0.1079
1917673	TSPAN15	23298	integral component of plasma membrane	GO:0005887	cellular component	11	94	0.3719	0.7165	0.2984	0.4355	0.02011	0.3323	0.4161	0.6196	0.8284	0.2495	0.3569
1917673	TSPAN15	23298	protein localization to plasma membrane	GO:0072659	biological process	11	17	0.4504	0.767	0.3995	0.3623	0.0165	0.4121	0.4924	0.6777	0.868	0.3515	0.454
1917673	TSPAN15	23298	cell migration	GO:0016477	biological process	11	732	0.6463	0.8315	0.6307	0.2139	0.01024	0.6154	0.6787	0.7689	0.8991	0.5971	0.6663
1917673	TSPAN15	23298	protein binding	GO:0005515	molecular function	11	1030	0.7368	0.8315	0.7275	0.147	0.02024	0.6791	0.7995	0.7689	0.8991	0.6665	0.794
1917673	TSPAN15	23298	plasma membrane	GO:0005886	cellular component	11	256	0.7561	0.8315	0.7486	0.1357	0.0154	0.712	0.8028	0.7689	0.8991	0.7023	0.7979
1917673	TSPAN15	23298	protein maturation	GO:0051604	biological process	11	15	0.8309	0.8441	0.8242	0.06432	0.0319	0.7444	0.9274	0.7807	0.9126	0.7307	0.9297
2140300	MYORG	19918				nan	nan
104876	HES5	19764	neuronal stem cell population maintenance	GO:0097150	biological process	55	4	0.09167	0.0336	0.001913	0.9641	0.002125	0.09042	0.09294	0.03198	0.0353	0.001826	0.002005
104876	HES5	19764	Notch signaling pathway	GO:0007219	biological process	55	16	0.09167	0.0336	0.004569	0.9052	0.001836	0.09042	0.09294	0.03198	0.0353	0.004264	0.004896
104876	HES5	19764	positive regulation of smooth muscle cell proliferation	GO:0048661	biological process	55	9	0.09167	0.0336	0.005766	0.8923	0.001641	0.09042	0.09294	0.03198	0.0353	0.005433	0.00612
104876	HES5	19764	sequence-specific double-stranded DNA binding	GO:1990837	molecular function	55	18	0.09167	0.03364	0.006742	0.8832	0.003416	0.09042	0.09294	0.03205	0.03531	0.005968	0.007616
104876	HES5	19764	somitogenesis	GO:0001756	biological process	55	6	0.09171	0.0347	0.008262	0.8711	0.004377	0.09045	0.093	0.03284	0.03666	0.007094	0.009622
104876	HES5	19764	sequence-specific DNA binding	GO:0043565	molecular function	55	26	0.09173	0.03488	0.009476	0.8629	0.002939	0.09047	0.09301	0.03334	0.03649	0.008603	0.01044
104876	HES5	19764	transdifferentiation	GO:0060290	biological process	55	88	0.09284	0.03619	0.01331	0.8404	0.001713	0.09153	0.09418	0.03495	0.03747	0.01266	0.014
104876	HES5	19764	negative regulation of stem cell differentiation	GO:2000737	biological process	55	9	0.0932	0.0351	0.01191	0.8474	0.006252	0.09061	0.09587	0.03342	0.03685	0.009888	0.01434
104876	HES5	19764	RNA polymerase II regulatory region sequence-specific DNA binding	GO:0000977	molecular function	55	36	0.0947	0.03657	0.01499	0.8319	0.003685	0.09271	0.09674	0.03543	0.03774	0.01351	0.01663
104876	HES5	19764	hemopoiesis	GO:0030097	biological process	55	96	0.09558	0.03622	0.01605	0.8269	0.003941	0.09297	0.09825	0.03496	0.03753	0.01436	0.01793
104876	HES5	19764	transcription factor binding	GO:0008134	molecular function	55	41	0.1002	0.03699	0.01974	0.8116	0.002365	0.09842	0.1019	0.03596	0.03804	0.01853	0.02103
104876	HES5	19764	transcriptional repressor activity, RNA polymerase II proximal promoter sequence-specific DNA binding	GO:0001078	molecular function	55	17	0.1005	0.03729	0.01982	0.8112	0.003272	0.09806	0.1029	0.03618	0.03843	0.01816	0.02163
104876	HES5	19764	cell quiescence	GO:0044838	biological process	55	104	0.1018	0.03759	0.02095	0.807	0.001745	0.1001	0.1036	0.03635	0.03887	0.02002	0.02192
104876	HES5	19764	cartilage development	GO:0051216	biological process	55	8	0.1028	0.03844	0.02091	0.8064	0.006104	0.09841	0.1073	0.03592	0.04113	0.01778	0.02459
104876	HES5	19764	regulation of neurogenesis	GO:0050767	biological process	55	13	0.1056	0.04035	0.02358	0.7972	0.003923	0.1023	0.109	0.03818	0.04265	0.02138	0.02601
104876	HES5	19764	transcription corepressor activity	GO:0003714	molecular function	55	14	0.141	0.07163	0.04827	0.7307	0.00343	0.1365	0.1456	0.0672	0.07634	0.04519	0.05156
104876	HES5	19764	positive regulation of cell proliferation	GO:0008284	biological process	55	76	0.1506	0.07852	0.05528	0.7157	0.005082	0.1439	0.1577	0.07182	0.08584	0.05022	0.06086
104876	HES5	19764	transcription, DNA-templated	GO:0006351	biological process	55	661	0.2436	0.1873	0.1422	0.587	0.002985	0.2385	0.2488	0.1813	0.1935	0.1369	0.1476
104876	HES5	19764	cell cycle	GO:0007049	biological process	55	578	0.254	0.1884	0.1539	0.5737	0.002784	0.2493	0.2588	0.1826	0.1943	0.1489	0.1591
104876	HES5	19764	cell differentiation	GO:0030154	biological process	55	927	0.2569	0.1888	0.1572	0.5699	0.00341	0.2511	0.2628	0.1829	0.1949	0.151	0.1638
104876	HES5	19764	nucleus	GO:0005634	cellular component	55	312	0.2702	0.1983	0.173	0.5529	0.003733	0.2642	0.2764	0.19	0.2071	0.1658	0.1806
104876	HES5	19764	autophagy	GO:0006914	biological process	55	359	0.3117	0.2397	0.2263	0.501	0.00335	0.3061	0.3174	0.2318	0.2479	0.2188	0.234
104876	HES5	19764	apoptotic process	GO:0006915	biological process	55	967	0.3142	0.2402	0.2294	0.4981	0.004118	0.3069	0.3216	0.232	0.2486	0.2202	0.2391
104876	HES5	19764	cell proliferation	GO:0008283	biological process	55	1152	0.3232	0.2422	0.2412	0.4877	0.00389	0.3161	0.3304	0.2344	0.2503	0.2322	0.2506
95411	ERBB3	3431	mitogen-activated protein kinase kinase binding	GO:0031434	molecular function	142	17	0.09167	0.03288	0.002527	0.9415	0.002548	0.09042	0.09294	0.02924	0.03698	0.002347	0.00272
95411	ERBB3	3431	neuregulin receptor activity	GO:0038131	molecular function	142	2	0.09167	0.03288	0.002594	0.9395	0.001594	0.09042	0.09294	0.02924	0.03698	0.002472	0.002721
95411	ERBB3	3431	protein tyrosine kinase activity	GO:0004713	molecular function	142	24	0.09167	0.03288	0.002755	0.9362	0.004843	0.09042	0.09294	0.02924	0.03698	0.002362	0.003214
95411	ERBB3	3431	protein tyrosine kinase activator activity	GO:0030296	molecular function	142	4	0.09167	0.03288	0.003192	0.9261	0.001317	0.09042	0.09294	0.02924	0.03698	0.003053	0.003336
95411	ERBB3	3431	MAP kinase kinase kinase activity	GO:0004709	molecular function	142	17	0.09167	0.03313	0.00387	0.9151	0.005518	0.09042	0.09294	0.02916	0.03763	0.003175	0.004716
95411	ERBB3	3431	neuregulin binding	GO:0038132	molecular function	142	2	0.09167	0.03347	0.00418	0.9103	0.003373	0.09042	0.09294	0.02954	0.03791	0.003699	0.004724
95411	ERBB3	3431	growth factor binding	GO:0019838	molecular function	142	29	0.09167	0.03757	0.006375	0.8863	0.004303	0.09042	0.09294	0.03367	0.04191	0.005459	0.007444
95411	ERBB3	3431	positive regulation of protein tyrosine kinase activity	GO:0061098	biological process	142	9	0.09171	0.03709	0.006275	0.8871	0.007123	0.09045	0.09298	0.03263	0.04216	0.004888	0.008054
95411	ERBB3	3431	transmembrane receptor protein tyrosine kinase activity	GO:0004714	molecular function	142	31	0.09176	0.03936	0.007627	0.8753	0.006734	0.09046	0.09309	0.03423	0.04527	0.006056	0.009606
95411	ERBB3	3431	positive regulation of ERK1 and ERK2 cascade	GO:0070374	biological process	142	30	0.09204	0.04289	0.0104	0.8568	0.004011	0.09061	0.09349	0.03836	0.04797	0.009162	0.0118
95411	ERBB3	3431	positive regulation of kinase activity	GO:0033674	biological process	142	25	0.0921	0.03972	0.008514	0.8687	0.006528	0.09074	0.09348	0.03475	0.0454	0.006835	0.01061
95411	ERBB3	3431	positive regulation of MAPK cascade	GO:0043410	biological process	142	25	0.0926	0.0434	0.01031	0.8568	0.00633	0.09043	0.09483	0.03822	0.0493	0.008489	0.01252
95411	ERBB3	3431	neuron apoptotic process	GO:0051402	biological process	142	8	0.09538	0.04997	0.01409	0.8357	0.006827	0.09249	0.09836	0.04455	0.05605	0.01156	0.01717
95411	ERBB3	3431	extrinsic apoptotic signaling pathway in absence of ligand	GO:0097192	biological process	142	3	0.09551	0.0518	0.01564	0.8288	0.004258	0.09251	0.09861	0.04642	0.0578	0.01388	0.01762
95411	ERBB3	3431	transmembrane signaling receptor activity	GO:0004888	molecular function	142	59	0.09603	0.05117	0.01532	0.8298	0.006581	0.09234	0.09986	0.04383	0.05973	0.01272	0.01846
95411	ERBB3	3431	regulation of cell proliferation	GO:0042127	biological process	142	45	0.09945	0.05876	0.01832	0.8166	0.006567	0.09534	0.1037	0.05162	0.06689	0.01526	0.02199
95411	ERBB3	3431	negative regulation of cell adhesion	GO:0007162	biological process	142	14	0.1094	0.06635	0.02155	0.8002	0.0153	0.09919	0.1207	0.05019	0.0877	0.01437	0.03232
95411	ERBB3	3431	phosphatidylinositol 3-kinase signaling	GO:0014065	biological process	142	6	0.1134	0.08038	0.02884	0.7799	0.005104	0.1081	0.1189	0.07258	0.08902	0.02554	0.03256
95411	ERBB3	3431	dedifferentiation	GO:0043696	biological process	142	103	0.1221	0.09168	0.03497	0.7629	0.002329	0.1192	0.125	0.08708	0.09652	0.03324	0.0368
95411	ERBB3	3431	multicellular organism development	GO:0007275	biological process	142	29	0.148	0.1263	0.05287	0.7193	0.00978	0.1358	0.1613	0.1089	0.1466	0.04405	0.06347
95411	ERBB3	3431	negative regulation of signal transduction	GO:0009968	biological process	142	89	0.1547	0.1336	0.05842	0.7092	0.006215	0.1464	0.1634	0.1213	0.1471	0.05231	0.06523
95411	ERBB3	3431	negative regulation of apoptotic process	GO:0043066	biological process	142	61	0.1658	0.1462	0.0669	0.6929	0.007784	0.1548	0.1775	0.1317	0.1623	0.0583	0.07677
95411	ERBB3	3431	receptor complex	GO:0043235	cellular component	142	57	0.1763	0.1561	0.07575	0.6766	0.01105	0.1613	0.1927	0.1401	0.1738	0.06343	0.09045
95411	ERBB3	3431	basal plasma membrane	GO:0009925	cellular component	142	8	0.1819	0.1614	0.0807	0.6694	0.008041	0.1711	0.1935	0.1486	0.1753	0.07117	0.09151
95411	ERBB3	3431	DNA damage checkpoint	GO:0000077	biological process	142	98	0.1885	0.1727	0.08693	0.6603	0.003541	0.183	0.1942	0.1662	0.1794	0.08227	0.09185
95411	ERBB3	3431	endocytosis	GO:0006897	biological process	142	295	0.2073	0.1876	0.1049	0.634	0.003136	0.2025	0.2123	0.1807	0.1947	0.1004	0.1097
95411	ERBB3	3431	signal transduction	GO:0007165	biological process	142	484	0.2076	0.1867	0.1052	0.6332	0.006192	0.1984	0.2172	0.1784	0.1954	0.0965	0.1148
95411	ERBB3	3431	ubiquitin protein ligase binding	GO:0031625	molecular function	142	32	0.2123	0.1932	0.1092	0.6262	0.01206	0.1942	0.232	0.1753	0.2129	0.09188	0.1299
95411	ERBB3	3431	epithelial to mesenchymal transition	GO:0001837	biological process	142	412	0.2128	0.1922	0.1103	0.6268	0.002855	0.208	0.2177	0.1862	0.1983	0.1059	0.1148
95411	ERBB3	3431	integral component of plasma membrane	GO:0005887	cellular component	142	94	0.2243	0.2013	0.1216	0.6113	0.007899	0.2125	0.2367	0.1885	0.2149	0.1093	0.1353
95411	ERBB3	3431	angiogenesis	GO:0001525	biological process	142	485	0.2304	0.2072	0.1284	0.6034	0.003923	0.2239	0.237	0.1987	0.216	0.1222	0.135
95411	ERBB3	3431	cell adhesion	GO:0007155	biological process	142	565	0.2453	0.2186	0.144	0.5848	0.003547	0.2393	0.2514	0.2111	0.2263	0.138	0.1503
95411	ERBB3	3431	protein heterodimerization activity	GO:0046982	molecular function	142	25	0.2506	0.2202	0.15	0.5769	0.009657	0.2353	0.2668	0.2045	0.237	0.1334	0.1687
95411	ERBB3	3431	cell cycle	GO:0007049	biological process	142	578	0.2587	0.232	0.1593	0.5677	0.002575	0.2539	0.2636	0.2245	0.2396	0.1545	0.1642
95411	ERBB3	3431	cell migration	GO:0016477	biological process	142	732	0.2708	0.2369	0.1739	0.552	0.003476	0.265	0.2766	0.2299	0.244	0.1672	0.1808
95411	ERBB3	3431	localization	GO:0051179	biological process	142	536	0.2742	0.2403	0.178	0.5476	0.004036	0.2669	0.2817	0.2322	0.2488	0.1703	0.1861
95411	ERBB3	3431	autophagy	GO:0006914	biological process	142	359	0.2773	0.2404	0.182	0.5436	0.003446	0.271	0.2837	0.2328	0.2484	0.1751	0.1892
95411	ERBB3	3431	transcription, DNA-templated	GO:0006351	biological process	142	661	0.2775	0.2404	0.1822	0.5435	0.002685	0.2721	0.283	0.2329	0.2481	0.1768	0.1877
95411	ERBB3	3431	cell growth	GO:0016049	biological process	142	679	0.2922	0.2516	0.2012	0.5245	0.002889	0.2866	0.2979	0.2449	0.2584	0.1952	0.2074
95411	ERBB3	3431	cell differentiation	GO:0030154	biological process	142	927	0.302	0.2607	0.2139	0.5124	0.002525	0.2968	0.3074	0.2536	0.268	0.2084	0.2195
95411	ERBB3	3431	cell death	GO:0008219	biological process	142	771	0.3174	0.2763	0.2337	0.4943	0.002894	0.3116	0.3234	0.2678	0.2851	0.2271	0.2406
95411	ERBB3	3431	apoptotic process	GO:0006915	biological process	142	967	0.3277	0.2832	0.247	0.4827	0.003136	0.3214	0.334	0.2737	0.293	0.2396	0.2546
95411	ERBB3	3431	identical protein binding	GO:0042802	molecular function	142	106	0.3355	0.2878	0.2556	0.4742	0.009719	0.317	0.3551	0.2713	0.3054	0.2325	0.2811
95411	ERBB3	3431	cell proliferation	GO:0008283	biological process	142	1152	0.3409	0.2924	0.2639	0.4683	0.003143	0.3345	0.3475	0.2844	0.3008	0.2564	0.2717
95411	ERBB3	3431	basolateral plasma membrane	GO:0016323	cellular component	142	19	0.3485	0.2967	0.2731	0.4601	0.007411	0.3341	0.3636	0.2836	0.3106	0.2552	0.2923
95411	ERBB3	3431	extracellular space	GO:0005615	cellular component	142	156	0.3588	0.3052	0.2864	0.4492	0.00726	0.3448	0.3733	0.2919	0.3191	0.2683	0.3057
95411	ERBB3	3431	protein binding	GO:0005515	molecular function	142	1030	0.3599	0.3036	0.2876	0.4483	0.006715	0.3458	0.3745	0.2895	0.3185	0.2706	0.3057
95411	ERBB3	3431	cytoplasm	GO:0005737	cellular component	142	327	0.3712	0.3135	0.3026	0.4367	0.004355	0.3617	0.381	0.3027	0.3246	0.2912	0.3144
95411	ERBB3	3431	negative regulation of secretion	GO:0051048	biological process	142	14	0.4962	0.4543	0.4524	0.3234	0.02301	0.4404	0.5591	0.3892	0.5302	0.3857	0.5306
99892	LAMA1	6481	basement membrane	GO:0005604	cellular component	30	7	0.09167	0.03133	0.003257	0.9253	0.004457	0.09042	0.09294	0.02543	0.03861	0.002803	0.003784
99892	LAMA1	6481	laminin-1 complex	GO:0005606	cellular component	30	3	0.09171	0.0315	0.00676	0.8826	0.006482	0.09045	0.09298	0.02552	0.03887	0.005369	0.008511
99892	LAMA1	6481	laminin-3 complex	GO:0005608	cellular component	30	2	0.09171	0.0315	0.007147	0.8795	0.006064	0.09045	0.09298	0.02552	0.03887	0.005774	0.008845
99892	LAMA1	6481	protein C-terminus binding	GO:0008022	molecular function	30	14	0.144	0.1416	0.04982	0.7254	0.01077	0.1308	0.1584	0.1179	0.1702	0.0404	0.06145
99892	LAMA1	6481	extracellular matrix	GO:0031012	cellular component	30	274	0.1469	0.1527	0.05244	0.7205	0.009059	0.1348	0.1601	0.1325	0.176	0.04408	0.0624
99892	LAMA1	6481	cell adhesion	GO:0007155	biological process	30	565	0.2276	0.2489	0.1254	0.6069	0.005518	0.2192	0.2364	0.2311	0.268	0.1166	0.1349
99892	LAMA1	6481	angiogenesis	GO:0001525	biological process	30	485	0.2355	0.2489	0.1337	0.5967	0.005886	0.2263	0.2451	0.2311	0.268	0.1239	0.1442
99892	LAMA1	6481	cell differentiation	GO:0030154	biological process	30	927	0.3121	0.3041	0.2264	0.5006	0.005953	0.3018	0.3228	0.2852	0.3243	0.2133	0.2404
99892	LAMA1	6481	apoptotic process	GO:0006915	biological process	30	967	0.3173	0.3041	0.2333	0.4944	0.006123	0.3067	0.3284	0.2852	0.3243	0.2196	0.2478
99892	LAMA1	6481	cell proliferation	GO:0008283	biological process	30	1152	0.3231	0.3041	0.2408	0.4878	0.006036	0.3124	0.3341	0.2852	0.3243	0.227	0.2554
99892	LAMA1	6481	extracellular space	GO:0005615	cellular component	30	156	0.3411	0.3118	0.2638	0.4677	0.008254	0.3261	0.3568	0.2889	0.3366	0.2443	0.2848
99892	LAMA1	6481	protein binding	GO:0005515	molecular function	30	1030	0.4212	0.3755	0.366	0.3887	0.00655	0.4073	0.4356	0.3568	0.3952	0.3482	0.3847
99892	LAMA1	6481	membrane	GO:0016020	cellular component	30	176	0.4295	0.3803	0.3762	0.381	0.008589	0.411	0.4487	0.3575	0.4045	0.3527	0.4013
1888978	NTN4	13658	angiogenesis	GO:0001525	biological process	21	485	0.2213	0.2696	0.1188	0.6156	0.003107	0.2159	0.2268	0.2625	0.2768	0.1139	0.1239
1888978	NTN4	13658	inflammatory response	GO:0006954	biological process	21	553	0.225	0.2696	0.1226	0.6107	0.003194	0.2196	0.2305	0.2625	0.2768	0.1176	0.1279
1888978	NTN4	13658	cellular senescence	GO:0090398	biological process	21	265	0.2251	0.2696	0.1225	0.6108	0.003376	0.2193	0.231	0.2625	0.2768	0.117	0.1282
1888978	NTN4	13658	cell adhesion	GO:0007155	biological process	21	565	0.2681	0.2696	0.1705	0.5554	0.004907	0.2604	0.276	0.2625	0.2768	0.1614	0.1801
1888978	NTN4	13658	cell differentiation	GO:0030154	biological process	21	927	0.2757	0.2696	0.1801	0.5456	0.002682	0.2706	0.2809	0.2625	0.2768	0.1748	0.1856
1888978	NTN4	13658	cell growth	GO:0016049	biological process	21	679	0.2783	0.2696	0.1833	0.5423	0.002617	0.2734	0.2833	0.2625	0.2768	0.1781	0.1888
1888978	NTN4	13658	cell death	GO:0008219	biological process	21	771	0.2958	0.2696	0.2059	0.52	0.002219	0.2915	0.3001	0.2625	0.2768	0.2012	0.2107
1888978	NTN4	13658	cell migration	GO:0016477	biological process	21	732	0.3003	0.2696	0.2113	0.5148	0.00379	0.2941	0.3066	0.2625	0.2768	0.2032	0.2198
1888978	NTN4	13658	apoptotic process	GO:0006915	biological process	21	967	0.3094	0.2696	0.2235	0.5036	0.002617	0.3044	0.3146	0.2625	0.2768	0.2176	0.2295
1888978	NTN4	13658	cell proliferation	GO:0008283	biological process	21	1152	0.3264	0.27	0.2454	0.4841	0.002823	0.3208	0.3321	0.2626	0.2775	0.2387	0.2523
1888978	NTN4	13658	protein binding	GO:0005515	molecular function	21	1030	0.3931	0.3303	0.3303	0.4153	0.00534	0.3814	0.4051	0.316	0.3453	0.316	0.3453
97770	PRODH	9453	proline dehydrogenase activity	GO:0004657	molecular function	29	2	0.09336	0.1099	0.008732	0.8656	0.01213	0.09088	0.09591	0.08123	0.1486	0.005829	0.01308
97770	PRODH	9453	proline catabolic process to glutamate	GO:0010133	biological process	29	3	0.1005	0.1178	0.01177	0.8398	0.02346	0.0859	0.1177	0.08562	0.1621	0.00668	0.02074
97770	PRODH	9453	FAD binding	GO:0071949	molecular function	29	3	0.1071	0.1344	0.02221	0.7997	0.01148	0.09881	0.1162	0.0997	0.1813	0.01635	0.03018
97770	PRODH	9453	catabolic process	GO:0009056	biological process	29	138	0.1459	0.2121	0.05186	0.7224	0.006397	0.1373	0.155	0.1871	0.2404	0.0461	0.05834
97770	PRODH	9453	recombinational repair	GO:0000725	biological process	29	140	0.1538	0.2102	0.05766	0.7098	0.009678	0.1415	0.1671	0.1832	0.2413	0.04896	0.06791
97770	PRODH	9453	positive regulation of cell death	GO:0010942	biological process	29	10	0.2008	0.2273	0.09184	0.6259	0.04317	0.1476	0.2731	0.1791	0.2884	0.0487	0.1732
97770	PRODH	9453	biosynthetic process	GO:0009058	biological process	29	285	0.209	0.2743	0.1066	0.6311	0.007102	0.1975	0.2211	0.2585	0.2911	0.096	0.1184
97770	PRODH	9453	cellular senescence	GO:0090398	biological process	29	265	0.2326	0.2784	0.1303	0.6003	0.007886	0.2199	0.246	0.2648	0.2927	0.1175	0.1445
97770	PRODH	9453	metabolic process	GO:0008152	biological process	29	449	0.2386	0.2831	0.137	0.5927	0.005816	0.2292	0.2485	0.268	0.2991	0.1272	0.1475
97770	PRODH	9453	immune response	GO:0006955	biological process	29	359	0.2526	0.2832	0.1522	0.575	0.006944	0.2423	0.2634	0.2681	0.2992	0.1406	0.1647
97770	PRODH	9453	autophagy	GO:0006914	biological process	29	359	0.2611	0.2837	0.1622	0.5641	0.006279	0.2512	0.2714	0.2686	0.2997	0.1509	0.1743
97770	PRODH	9453	homeostatic process	GO:0042592	biological process	29	370	0.2801	0.2876	0.1853	0.54	0.005511	0.2709	0.2897	0.2726	0.3034	0.1744	0.197
97770	PRODH	9453	inflammatory response	GO:0006954	biological process	29	553	0.29	0.2907	0.198	0.5274	0.005326	0.2811	0.2992	0.2779	0.304	0.1873	0.2093
97770	PRODH	9453	mitochondrion	GO:0005739	cellular component	29	76	0.3266	0.3255	0.2442	0.4836	0.0116	0.3051	0.3495	0.3036	0.3489	0.2161	0.276
97770	PRODH	9453	cell death	GO:0008219	biological process	29	771	0.3383	0.3308	0.2603	0.4709	0.006419	0.3259	0.3512	0.3129	0.3498	0.2443	0.2773
97770	PRODH	9453	localization	GO:0051179	biological process	29	536	0.3659	0.3437	0.2952	0.4418	0.008868	0.3479	0.3848	0.3225	0.3662	0.272	0.3205
97770	PRODH	9453	apoptotic process	GO:0006915	biological process	29	967	0.3785	0.3483	0.3115	0.4293	0.007686	0.3623	0.3954	0.3271	0.3708	0.2905	0.334
97770	PRODH	9453	cell differentiation	GO:0030154	biological process	29	927	0.4033	0.3513	0.3431	0.4052	0.008259	0.3854	0.4222	0.3295	0.3745	0.3196	0.3683
97770	PRODH	9453	cell proliferation	GO:0008283	biological process	29	1152	0.4086	0.3514	0.3499	0.4002	0.007915	0.3911	0.427	0.3296	0.3747	0.3272	0.3743
1913764	ASRGL1	16448	hydrolase activity	GO:0016787	molecular function	18	31	0.09581	0.1161	0.01477	0.8322	0.006795	0.09382	0.09784	0.08604	0.1568	0.01206	0.0181
1913764	ASRGL1	16448	asparagine catabolic process via L-aspartate	GO:0033345	biological process	18	2	0.1251	0.1503	0.02292	0.7698	0.04526	0.09081	0.1724	0.09026	0.2504	0.009819	0.05352
1913764	ASRGL1	16448	asparaginase activity	GO:0004067	molecular function	18	3	0.1259	0.1684	0.0346	0.7562	0.02136	0.1052	0.1508	0.1123	0.2526	0.02275	0.05261
1913764	ASRGL1	16448	beta-aspartyl-peptidase activity	GO:0008798	molecular function	18	2	0.2033	0.338	0.09986	0.6377	0.0162	0.181	0.2285	0.2799	0.4082	0.07962	0.1252
1913764	ASRGL1	16448	positive regulation of wound healing	GO:0090303	biological process	18	97	0.3289	0.455	0.2458	0.4811	0.01537	0.3013	0.3591	0.4402	0.4703	0.2118	0.2853
1913764	ASRGL1	16448	transport	GO:0006810	biological process	18	491	0.3306	0.455	0.2506	0.4794	0.005129	0.3215	0.3399	0.4402	0.4703	0.2387	0.263
1913764	ASRGL1	16448	cell cycle	GO:0007049	biological process	18	578	0.3388	0.455	0.2611	0.4707	0.002904	0.3332	0.3444	0.4402	0.4703	0.2541	0.2682
1913764	ASRGL1	16448	cell death	GO:0008219	biological process	18	771	0.3627	0.455	0.2917	0.4454	0.003215	0.3564	0.3691	0.4402	0.4703	0.2836	0.3001
1913764	ASRGL1	16448	cell growth	GO:0016049	biological process	18	679	0.381	0.455	0.3153	0.4269	0.003677	0.3734	0.3888	0.4402	0.4703	0.3056	0.3254
1913764	ASRGL1	16448	apoptotic process	GO:0006915	biological process	18	967	0.4076	0.455	0.3492	0.4013	0.003941	0.3993	0.4162	0.4402	0.4703	0.3385	0.3603
1913764	ASRGL1	16448	nucleus	GO:0005634	cellular component	18	312	0.424	0.455	0.3701	0.386	0.0041	0.4155	0.4326	0.4402	0.4703	0.3585	0.382
1913764	ASRGL1	16448	cell proliferation	GO:0008283	biological process	18	1152	0.442	0.4574	0.3926	0.3698	0.004779	0.4312	0.4531	0.4423	0.473	0.379	0.4068
1913764	ASRGL1	16448	cytoplasm	GO:0005737	cellular component	18	327	0.5032	0.4978	0.4672	0.3194	0.003459	0.4942	0.5124	0.4884	0.5073	0.4565	0.4781
1913764	ASRGL1	16448	protein maturation	GO:0051604	biological process	18	15	0.5723	0.5479	0.5479	0.2667	0.008454	0.5483	0.5974	0.5211	0.576	0.5211	0.576
1354168	TTPA	12404	intermembrane lipid transfer activity	GO:0120013	molecular function	13	6	0.09368	0.04059	0.009016	0.8641	0.01041	0.09028	0.09721	0.03542	0.04652	0.006501	0.01251
1354168	TTPA	12404	phosphatidylinositol bisphosphate binding	GO:1902936	molecular function	13	6	0.09562	0.04424	0.0129	0.8402	0.01097	0.09124	0.1002	0.03707	0.0528	0.009216	0.01805
1354168	TTPA	12404	vitamin E binding	GO:0008431	molecular function	13	4	0.09718	0.04579	0.0152	0.8295	0.009458	0.09138	0.1034	0.03714	0.05646	0.01176	0.01963
1354168	TTPA	12404	vitamin transport	GO:0051180	biological process	13	14	0.1018	0.04226	0.006346	0.8775	0.02715	0.08903	0.1164	0.02996	0.05961	0.002989	0.01347
1354168	TTPA	12404	late endosome	GO:0005770	cellular component	13	10	0.1041	0.05157	0.01996	0.8076	0.01298	0.09436	0.1149	0.04083	0.06514	0.01446	0.02754
1354168	TTPA	12404	vitamin E metabolic process	GO:0042360	biological process	13	6	0.1781	0.1402	0.0769	0.6708	0.01966	0.1531	0.2072	0.1102	0.1783	0.05686	0.104
1354168	TTPA	12404	transport	GO:0006810	biological process	13	491	0.2655	0.242	0.1675	0.557	0.0116	0.2458	0.2868	0.2208	0.2652	0.145	0.1936
1354168	TTPA	12404	metabolic process	GO:0008152	biological process	13	449	0.2705	0.2471	0.1738	0.5513	0.008318	0.2569	0.2847	0.2282	0.2675	0.1581	0.191
1354168	TTPA	12404	translation	GO:0006412	biological process	13	302	0.306	0.273	0.2178	0.5064	0.01383	0.2809	0.3333	0.2439	0.3055	0.1863	0.2546
1354168	TTPA	12404	cell proliferation	GO:0008283	biological process	13	1152	0.4551	0.4483	0.4076	0.3586	0.01002	0.431	0.4807	0.415	0.4844	0.3773	0.4403
1354168	TTPA	12404	protein binding	GO:0005515	molecular function	13	1030	0.5637	0.536	0.536	0.2721	0.01557	0.5204	0.6107	0.4852	0.5922	0.4852	0.5922
109244	SEMA4D	10732	positive regulation of collateral sprouting	GO:0048672	biological process	60	9	0.09167	0.0677	0.002975	0.9311	0.005544	0.09042	0.09294	0.06075	0.07544	0.002455	0.003606
109244	SEMA4D	10732	leukocyte aggregation	GO:0070486	biological process	60	5	0.09169	0.0677	0.007672	0.8754	0.004828	0.09045	0.09295	0.06075	0.07545	0.006494	0.009063
109244	SEMA4D	10732	semaphorin receptor binding	GO:0030215	molecular function	60	9	0.09174	0.0677	0.008531	0.8691	0.004437	0.09041	0.09308	0.06075	0.07545	0.007347	0.009907
109244	SEMA4D	10732	neuropilin binding	GO:0038191	molecular function	60	6	0.09183	0.0679	0.01024	0.8578	0.0035	0.09048	0.09319	0.06097	0.07563	0.009131	0.01149
109244	SEMA4D	10732	negative regulation of alkaline phosphatase activity	GO:0010693	biological process	60	3	0.09196	0.06955	0.007252	0.8783	0.006684	0.09072	0.09322	0.06338	0.07631	0.005785	0.009091
109244	SEMA4D	10732	negative chemotaxis	GO:0050919	biological process	60	17	0.09303	0.06889	0.01115	0.8516	0.00658	0.09093	0.09517	0.0615	0.07717	0.009078	0.0137
109244	SEMA4D	10732	transmembrane signaling receptor activity	GO:0004888	molecular function	60	59	0.09364	0.0701	0.01144	0.8495	0.008142	0.09048	0.09692	0.06166	0.07969	0.008912	0.01468
109244	SEMA4D	10732	chemorepellent activity	GO:0045499	molecular function	60	9	0.1013	0.08492	0.02019	0.8093	0.005401	0.09694	0.1058	0.07816	0.09227	0.0175	0.02328
109244	SEMA4D	10732	ossification involved in bone maturation	GO:0043931	biological process	60	2	0.1079	0.08931	0.0247	0.7928	0.006633	0.1021	0.114	0.08208	0.09717	0.02097	0.02909
109244	SEMA4D	10732	positive regulation of protein phosphorylation	GO:0001934	biological process	60	34	0.1086	0.08837	0.0252	0.7912	0.00634	0.1033	0.1141	0.08104	0.09637	0.02142	0.02965
109244	SEMA4D	10732	positive regulation of phosphatidylinositol 3-kinase signaling	GO:0014068	biological process	60	12	0.1091	0.08948	0.02446	0.792	0.01154	0.0995	0.1197	0.08043	0.09956	0.0185	0.03234
109244	SEMA4D	10732	positive regulation of cell migration	GO:0030335	biological process	60	58	0.1131	0.09187	0.0285	0.7809	0.005697	0.1078	0.1186	0.08568	0.09852	0.02482	0.03272
109244	SEMA4D	10732	semaphorin-plexin signaling pathway	GO:0071526	biological process	60	15	0.1202	0.1008	0.03356	0.7659	0.006685	0.1129	0.128	0.09277	0.1095	0.02891	0.03897
109244	SEMA4D	10732	negative regulation of cell adhesion	GO:0007162	biological process	60	14	0.125	0.1007	0.02949	0.7686	0.02256	0.1053	0.1483	0.07883	0.1287	0.01722	0.0505
109244	SEMA4D	10732	neural crest cell migration	GO:0001755	biological process	60	14	0.1281	0.1045	0.03802	0.7525	0.0115	0.1153	0.1422	0.0918	0.119	0.02978	0.04854
109244	SEMA4D	10732	signaling receptor activity	GO:0038023	molecular function	60	31	0.1332	0.1129	0.04225	0.7431	0.009322	0.1224	0.145	0.09897	0.1288	0.03519	0.05073
109244	SEMA4D	10732	regulation of dendrite morphogenesis	GO:0048814	biological process	60	7	0.145	0.1265	0.0511	0.7233	0.009035	0.1335	0.1575	0.1125	0.1422	0.04321	0.06043
109244	SEMA4D	10732	cell communication	GO:0007154	biological process	60	54	0.1742	0.1552	0.07407	0.6798	0.01012	0.1603	0.1893	0.1397	0.1724	0.063	0.0871
109244	SEMA4D	10732	signaling receptor binding	GO:0005102	molecular function	60	93	0.1834	0.1647	0.08199	0.6672	0.008543	0.1718	0.1959	0.1529	0.1775	0.07174	0.0937
109244	SEMA4D	10732	regulation of cell shape	GO:0008360	biological process	60	27	0.1863	0.1699	0.08476	0.663	0.007526	0.1761	0.1972	0.1594	0.1811	0.07523	0.09551
109244	SEMA4D	10732	positive regulation of GTPase activity	GO:0043547	biological process	60	14	0.1902	0.1748	0.08811	0.6576	0.009011	0.178	0.2032	0.1617	0.189	0.07743	0.1003
109244	SEMA4D	10732	dedifferentiation	GO:0043696	biological process	60	103	0.2	0.1822	0.09772	0.6442	0.003467	0.1945	0.2056	0.1762	0.1884	0.09288	0.1028
109244	SEMA4D	10732	regulation of cell projection organization	GO:0031344	biological process	60	7	0.2205	0.2043	0.1178	0.616	0.007825	0.2082	0.2336	0.1876	0.2225	0.1058	0.1312
109244	SEMA4D	10732	integral component of plasma membrane	GO:0005887	cellular component	60	94	0.2405	0.2291	0.1387	0.5898	0.009746	0.2255	0.2565	0.2072	0.2534	0.1226	0.157
109244	SEMA4D	10732	negative regulation of axon extension involved in axon guidance	GO:0048843	biological process	60	11	0.254	0.2495	0.1541	0.5703	0.01559	0.2301	0.2805	0.2149	0.2896	0.1277	0.1859
109244	SEMA4D	10732	signal transduction	GO:0007165	biological process	60	484	0.2852	0.2977	0.1919	0.5335	0.005016	0.2773	0.2934	0.2837	0.3124	0.1819	0.2024
109244	SEMA4D	10732	cytokine production	GO:0001816	biological process	60	304	0.3335	0.3593	0.2541	0.4762	0.006164	0.3225	0.3448	0.3489	0.37	0.2396	0.2695
109244	SEMA4D	10732	angiogenesis	GO:0001525	biological process	60	485	0.3378	0.3636	0.2601	0.4715	0.002928	0.3318	0.344	0.3566	0.3707	0.253	0.2673
109244	SEMA4D	10732	cell adhesion	GO:0007155	biological process	60	565	0.3428	0.3637	0.2665	0.4662	0.00285	0.3367	0.349	0.3567	0.3709	0.2595	0.2736
109244	SEMA4D	10732	epithelial to mesenchymal transition	GO:0001837	biological process	60	412	0.348	0.3654	0.2729	0.4607	0.003903	0.3402	0.3561	0.3587	0.3723	0.2632	0.2829
109244	SEMA4D	10732	necrotic cell death	GO:0070265	biological process	60	244	0.3575	0.3707	0.2852	0.4507	0.00303	0.3512	0.3638	0.3627	0.3789	0.2776	0.293
109244	SEMA4D	10732	inflammatory response	GO:0006954	biological process	60	553	0.3797	0.3907	0.3136	0.4283	0.002265	0.3747	0.3848	0.3829	0.3987	0.3076	0.3198
109244	SEMA4D	10732	negative regulation of transcription by RNA polymerase II	GO:0000122	biological process	60	93	0.4084	0.4175	0.3497	0.4006	0.006763	0.3942	0.4231	0.3999	0.4359	0.3317	0.3688
109244	SEMA4D	10732	cell migration	GO:0016477	biological process	60	732	0.4125	0.4208	0.3556	0.3967	0.002884	0.4063	0.4187	0.4102	0.4317	0.3476	0.3637
109244	SEMA4D	10732	cell differentiation	GO:0030154	biological process	60	927	0.4574	0.4699	0.4118	0.3567	0.002905	0.4498	0.4651	0.4596	0.4805	0.4031	0.4207
109244	SEMA4D	10732	extracellular space	GO:0005615	cellular component	60	156	0.4819	0.4811	0.4416	0.3364	0.003678	0.4722	0.4917	0.4713	0.4912	0.4304	0.4532
109244	SEMA4D	10732	cell death	GO:0008219	biological process	60	771	0.4837	0.4834	0.4439	0.335	0.002323	0.4773	0.4903	0.4751	0.4919	0.4367	0.4511
109244	SEMA4D	10732	apoptotic process	GO:0006915	biological process	60	967	0.5055	0.4931	0.47	0.3176	0.00286	0.4977	0.5134	0.4841	0.5024	0.4611	0.4791
109244	SEMA4D	10732	cell proliferation	GO:0008283	biological process	60	1152	0.5173	0.4966	0.4842	0.3083	0.003114	0.5086	0.5261	0.4866	0.5068	0.4744	0.4941
109244	SEMA4D	10732	protein binding	GO:0005515	molecular function	60	1030	0.5768	0.5535	0.5535	0.2639	0.003526	0.5662	0.5876	0.542	0.5653	0.542	0.5653
1923824	MFSD2A	25897	lysophospholipid transporter activity	GO:0051978	molecular function	21	2	0.09401	0.0724	0.01106	0.8514	0.008997	0.09154	0.09654	0.05614	0.09338	0.008331	0.01468
1923824	MFSD2A	25897	lysophospholipid transport	GO:0051977	biological process	21	3	0.09428	0.07132	0.01106	0.8512	0.009412	0.09157	0.09708	0.05552	0.09162	0.008316	0.0147
1923824	MFSD2A	25897	transport	GO:0006810	biological process	21	491	0.1621	0.1406	0.06381	0.6977	0.01035	0.1479	0.1777	0.1265	0.1564	0.05298	0.07685
1923824	MFSD2A	25897	cell adhesion	GO:0007155	biological process	21	565	0.1716	0.1406	0.07183	0.684	0.008715	0.1595	0.1846	0.1265	0.1564	0.0622	0.08295
1923824	MFSD2A	25897	inflammatory response	GO:0006954	biological process	21	553	0.1911	0.1406	0.08926	0.6562	0.007014	0.1807	0.2021	0.1265	0.1564	0.08017	0.09939
1923824	MFSD2A	25897	localization	GO:0051179	biological process	21	536	0.1951	0.1406	0.09277	0.6497	0.01118	0.1785	0.2132	0.1265	0.1564	0.07801	0.1103
1923824	MFSD2A	25897	generation of precursor metabolites and energy	GO:0006091	biological process	21	157	0.2091	0.1406	0.1065	0.6314	0.006745	0.1985	0.2202	0.1265	0.1564	0.09678	0.1171
1923824	MFSD2A	25897	metabolic process	GO:0008152	biological process	21	449	0.2203	0.1406	0.1175	0.6164	0.008335	0.2069	0.2346	0.1265	0.1564	0.1047	0.1319
1923824	MFSD2A	25897	translation	GO:0006412	biological process	21	302	0.2266	0.1406	0.1238	0.6076	0.01109	0.2089	0.2457	0.1265	0.1564	0.1063	0.1442
1923824	MFSD2A	25897	cell death	GO:0008219	biological process	21	771	0.2393	0.1409	0.1374	0.5914	0.00955	0.2237	0.256	0.1268	0.1566	0.1213	0.1557
1923824	MFSD2A	25897	cell migration	GO:0016477	biological process	21	732	0.2409	0.1414	0.1393	0.5897	0.007434	0.2286	0.2538	0.1277	0.1565	0.1266	0.1533
95851	GSN	4620	sarcoplasm	GO:0016528	cellular component	127	2	0.09167	0.08206	0.001439	0.9781	0.002865	0.09042	0.09294	0.07226	0.09319	0.001287	0.001609
95851	GSN	4620	actin filament reorganization	GO:0090527	biological process	127	4	0.09167	0.09183	0.004933	0.9009	0.006417	0.09042	0.09294	0.07747	0.1088	0.003915	0.006216
95851	GSN	4620	actin filament capping	GO:0051693	biological process	127	5	0.09169	0.09183	0.005674	0.8928	0.007731	0.09044	0.09296	0.07747	0.1088	0.004299	0.00749
95851	GSN	4620	actin filament severing	GO:0051014	biological process	127	3	0.09353	0.09794	0.008895	0.8646	0.01058	0.09103	0.0961	0.08049	0.1192	0.006344	0.01247
95851	GSN	4620	cortical actin cytoskeleton	GO:0030864	cellular component	127	6	0.09419	0.1012	0.01297	0.8413	0.006821	0.09204	0.09639	0.08496	0.1206	0.01051	0.016
95851	GSN	4620	actin binding	GO:0003779	molecular function	127	22	0.09615	0.1066	0.01565	0.8285	0.00527	0.09406	0.09827	0.09713	0.117	0.01341	0.01826
95851	GSN	4620	positive regulation of actin nucleation	GO:0051127	biological process	127	6	0.09803	0.11	0.01566	0.8274	0.009188	0.09427	0.1019	0.09856	0.1228	0.01204	0.02036
95851	GSN	4620	actin cap	GO:0030478	cellular component	127	3	0.1027	0.1183	0.02062	0.8069	0.008301	0.09659	0.1093	0.09905	0.1414	0.01662	0.02559
95851	GSN	4620	renal protein absorption	GO:0097017	biological process	127	3	0.1037	0.1187	0.02024	0.8065	0.0135	0.09289	0.1159	0.09353	0.1506	0.01486	0.02757
95851	GSN	4620	striated muscle atrophy	GO:0014891	biological process	127	5	0.1056	0.1188	0.01879	0.8104	0.0162	0.09466	0.1179	0.09048	0.156	0.01227	0.02878
95851	GSN	4620	regulation of podosome assembly	GO:0071801	biological process	127	5	0.1067	0.1165	0.01685	0.8152	0.02134	0.0923	0.1234	0.08484	0.16	0.00976	0.02908
95851	GSN	4620	podosome	GO:0002102	cellular component	127	6	0.1078	0.1254	0.02357	0.7952	0.01124	0.09831	0.1182	0.1037	0.1518	0.01814	0.03063
95851	GSN	4620	regulation of receptor clustering	GO:1903909	biological process	127	6	0.1137	0.1265	0.02016	0.7981	0.02584	0.09424	0.1371	0.08984	0.1781	0.01097	0.03704
95851	GSN	4620	sequestering of actin monomers	GO:0042989	biological process	127	5	0.1339	0.1794	0.04276	0.7419	0.008964	0.1231	0.1457	0.1506	0.2136	0.03564	0.0513
95851	GSN	4620	regulation of plasma membrane raft polarization	GO:1903906	biological process	127	5	0.1377	0.1541	0.03655	0.7304	0.04428	0.09962	0.1904	0.1028	0.2309	0.01719	0.07772
95851	GSN	4620	exocytosis	GO:0006887	biological process	127	129	0.1453	0.1938	0.05142	0.7239	0.002397	0.1425	0.1481	0.1778	0.2113	0.04914	0.05379
95851	GSN	4620	actin filament polymerization	GO:0030041	biological process	127	4	0.1597	0.2098	0.06176	0.6992	0.01649	0.14	0.1822	0.1743	0.2525	0.04741	0.08046
95851	GSN	4620	myosin II binding	GO:0045159	molecular function	127	4	0.1634	0.2239	0.06535	0.6954	0.009007	0.151	0.1768	0.1937	0.2589	0.056	0.07626
95851	GSN	4620	protein destabilization	GO:0031648	biological process	127	4	0.1684	0.2308	0.06876	0.6878	0.01279	0.1512	0.1876	0.1972	0.2702	0.05498	0.086
95851	GSN	4620	regulation of establishment of T cell polarity	GO:1903903	biological process	127	5	0.2036	0.2867	0.1009	0.6385	0.009878	0.1899	0.2183	0.2605	0.3155	0.08831	0.1154
95851	GSN	4620	amyloid fibril formation	GO:1990000	biological process	127	3	0.2067	0.2755	0.1034	0.6307	0.01959	0.179	0.2387	0.2286	0.332	0.07819	0.1369
95851	GSN	4620	proteolysis	GO:0006508	biological process	127	237	0.2175	0.3083	0.1149	0.62	0.007539	0.2063	0.2292	0.2806	0.3387	0.1039	0.1269
95851	GSN	4620	focal adhesion	GO:0005925	cellular component	127	77	0.2291	0.3147	0.1269	0.6054	0.002225	0.2255	0.2328	0.294	0.3368	0.1233	0.1306
95851	GSN	4620	DNA replication	GO:0006260	biological process	127	107	0.235	0.3231	0.1329	0.5976	0.006426	0.2244	0.2461	0.2968	0.3516	0.1222	0.1445
95851	GSN	4620	cellular component biogenesis	GO:0044085	biological process	127	174	0.244	0.3271	0.1429	0.5857	0.006656	0.2331	0.2554	0.2996	0.3572	0.1314	0.1553
95851	GSN	4620	recombinational repair	GO:0000725	biological process	127	140	0.2444	0.3259	0.1432	0.5847	0.009225	0.23	0.2597	0.2969	0.3577	0.1278	0.1605
95851	GSN	4620	negative regulation of viral entry into host cell	GO:0046597	biological process	127	8	0.2487	0.319	0.1459	0.5732	0.02885	0.2093	0.2956	0.2836	0.3589	0.1071	0.1988
95851	GSN	4620	positive regulation of keratinocyte apoptotic process	GO:1902174	biological process	127	3	0.2688	0.3433	0.1706	0.5519	0.01778	0.242	0.2985	0.3144	0.3748	0.1407	0.2067
95851	GSN	4620	cilium assembly	GO:0060271	biological process	127	19	0.2798	0.3626	0.1841	0.5379	0.01663	0.2523	0.3103	0.3447	0.3814	0.1514	0.224
95851	GSN	4620	localization	GO:0051179	biological process	127	536	0.2819	0.3751	0.1876	0.5379	0.003801	0.2758	0.2881	0.3645	0.386	0.18	0.1956
95851	GSN	4620	blood microparticle	GO:0072562	cellular component	127	19	0.2935	0.3714	0.2017	0.5225	0.0114	0.2743	0.314	0.3548	0.3888	0.1781	0.2285
95851	GSN	4620	immune response	GO:0006955	biological process	127	359	0.2972	0.3809	0.2075	0.5185	0.003278	0.2916	0.3029	0.3692	0.3931	0.2006	0.2146
95851	GSN	4620	transport	GO:0006810	biological process	127	491	0.3026	0.3809	0.2147	0.5117	0.002354	0.2978	0.3075	0.3692	0.3931	0.2095	0.2199
95851	GSN	4620	cell adhesion	GO:0007155	biological process	127	565	0.3101	0.3809	0.2242	0.5029	0.002298	0.3057	0.3146	0.3692	0.3931	0.2191	0.2295
95851	GSN	4620	epithelial to mesenchymal transition	GO:0001837	biological process	127	412	0.3178	0.3822	0.2341	0.494	0.002542	0.313	0.3228	0.3707	0.3941	0.2283	0.2401
95851	GSN	4620	homeostatic process	GO:0042592	biological process	127	370	0.3209	0.3825	0.2381	0.4905	0.003535	0.314	0.3279	0.3689	0.3966	0.2299	0.2466
95851	GSN	4620	signal transduction	GO:0007165	biological process	127	484	0.3225	0.3853	0.2398	0.4888	0.004521	0.3142	0.331	0.3723	0.3988	0.2296	0.2505
95851	GSN	4620	inflammatory response	GO:0006954	biological process	127	553	0.3275	0.3849	0.2467	0.483	0.002909	0.3219	0.3332	0.3716	0.3987	0.2399	0.2537
95851	GSN	4620	hepatocyte apoptotic process	GO:0097284	biological process	127	2	0.3335	0.3913	0.2456	0.4729	0.0311	0.2791	0.3986	0.3531	0.4336	0.1829	0.3297
95851	GSN	4620	pattern specification process	GO:0007389	biological process	127	66	0.342	0.394	0.2646	0.4671	0.00733	0.3277	0.3569	0.3828	0.4054	0.2465	0.284
95851	GSN	4620	generation of precursor metabolites and energy	GO:0006091	biological process	127	157	0.3479	0.3965	0.2724	0.4606	0.008092	0.3323	0.3644	0.382	0.4116	0.2528	0.2935
95851	GSN	4620	cell migration	GO:0016477	biological process	127	732	0.3518	0.3998	0.2778	0.4567	0.00256	0.3465	0.3571	0.3901	0.4097	0.2715	0.2843
95851	GSN	4620	positive regulation of cysteine-type endopeptidase activity involved in apoptotic signaling pathway	GO:2001269	biological process	127	6	0.3535	0.3991	0.2758	0.454	0.01998	0.3173	0.3939	0.3763	0.4233	0.2321	0.3278
95851	GSN	4620	cell death	GO:0008219	biological process	127	771	0.3593	0.3999	0.2875	0.4488	0.002108	0.3547	0.364	0.3902	0.4099	0.2822	0.293
95851	GSN	4620	cell growth	GO:0016049	biological process	127	679	0.3654	0.401	0.2951	0.4427	0.002179	0.3604	0.3704	0.3911	0.4112	0.2895	0.3009
95851	GSN	4620	metabolic process	GO:0008152	biological process	127	449	0.3832	0.4146	0.3181	0.4247	0.003933	0.3747	0.3919	0.4019	0.4276	0.3076	0.3289
95851	GSN	4620	transcription, DNA-templated	GO:0006351	biological process	127	661	0.4015	0.4324	0.3416	0.4071	0.002692	0.3952	0.4079	0.4233	0.4416	0.3342	0.3491
95851	GSN	4620	apoptotic process	GO:0006915	biological process	127	967	0.4097	0.4374	0.3521	0.3993	0.002608	0.4032	0.4163	0.4292	0.4458	0.3449	0.3595
95851	GSN	4620	extracellular region	GO:0005576	cellular component	127	46	0.4167	0.4367	0.3603	0.3926	0.007888	0.3995	0.4347	0.4247	0.4492	0.3388	0.3833
95851	GSN	4620	cytoplasm	GO:0005737	cellular component	127	327	0.435	0.4569	0.3838	0.3763	0.003494	0.4269	0.4433	0.4488	0.4653	0.3737	0.3941
95851	GSN	4620	cell proliferation	GO:0008283	biological process	127	1152	0.4403	0.4598	0.3905	0.3715	0.002791	0.4329	0.4478	0.4525	0.4673	0.3824	0.3987
95851	GSN	4620	positive regulation of gene expression	GO:0010628	biological process	127	41	0.4466	0.4519	0.3956	0.3658	0.01489	0.4135	0.4823	0.4295	0.4754	0.3551	0.4406
95851	GSN	4620	extracellular exosome	GO:0070062	cellular component	127	289	0.4598	0.464	0.4148	0.3546	0.002039	0.4549	0.4649	0.4555	0.4726	0.4087	0.421
95851	GSN	4620	plasma membrane	GO:0005886	cellular component	127	256	0.4703	0.4657	0.4275	0.3459	0.003979	0.4602	0.4806	0.4559	0.4757	0.4155	0.4399
95851	GSN	4620	cytosol	GO:0005829	cellular component	127	261	0.4706	0.4657	0.4278	0.3457	0.004131	0.4605	0.4809	0.4559	0.4757	0.4153	0.4406
95851	GSN	4620	calcium ion binding	GO:0005509	molecular function	127	27	0.478	0.4657	0.4369	0.3396	0.003516	0.4692	0.4869	0.4559	0.4757	0.4262	0.448
95851	GSN	4620	extracellular space	GO:0005615	cellular component	127	156	0.4825	0.4671	0.4423	0.3359	0.00369	0.473	0.4921	0.4595	0.4748	0.4311	0.4539
95851	GSN	4620	cell differentiation	GO:0030154	biological process	127	927	0.487	0.4668	0.4478	0.3324	0.003099	0.4785	0.4956	0.4561	0.4778	0.4383	0.4575
95851	GSN	4620	nucleus	GO:0005634	cellular component	127	312	0.4937	0.4702	0.4556	0.327	0.004358	0.4829	0.5047	0.4582	0.4826	0.4421	0.4694
95851	GSN	4620	protein binding	GO:0005515	molecular function	127	1030	0.511	0.4801	0.4761	0.3134	0.005212	0.4975	0.5248	0.4651	0.4957	0.4599	0.4929
2686052	ZNF488	23535	oligodendrocyte development	GO:0014003	biological process	5	2	0.1807	0.1815	0.07717	0.6641	0.02735	0.1453	0.2247	0.1341	0.2457	0.0494	0.1205
2686052	ZNF488	23535	epithelial to mesenchymal transition	GO:0001837	biological process	5	412	0.2707	0.2624	0.1738	0.552	0.003703	0.2643	0.2772	0.2506	0.2748	0.1667	0.1813
2686052	ZNF488	23535	protein binding	GO:0005515	molecular function	5	1030	0.5104	0.4758	0.4758	0.3137	0.004593	0.498	0.5232	0.4615	0.4905	0.4615	0.4905
1933825	JAM3	15532	cell-cell adhesion	GO:0098609	biological process	26	120	0.09362	0.1438	0.01312	0.8412	0.00458	0.09105	0.09625	0.1319	0.1568	0.01149	0.01499
1933825	JAM3	15532	integrin binding	GO:0005178	molecular function	26	20	0.0995	0.1438	0.01879	0.8149	0.005363	0.09609	0.103	0.1319	0.1568	0.01624	0.02175
1933825	JAM3	15532	regulation of neutrophil chemotaxis	GO:0090022	biological process	26	5	0.111	0.1438	0.02697	0.7854	0.006565	0.1052	0.1172	0.1319	0.1568	0.02303	0.03158
1933825	JAM3	15532	cell-cell contact zone	GO:0044291	cellular component	26	6	0.1114	0.1444	0.02764	0.7839	0.003195	0.1076	0.1152	0.1325	0.1574	0.02561	0.02984
1933825	JAM3	15532	desmosome	GO:0030057	cellular component	26	5	0.1234	0.1457	0.0358	0.7605	0.004012	0.1185	0.1285	0.1345	0.1578	0.03278	0.0391
1933825	JAM3	15532	cell communication	GO:0007154	biological process	26	54	0.141	0.1704	0.0483	0.7298	0.007523	0.1312	0.1514	0.1482	0.1959	0.04182	0.05579
1933825	JAM3	15532	cell adhesion	GO:0007155	biological process	26	565	0.2493	0.3641	0.1485	0.5796	0.003553	0.2431	0.2556	0.3546	0.374	0.1421	0.1552
1933825	JAM3	15532	angiogenesis	GO:0001525	biological process	26	485	0.2724	0.3641	0.1761	0.5497	0.003302	0.2666	0.2784	0.3546	0.374	0.1696	0.1829
1933825	JAM3	15532	necrotic cell death	GO:0070265	biological process	26	244	0.2816	0.3641	0.1874	0.5381	0.002878	0.2767	0.2866	0.3546	0.374	0.1816	0.1934
1933825	JAM3	15532	immune response	GO:0006955	biological process	26	359	0.2879	0.3641	0.1955	0.53	0.003574	0.2815	0.2943	0.3546	0.374	0.1881	0.2031
1933825	JAM3	15532	inflammatory response	GO:0006954	biological process	26	553	0.2895	0.3641	0.1976	0.528	0.003004	0.2841	0.295	0.3546	0.374	0.1914	0.2041
1933825	JAM3	15532	homeostatic process	GO:0042592	biological process	26	370	0.2986	0.3652	0.2094	0.5166	0.002993	0.2929	0.3044	0.3556	0.375	0.2029	0.216
1933825	JAM3	15532	localization	GO:0051179	biological process	26	536	0.3299	0.372	0.2498	0.4802	0.003484	0.3228	0.3372	0.3623	0.382	0.2416	0.2583
1933825	JAM3	15532	cell migration	GO:0016477	biological process	26	732	0.3386	0.372	0.261	0.4708	0.002886	0.3335	0.3437	0.3623	0.382	0.2541	0.2681
1933825	JAM3	15532	cell cycle	GO:0007049	biological process	26	578	0.3517	0.3725	0.2778	0.4568	0.002238	0.3468	0.3566	0.3625	0.3828	0.2722	0.2835
1933825	JAM3	15532	cell differentiation	GO:0030154	biological process	26	927	0.3641	0.3725	0.2934	0.444	0.004956	0.3536	0.3749	0.3625	0.3828	0.2807	0.3066
1933825	JAM3	15532	extracellular space	GO:0005615	cellular component	26	156	0.3801	0.3735	0.314	0.4278	0.004994	0.3703	0.3902	0.3632	0.3842	0.301	0.3276
1933825	JAM3	15532	cell proliferation	GO:0008283	biological process	26	1152	0.3956	0.3743	0.334	0.4127	0.00344	0.3876	0.4037	0.3633	0.3856	0.3246	0.3437
1933825	JAM3	15532	apoptotic process	GO:0006915	biological process	26	967	0.3967	0.3743	0.3355	0.4116	0.003082	0.3897	0.4038	0.3633	0.3856	0.3271	0.3442
1933825	JAM3	15532	Golgi apparatus	GO:0005794	cellular component	26	82	0.4618	0.4372	0.4164	0.353	0.007651	0.4435	0.4809	0.4139	0.4617	0.3942	0.4399
1933825	JAM3	15532	protein binding	GO:0005515	molecular function	26	1030	0.5175	0.4841	0.4841	0.308	0.00648	0.4996	0.5361	0.4636	0.5055	0.4636	0.5055
1919028	KLHL5	6356				nan	nan
1919029	2021-03-08	23356	protein polyubiquitination	GO:0000209	biological process	141	17	0.09169	0.07697	0.00775	0.8751	0.002964	0.09044	0.09296	0.0733	0.08082	0.006981	0.008603
1919029	2021-03-08	23356	autophagic cell death	GO:0048102	biological process	141	45	0.0924	0.07697	0.01062	0.855	0.005551	0.09077	0.09406	0.0733	0.08082	0.008916	0.01265
1919029	2021-03-08	23356	DNA damage checkpoint	GO:0000077	biological process	141	98	0.09246	0.07697	0.0116	0.8496	0.003937	0.09074	0.09422	0.0733	0.08082	0.01029	0.01307
1919029	2021-03-08	23356	DNA repair	GO:0006281	biological process	141	136	0.09363	0.07697	0.01122	0.8508	0.007997	0.09081	0.09653	0.0733	0.08082	0.008798	0.01431
1919029	2021-03-08	23356	ubiquitin-protein transferase activity	GO:0004842	molecular function	141	19	0.09473	0.07697	0.01349	0.8386	0.00673	0.0927	0.09679	0.0733	0.08082	0.01097	0.01659
1919029	2021-03-08	23356	oxidative phosphorylation	GO:0006119	biological process	141	82	0.09572	0.07697	0.01582	0.828	0.003603	0.09326	0.09824	0.0733	0.08082	0.01428	0.01753
1919029	2021-03-08	23356	paracrine signaling	GO:0038001	biological process	141	38	0.09977	0.07697	0.01939	0.813	0.002268	0.0987	0.1009	0.0733	0.08082	0.01824	0.02062
1919029	2021-03-08	23356	response to hypoxia	GO:0001666	biological process	141	85	0.1015	0.07697	0.01937	0.8113	0.009706	0.094	0.1096	0.0733	0.08082	0.01513	0.02481
1919029	2021-03-08	23356	necrotic cell death	GO:0070265	biological process	141	244	0.1058	0.07697	0.0236	0.797	0.004828	0.1013	0.1105	0.0733	0.08082	0.02091	0.02663
1919029	2021-03-08	23356	autophagy	GO:0006914	biological process	141	359	0.1062	0.07697	0.02409	0.7957	0.002221	0.1035	0.1088	0.0733	0.08082	0.02279	0.02546
1919029	2021-03-08	23356	immune response	GO:0006955	biological process	141	359	0.1092	0.07697	0.02599	0.789	0.004494	0.1046	0.114	0.0733	0.08082	0.0233	0.02899
1919029	2021-03-08	23356	translation	GO:0006412	biological process	141	302	0.1124	0.07697	0.02844	0.7815	0.002747	0.109	0.1158	0.0733	0.08082	0.02666	0.03033
1919029	2021-03-08	23356	exocytosis	GO:0006887	biological process	141	129	0.1212	0.07736	0.03438	0.7644	0.003003	0.1173	0.1252	0.07369	0.08121	0.03217	0.03676
1919029	2021-03-08	23356	cytokine production	GO:0001816	biological process	141	304	0.1216	0.07697	0.03428	0.7635	0.008511	0.112	0.132	0.0733	0.08082	0.02843	0.04133
1919029	2021-03-08	23356	endocytosis	GO:0006897	biological process	141	295	0.1286	0.07736	0.03941	0.7512	0.004279	0.1234	0.134	0.07369	0.08121	0.03601	0.04314
1919029	2021-03-08	23356	cellular senescence	GO:0090398	biological process	141	265	0.1296	0.07736	0.04031	0.7492	0.002513	0.1261	0.1332	0.07369	0.08121	0.03825	0.04248
1919029	2021-03-08	23356	epithelial to mesenchymal transition	GO:0001837	biological process	141	412	0.1308	0.07736	0.04112	0.7473	0.002133	0.1279	0.1339	0.07369	0.08121	0.03934	0.04298
1919029	2021-03-08	23356	inflammatory response	GO:0006954	biological process	141	553	0.1327	0.07736	0.04243	0.744	0.003258	0.1283	0.1373	0.07369	0.08121	0.03972	0.04532
1919029	2021-03-08	23356	endosome	GO:0005768	cellular component	141	31	0.1341	0.07836	0.04291	0.7421	0.007154	0.1258	0.1429	0.07475	0.08213	0.03703	0.04972
1919029	2021-03-08	23356	cellular component biogenesis	GO:0044085	biological process	141	174	0.136	0.07736	0.0447	0.7381	0.006107	0.128	0.1445	0.07369	0.08121	0.03943	0.05068
1919029	2021-03-08	23356	cell cycle	GO:0007049	biological process	141	578	0.1377	0.07736	0.04606	0.7357	0.002545	0.1339	0.1415	0.07369	0.08121	0.04381	0.04843
1919029	2021-03-08	23356	signal transduction	GO:0007165	biological process	141	484	0.1396	0.07831	0.04733	0.7325	0.004836	0.133	0.1466	0.07486	0.08192	0.04307	0.052
1919029	2021-03-08	23356	angiogenesis	GO:0001525	biological process	141	485	0.142	0.07761	0.04906	0.729	0.003167	0.1373	0.1468	0.07391	0.08148	0.04618	0.05213
1919029	2021-03-08	23356	transcription, DNA-templated	GO:0006351	biological process	141	661	0.1446	0.07943	0.05089	0.725	0.00328	0.14	0.1494	0.07567	0.08339	0.04787	0.0541
1919029	2021-03-08	23356	localization	GO:0051179	biological process	141	536	0.1477	0.08007	0.0531	0.7202	0.004255	0.1415	0.1542	0.07573	0.08466	0.04899	0.05756
1919029	2021-03-08	23356	positive regulation of wound healing	GO:0090303	biological process	141	97	0.1527	0.08637	0.05589	0.7103	0.01607	0.1329	0.1756	0.07925	0.09412	0.04155	0.07517
1919029	2021-03-08	23356	metabolic process	GO:0008152	biological process	141	449	0.1625	0.08694	0.0644	0.6982	0.004139	0.1561	0.169	0.08199	0.09218	0.05993	0.06921
1919029	2021-03-08	23356	cell growth	GO:0016049	biological process	141	679	0.1645	0.0885	0.06596	0.6956	0.002935	0.1597	0.1694	0.08421	0.09301	0.06273	0.06936
1919029	2021-03-08	23356	cell death	GO:0008219	biological process	141	771	0.1692	0.08948	0.0698	0.6887	0.002962	0.1643	0.1742	0.08541	0.09375	0.0664	0.07336
1919029	2021-03-08	23356	cell adhesion	GO:0007155	biological process	141	565	0.173	0.09044	0.07306	0.683	0.003053	0.1681	0.1781	0.08633	0.09474	0.06948	0.07682
1919029	2021-03-08	23356	extracellular matrix	GO:0031012	cellular component	141	274	0.1805	0.09294	0.0795	0.6721	0.004305	0.1742	0.1871	0.08895	0.09712	0.07429	0.08508
1919029	2021-03-08	23356	cell migration	GO:0016477	biological process	141	732	0.1844	0.09647	0.08303	0.6666	0.002791	0.1799	0.189	0.09346	0.09958	0.07951	0.0867
1919029	2021-03-08	23356	apoptotic process	GO:0006915	biological process	141	967	0.1888	0.09887	0.08714	0.6601	0.002807	0.1841	0.1936	0.09532	0.1025	0.08352	0.09091
1919029	2021-03-08	23356	cell differentiation	GO:0030154	biological process	141	927	0.1954	0.1022	0.09334	0.6507	0.002952	0.1905	0.2004	0.09812	0.1065	0.08939	0.09747
1919029	2021-03-08	23356	transport	GO:0006810	biological process	141	491	0.2058	0.1082	0.1034	0.6359	0.004225	0.1992	0.2127	0.1027	0.1141	0.09745	0.1098
1919029	2021-03-08	23356	cell proliferation	GO:0008283	biological process	141	1152	0.2079	0.1097	0.1056	0.6331	0.003092	0.2026	0.2134	0.1047	0.1149	0.101	0.1103
1919029	2021-03-08	23356	lysosome	GO:0005764	cellular component	141	33	0.2417	0.1401	0.1401	0.5888	0.007092	0.23	0.254	0.1279	0.1534	0.1279	0.1534
102720	EDNRB	3180	endothelin receptor activity	GO:0004962	molecular function	61	2	0.09167	0.08258	0.003141	0.9276	0.004649	0.09042	0.09294	0.07029	0.09701	0.00268	0.003682
102720	EDNRB	3180	endothelin receptor signaling pathway	GO:0086100	biological process	61	3	0.09212	0.1002	0.0106	0.8556	0.003449	0.09071	0.09354	0.08656	0.1161	0.009507	0.01182
102720	EDNRB	3180	macrophage chemotaxis	GO:0048246	biological process	61	3	0.0956	0.1032	0.01133	0.8483	0.01273	0.08989	0.1017	0.0795	0.134	0.007765	0.01654
102720	EDNRB	3180	calcium-mediated signaling	GO:0019722	biological process	61	17	0.1021	0.109	0.01872	0.8132	0.01169	0.09377	0.1112	0.09059	0.1311	0.01383	0.02533
102720	EDNRB	3180	vein smooth muscle contraction	GO:0014826	biological process	61	4	0.1088	0.1277	0.02395	0.7936	0.01175	0.09892	0.1196	0.1004	0.1624	0.01798	0.0319
102720	EDNRB	3180	peptide hormone binding	GO:0017046	molecular function	61	16	0.1127	0.1324	0.02748	0.7828	0.009578	0.1042	0.1219	0.1052	0.1667	0.02169	0.03483
102720	EDNRB	3180	vasoconstriction	GO:0042310	biological process	61	10	0.1257	0.1497	0.03558	0.7561	0.01714	0.108	0.1463	0.1127	0.1987	0.02514	0.05036
102720	EDNRB	3180	extracellular matrix	GO:0031012	cellular component	61	274	0.2256	0.2957	0.123	0.6082	0.01243	0.2064	0.2466	0.2748	0.3182	0.1042	0.1452
102720	EDNRB	3180	immune response	GO:0006955	biological process	61	359	0.2303	0.2957	0.1281	0.6036	0.005058	0.2219	0.2391	0.2748	0.3182	0.1199	0.1369
102720	EDNRB	3180	signal transduction	GO:0007165	biological process	61	484	0.2306	0.2957	0.1286	0.6029	0.00555	0.2218	0.2399	0.2748	0.3182	0.1196	0.1383
102720	EDNRB	3180	necrotic cell death	GO:0070265	biological process	61	244	0.2334	0.2957	0.1313	0.5995	0.005772	0.2239	0.2433	0.2748	0.3182	0.122	0.1414
102720	EDNRB	3180	negative regulation of cellular protein metabolic process	GO:0032269	biological process	61	10	0.238	0.2855	0.1312	0.5816	0.0392	0.185	0.3061	0.2275	0.3582	0.08327	0.2066
102720	EDNRB	3180	inflammatory response	GO:0006954	biological process	61	553	0.2486	0.2957	0.1478	0.5803	0.005425	0.2395	0.2581	0.2748	0.3182	0.1384	0.1578
102720	EDNRB	3180	metabolic process	GO:0008152	biological process	61	449	0.2544	0.2957	0.1545	0.5726	0.006037	0.2445	0.2647	0.2748	0.3182	0.1438	0.166
102720	EDNRB	3180	angiogenesis	GO:0001525	biological process	61	485	0.2646	0.3019	0.1667	0.5591	0.00746	0.2523	0.2775	0.2809	0.3246	0.1529	0.1816
102720	EDNRB	3180	endonuclease activity	GO:0004519	molecular function	61	10	0.2673	0.3041	0.1697	0.5546	0.01221	0.2478	0.2883	0.2826	0.3272	0.1474	0.1953
102720	EDNRB	3180	cell adhesion	GO:0007155	biological process	61	565	0.2919	0.326	0.2007	0.5241	0.009219	0.276	0.3087	0.3043	0.3492	0.1813	0.222
102720	EDNRB	3180	transcription, DNA-templated	GO:0006351	biological process	61	661	0.316	0.3367	0.2315	0.4959	0.007101	0.3033	0.3292	0.3172	0.3574	0.2158	0.2484
102720	EDNRB	3180	cell differentiation	GO:0030154	biological process	61	927	0.327	0.3367	0.2452	0.4834	0.008963	0.3106	0.3442	0.3172	0.3574	0.2248	0.2675
102720	EDNRB	3180	cell cycle	GO:0007049	biological process	61	578	0.3433	0.3367	0.2665	0.4656	0.007179	0.3295	0.3577	0.3172	0.3574	0.2494	0.2848
102720	EDNRB	3180	cell growth	GO:0016049	biological process	61	679	0.3466	0.3367	0.2708	0.462	0.00714	0.3328	0.3611	0.3172	0.3574	0.2536	0.2892
102720	EDNRB	3180	cell death	GO:0008219	biological process	61	771	0.349	0.3367	0.274	0.4594	0.006919	0.3355	0.3631	0.3172	0.3574	0.2572	0.2918
102720	EDNRB	3180	transport	GO:0006810	biological process	61	491	0.3554	0.3391	0.2816	0.4525	0.01029	0.3351	0.377	0.3194	0.3599	0.256	0.3097
102720	EDNRB	3180	negative regulation of transcription by RNA polymerase II	GO:0000122	biological process	61	93	0.358	0.3454	0.2852	0.4501	0.008231	0.3419	0.3748	0.3276	0.3643	0.2648	0.3072
102720	EDNRB	3180	apoptotic process	GO:0006915	biological process	61	967	0.377	0.3445	0.3098	0.4307	0.007496	0.3617	0.3929	0.3249	0.3654	0.2905	0.3303
102720	EDNRB	3180	cell proliferation	GO:0008283	biological process	61	1152	0.3831	0.3449	0.3174	0.4247	0.007983	0.3665	0.4004	0.3252	0.3656	0.2965	0.3397
102720	EDNRB	3180	plasma membrane	GO:0005886	cellular component	61	256	0.487	0.4651	0.4468	0.3322	0.009039	0.464	0.5112	0.4386	0.4932	0.4189	0.4765
102720	EDNRB	3180	protein binding	GO:0005515	molecular function	61	1030	0.5635	0.5394	0.5375	0.273	0.009997	0.5355	0.593	0.5099	0.5707	0.5058	0.5712
1098726	EMP2	3334	positive regulation of cell-matrix adhesion	GO:0001954	biological process	46	7	0.09167	0.04731	0.002804	0.9347	0.003275	0.09042	0.09294	0.04141	0.05405	0.002533	0.003103
1098726	EMP2	3334	blood vessel endothelial cell migration	GO:0043534	biological process	46	5	0.09167	0.04731	0.003073	0.9296	0.00627	0.09042	0.09294	0.04141	0.05405	0.002496	0.003783
1098726	EMP2	3334	regulation of angiogenesis	GO:0045765	biological process	46	11	0.09173	0.05324	0.006197	0.8876	0.006849	0.0904	0.09308	0.04394	0.06452	0.004874	0.00788
1098726	EMP2	3334	protein localization to cell surface	GO:0034394	biological process	46	4	0.09178	0.05211	0.005651	0.8928	0.006855	0.09049	0.09309	0.0449	0.06048	0.004459	0.007162
1098726	EMP2	3334	regulation of endothelial cell migration	GO:0010594	biological process	46	6	0.09519	0.07304	0.01349	0.8385	0.007591	0.09145	0.09908	0.06593	0.08091	0.01081	0.01684
1098726	EMP2	3334	embryo implantation	GO:0007566	biological process	46	2	0.09767	0.06605	0.01064	0.8506	0.01712	0.08932	0.1068	0.05064	0.08614	0.006535	0.01732
1098726	EMP2	3334	regulation of cell-matrix adhesion	GO:0001952	biological process	46	7	0.09787	0.07793	0.01741	0.8207	0.005223	0.09428	0.1016	0.06831	0.08891	0.01506	0.02013
1098726	EMP2	3334	activation of protein kinase activity	GO:0032147	biological process	46	20	0.1016	0.08133	0.01922	0.8123	0.008601	0.09679	0.1066	0.07273	0.09095	0.01514	0.02439
1098726	EMP2	3334	positive regulation of integrin-mediated signaling pathway	GO:2001046	biological process	46	3	0.1095	0.09463	0.02389	0.7922	0.0156	0.09601	0.1249	0.07363	0.1216	0.0169	0.03377
1098726	EMP2	3334	integrin binding	GO:0005178	molecular function	46	20	0.1272	0.1217	0.03825	0.754	0.00512	0.1212	0.1335	0.1072	0.1382	0.03439	0.04253
1098726	EMP2	3334	regulation of vasculogenesis	GO:2001212	biological process	46	6	0.1292	0.119	0.03763	0.7523	0.01346	0.1157	0.1442	0.0937	0.151	0.02744	0.0516
1098726	EMP2	3334	cell-matrix adhesion	GO:0007160	biological process	46	48	0.1329	0.1278	0.04213	0.7442	0.006066	0.1257	0.1405	0.1129	0.1446	0.0373	0.04758
1098726	EMP2	3334	regulation of glomerular filtration	GO:0003093	biological process	46	5	0.177	0.1837	0.07384	0.6715	0.02458	0.1461	0.2146	0.143	0.2359	0.04823	0.1131
1098726	EMP2	3334	regulation of kinase activity	GO:0043549	biological process	46	11	0.1782	0.1825	0.07669	0.6726	0.01652	0.1561	0.2035	0.1518	0.2195	0.05852	0.1005
1098726	EMP2	3334	actin filament organization	GO:0007015	biological process	46	28	0.1802	0.1855	0.07912	0.6717	0.008862	0.1674	0.1939	0.1679	0.2051	0.06823	0.09175
1098726	EMP2	3334	actin-mediated cell contraction	GO:0070252	biological process	46	8	0.1862	0.1915	0.08478	0.6626	0.008957	0.1733	0.2	0.1735	0.2113	0.07363	0.09763
1098726	EMP2	3334	kinase binding	GO:0019900	molecular function	46	12	0.1994	0.2065	0.09717	0.6443	0.007797	0.1882	0.2113	0.1873	0.2276	0.08704	0.1085
1098726	EMP2	3334	membrane raft	GO:0045121	cellular component	46	20	0.2127	0.2194	0.1096	0.6252	0.01342	0.1927	0.2347	0.192	0.2508	0.09043	0.1328
1098726	EMP2	3334	positive regulation of cell proliferation	GO:0008284	biological process	46	76	0.2378	0.2548	0.1359	0.5926	0.01179	0.2197	0.2574	0.2267	0.2865	0.1166	0.1584
1098726	EMP2	3334	protein kinase binding	GO:0019901	molecular function	46	66	0.2478	0.2656	0.1472	0.5809	0.00552	0.2393	0.2565	0.2504	0.2818	0.1376	0.1574
1098726	EMP2	3334	signal transduction	GO:0007165	biological process	46	484	0.3707	0.4826	0.3016	0.437	0.00827	0.3544	0.3878	0.4627	0.5033	0.2815	0.323
1098726	EMP2	3334	angiogenesis	GO:0001525	biological process	46	485	0.3734	0.4892	0.3054	0.4345	0.004896	0.3636	0.3835	0.47	0.5092	0.2928	0.3186
1098726	EMP2	3334	cell adhesion	GO:0007155	biological process	46	565	0.389	0.498	0.3258	0.4189	0.004094	0.3807	0.3976	0.4804	0.5162	0.315	0.3369
1098726	EMP2	3334	cell cycle	GO:0007049	biological process	46	578	0.4216	0.5326	0.367	0.3883	0.003498	0.4139	0.4295	0.5211	0.5443	0.3572	0.3771
1098726	EMP2	3334	immune response	GO:0006955	biological process	46	359	0.4425	0.5424	0.3932	0.3696	0.002849	0.4358	0.4493	0.5339	0.551	0.385	0.4016
1098726	EMP2	3334	cell migration	GO:0016477	biological process	46	732	0.4505	0.5474	0.403	0.3627	0.00332	0.4428	0.4583	0.5361	0.5589	0.3933	0.4129
1098726	EMP2	3334	cell growth	GO:0016049	biological process	46	679	0.4878	0.5809	0.4489	0.3317	0.002573	0.4815	0.4942	0.57	0.5921	0.4411	0.4568
1098726	EMP2	3334	cell death	GO:0008219	biological process	46	771	0.5146	0.5956	0.4808	0.3106	0.002833	0.5074	0.5218	0.5824	0.609	0.472	0.4898
1098726	EMP2	3334	bleb assembly	GO:0032060	biological process	46	4	0.5448	0.6032	0.516	0.2873	0.007399	0.5242	0.5662	0.5879	0.6189	0.4922	0.5409
1098726	EMP2	3334	apoptotic process	GO:0006915	biological process	46	967	0.5541	0.608	0.5272	0.2806	0.002915	0.5464	0.5619	0.5973	0.6189	0.5179	0.5366
1098726	EMP2	3334	metabolic process	GO:0008152	biological process	46	449	0.5666	0.6102	0.5415	0.2713	0.005248	0.5519	0.5816	0.5993	0.6212	0.5246	0.5589
1098726	EMP2	3334	cell proliferation	GO:0008283	biological process	46	1152	0.5821	0.6153	0.5595	0.2601	0.003188	0.5734	0.591	0.6054	0.6252	0.5493	0.5699
1098726	EMP2	3334	cytoplasm	GO:0005737	cellular component	46	327	0.6071	0.6243	0.5876	0.2423	0.00412	0.5956	0.6188	0.6126	0.6362	0.5743	0.6013
1098726	EMP2	3334	plasma membrane	GO:0005886	cellular component	46	256	0.6368	0.6371	0.6207	0.2215	0.004183	0.6249	0.6488	0.6234	0.651	0.6073	0.6343
1098726	EMP2	3334	protein binding	GO:0005515	molecular function	46	1030	0.6783	0.6663	0.6657	0.1927	0.006391	0.6595	0.6976	0.6463	0.687	0.6452	0.6869
2157910	MLC1	17082	endosome	GO:0005768	cellular component	14	31	0.1156	0.3042	0.02952	0.7763	0.01073	0.1049	0.1273	0.2427	0.3813	0.02329	0.03741
2157910	MLC1	17082	protein complex oligomerization	GO:0051259	biological process	14	11	0.1829	0.357	0.07968	0.6602	0.02781	0.1477	0.2263	0.2713	0.4696	0.05164	0.123
2157910	MLC1	17082	positive regulation of intracellular transport	GO:0032388	biological process	14	20	0.2023	0.4074	0.09889	0.6335	0.0249	0.168	0.2435	0.3451	0.4809	0.06863	0.1425
2157910	MLC1	17082	cytoplasmic vesicle	GO:0031410	cellular component	14	52	0.2617	0.5303	0.163	0.5618	0.0118	0.2426	0.2823	0.4697	0.5986	0.1418	0.1874
2157910	MLC1	17082	protein-containing complex binding	GO:0044877	molecular function	14	67	0.2729	0.5103	0.1719	0.5406	0.03193	0.2221	0.3353	0.394	0.6608	0.117	0.2525
2157910	MLC1	17082	perinuclear region of cytoplasm	GO:0048471	cellular component	14	50	0.521	0.8035	0.486	0.3048	0.01472	0.4817	0.5635	0.7576	0.8521	0.4394	0.5375
2157910	MLC1	17082	basolateral plasma membrane	GO:0016323	cellular component	14	19	0.5948	0.8035	0.5724	0.2498	0.01346	0.5575	0.6346	0.7576	0.8521	0.5312	0.6168
2157910	MLC1	17082	integral component of membrane	GO:0016021	cellular component	14	44	0.6237	0.8035	0.5986	0.2224	0.03156	0.5382	0.7228	0.7576	0.8521	0.5036	0.7114
2157910	MLC1	17082	regulation of response to osmotic stress	GO:0047484	biological process	14	4	0.6656	0.8147	0.6479	0.1947	0.02653	0.5948	0.7448	0.775	0.8566	0.5715	0.7345
2157910	MLC1	17082	plasma membrane	GO:0005886	cellular component	14	256	0.7178	0.8035	0.7075	0.1628	0.01557	0.6705	0.7685	0.7576	0.8521	0.6569	0.762
2157910	MLC1	17082	cytoplasm	GO:0005737	cellular component	14	327	0.7382	0.8035	0.7294	0.1495	0.0131	0.699	0.7795	0.7576	0.8521	0.6879	0.7735
2157910	MLC1	17082	endoplasmic reticulum	GO:0005783	cellular component	14	107	0.7436	0.8035	0.7352	0.1454	0.0137	0.7026	0.7869	0.7576	0.8521	0.6919	0.7812
2157910	MLC1	17082	protein binding	GO:0005515	molecular function	14	1030	0.7954	0.8074	0.7895	0.1045	0.01979	0.7383	0.857	0.7601	0.8577	0.7296	0.8542
1313297	GPR37	4494	heat shock protein binding	GO:0031072	molecular function	34	10	0.09801	0.1817	0.01488	0.8306	0.0103	0.09427	0.1019	0.1471	0.2244	0.01101	0.02011
1313297	GPR37	4494	prosaposin receptor activity	GO:0036505	molecular function	34	2	0.1	0.189	0.01562	0.8251	0.01524	0.08942	0.1119	0.1473	0.2426	0.01074	0.02273
1313297	GPR37	4494	peptide binding	GO:0042277	molecular function	34	14	0.1212	0.2244	0.03295	0.7659	0.01167	0.1092	0.1345	0.1769	0.2847	0.02544	0.04267
1313297	GPR37	4494	Hsp70 protein binding	GO:0030544	molecular function	34	4	0.1338	0.2561	0.04012	0.7447	0.01617	0.117	0.153	0.1953	0.3358	0.02815	0.05718
1313297	GPR37	4494	adenylate cyclase-inhibiting G-protein coupled receptor signaling pathway	GO:0007193	biological process	34	11	0.1927	0.3449	0.09055	0.6538	0.008721	0.1804	0.2057	0.2989	0.398	0.07942	0.1032
1313297	GPR37	4494	G-protein coupled peptide receptor activity	GO:0008528	molecular function	34	31	0.2059	0.3679	0.102	0.6297	0.02559	0.1734	0.2445	0.2934	0.4615	0.07329	0.1421
1313297	GPR37	4494	positive regulation of MAPK cascade	GO:0043410	biological process	34	25	0.2131	0.3734	0.1099	0.6246	0.01419	0.1929	0.2353	0.3144	0.4434	0.09042	0.1336
1313297	GPR37	4494	ubiquitin protein ligase binding	GO:0031625	molecular function	34	32	0.3111	0.4862	0.2186	0.4986	0.02833	0.2634	0.3675	0.4033	0.5861	0.1636	0.2921
1313297	GPR37	4494	receptor complex	GO:0043235	cellular component	34	57	0.3205	0.5223	0.231	0.4874	0.02756	0.2719	0.3777	0.4408	0.6188	0.1726	0.3091
1313297	GPR37	4494	immune response	GO:0006955	biological process	34	359	0.336	0.5475	0.2563	0.4734	0.01076	0.3155	0.3577	0.4872	0.6151	0.2307	0.2847
1313297	GPR37	4494	autophagy	GO:0006914	biological process	34	359	0.3467	0.5475	0.2701	0.462	0.009753	0.3276	0.367	0.4872	0.6151	0.2461	0.2965
1313297	GPR37	4494	translation	GO:0006412	biological process	34	302	0.3782	0.5593	0.3104	0.4295	0.01087	0.3555	0.4024	0.5005	0.625	0.2818	0.3419
1313297	GPR37	4494	response to stress	GO:0006950	biological process	34	205	0.4301	0.5634	0.3759	0.3801	0.01303	0.4008	0.4617	0.5135	0.6182	0.3385	0.4174
1313297	GPR37	4494	metabolic process	GO:0008152	biological process	34	449	0.4304	0.5688	0.3766	0.3801	0.01092	0.4048	0.4575	0.5122	0.6315	0.3449	0.4113
1313297	GPR37	4494	ubiquitin ligase complex	GO:0000151	cellular component	34	18	0.4535	0.5572	0.3905	0.3557	0.03783	0.3712	0.554	0.4925	0.6303	0.2942	0.5183
1313297	GPR37	4494	cell cycle	GO:0007049	biological process	34	578	0.4653	0.5689	0.4203	0.3498	0.01031	0.4395	0.4927	0.5123	0.6318	0.3894	0.4538
1313297	GPR37	4494	cell death	GO:0008219	biological process	34	771	0.4857	0.5689	0.4447	0.3331	0.01126	0.4566	0.5166	0.5123	0.6318	0.41	0.4824
1313297	GPR37	4494	cell differentiation	GO:0030154	biological process	34	927	0.5122	0.5689	0.4758	0.3116	0.01435	0.4742	0.5533	0.5123	0.6318	0.4308	0.5254
1313297	GPR37	4494	apoptotic process	GO:0006915	biological process	34	967	0.5228	0.5689	0.4895	0.3035	0.01115	0.4921	0.5554	0.5123	0.6318	0.4537	0.5282
1313297	GPR37	4494	protein binding	GO:0005515	molecular function	34	1030	0.5326	0.5722	0.4963	0.2944	0.02277	0.4723	0.6006	0.5132	0.638	0.4236	0.5815
1313297	GPR37	4494	cell proliferation	GO:0008283	biological process	34	1152	0.5432	0.5689	0.5132	0.2879	0.01209	0.5091	0.5795	0.5123	0.6318	0.4737	0.556
1313297	GPR37	4494	plasma membrane	GO:0005886	cellular component	34	256	0.5646	0.574	0.5369	0.2709	0.01723	0.5159	0.6178	0.5152	0.6395	0.4805	0.6
1313297	GPR37	4494	endoplasmic reticulum	GO:0005783	cellular component	34	107	0.6166	0.5996	0.5954	0.2327	0.01937	0.5593	0.6799	0.5381	0.6682	0.5299	0.669
104790	SMYD1	20986	positive regulation of myotube differentiation	GO:0010831	biological process	14	6	0.1361	0.1352	0.0383	0.7447	0.02163	0.1159	0.1598	0.08176	0.2237	0.02299	0.0638
104790	SMYD1	20986	positive regulation of myoblast differentiation	GO:0045663	biological process	14	7	0.1404	0.1352	0.04183	0.7365	0.02102	0.1202	0.1641	0.08176	0.2237	0.02558	0.06842
104790	SMYD1	20986	transcription, DNA-templated	GO:0006351	biological process	14	661	0.3096	0.3183	0.2226	0.5032	0.0107	0.2912	0.3291	0.2844	0.3562	0.1993	0.2486
104790	SMYD1	20986	cell growth	GO:0016049	biological process	14	679	0.3148	0.3183	0.2295	0.4972	0.009375	0.2982	0.3323	0.2844	0.3562	0.2083	0.253
104790	SMYD1	20986	cell differentiation	GO:0030154	biological process	14	927	0.3452	0.3188	0.2682	0.463	0.01232	0.3226	0.3695	0.2845	0.3573	0.2389	0.301
104790	SMYD1	20986	protein binding	GO:0005515	molecular function	14	1030	0.4011	0.3379	0.3379	0.4067	0.01704	0.3661	0.4394	0.2944	0.3878	0.2944	0.3878
1352474	TNFRSF19	11915	positive regulation of JNK cascade	GO:0046330	biological process	33	13	0.1419	0.2921	0.04845	0.7292	0.008196	0.1317	0.1529	0.266	0.3209	0.0413	0.05683
1352474	TNFRSF19	11915	tissue development	GO:0009888	biological process	33	30	0.1609	0.2438	0.05506	0.6982	0.0325	0.1276	0.203	0.1846	0.3219	0.02948	0.1028
1352474	TNFRSF19	11915	inflammatory response	GO:0006954	biological process	33	553	0.2345	0.2951	0.1324	0.598	0.007373	0.2225	0.2471	0.2695	0.323	0.1208	0.145
1352474	TNFRSF19	11915	cell adhesion	GO:0007155	biological process	33	565	0.2572	0.2951	0.1576	0.569	0.0071	0.2452	0.2699	0.2695	0.323	0.145	0.1713
1352474	TNFRSF19	11915	positive regulation of I-kappaB kinase/NF-kappaB signaling	GO:0043123	biological process	33	24	0.2605	0.2951	0.1612	0.5638	0.01175	0.2416	0.2808	0.2695	0.323	0.1402	0.1854
1352474	TNFRSF19	11915	cell differentiation	GO:0030154	biological process	33	927	0.2959	0.2951	0.2058	0.5196	0.007009	0.2835	0.3089	0.2695	0.323	0.1913	0.2215
1352474	TNFRSF19	11915	cell migration	GO:0016477	biological process	33	732	0.3084	0.2951	0.2216	0.5046	0.007745	0.2945	0.323	0.2695	0.323	0.2054	0.2391
1352474	TNFRSF19	11915	cell death	GO:0008219	biological process	33	771	0.3116	0.2951	0.2254	0.501	0.009156	0.2951	0.329	0.2695	0.323	0.2063	0.2463
1352474	TNFRSF19	11915	apoptotic process	GO:0006915	biological process	33	967	0.3311	0.2951	0.2507	0.4788	0.008352	0.3151	0.3479	0.2695	0.323	0.2321	0.2708
1352474	TNFRSF19	11915	transport	GO:0006810	biological process	33	491	0.3399	0.2951	0.2613	0.469	0.01185	0.3177	0.3638	0.2695	0.323	0.2353	0.2902
1352474	TNFRSF19	11915	cell proliferation	GO:0008283	biological process	33	1152	0.3423	0.2951	0.2651	0.4665	0.008515	0.3257	0.3598	0.2695	0.323	0.2456	0.2862
1352474	TNFRSF19	11915	plasma membrane	GO:0005886	cellular component	33	256	0.4058	0.3458	0.3458	0.4028	0.01025	0.3829	0.43	0.3188	0.3751	0.3188	0.3751
103009	EPB41L2	3379	cytoskeleton	GO:0005856	cellular component	14	26	0.09824	0.1583	0.01702	0.8219	0.007053	0.09507	0.1015	0.1258	0.1992	0.01386	0.02089
103009	EPB41L2	3379	cell cortex region	GO:0099738	cellular component	14	19	0.1186	0.1668	0.02977	0.7727	0.01618	0.1032	0.1362	0.1286	0.2163	0.02045	0.04334
103009	EPB41L2	3379	actomyosin structure organization	GO:0031032	biological process	14	13	0.138	0.2034	0.04525	0.7354	0.01086	0.1253	0.1521	0.1658	0.2497	0.03629	0.05643
103009	EPB41L2	3379	COP9 signalosome	GO:0008180	cellular component	14	4	0.2186	0.3151	0.1136	0.6097	0.03292	0.1771	0.2699	0.2398	0.4141	0.07747	0.1666
103009	EPB41L2	3379	positive regulation of protein localization to cell cortex	GO:1904778	biological process	14	6	0.249	0.3708	0.1433	0.5658	0.03629	0.1925	0.3221	0.2628	0.5231	0.08589	0.239
103009	EPB41L2	3379	focal adhesion	GO:0005925	cellular component	14	77	0.3241	0.5029	0.242	0.4868	0.005736	0.3145	0.3341	0.4728	0.535	0.2286	0.2561
103009	EPB41L2	3379	cell junction	GO:0030054	cellular component	14	18	0.3526	0.5054	0.2783	0.4556	0.008878	0.3361	0.3699	0.4775	0.535	0.2572	0.3011
103009	EPB41L2	3379	localization	GO:0051179	biological process	14	536	0.3749	0.5142	0.3074	0.4329	0.004105	0.3661	0.384	0.4888	0.5409	0.2967	0.3186
103009	EPB41L2	3379	nucleoplasm	GO:0005654	cellular component	14	155	0.4529	0.5918	0.4051	0.3606	0.009015	0.4319	0.4749	0.554	0.6322	0.3789	0.433
103009	EPB41L2	3379	nucleus	GO:0005634	cellular component	14	312	0.5588	0.6321	0.5322	0.277	0.007079	0.5397	0.5786	0.6052	0.6603	0.5095	0.5559
103009	EPB41L2	3379	extracellular exosome	GO:0070062	cellular component	14	289	0.606	0.6321	0.586	0.243	0.005925	0.5895	0.6229	0.6052	0.6603	0.5668	0.6059
103009	EPB41L2	3379	plasma membrane	GO:0005886	cellular component	14	256	0.6273	0.6321	0.6099	0.2278	0.006945	0.6072	0.648	0.6052	0.6603	0.587	0.6337
103009	EPB41L2	3379	protein binding	GO:0005515	molecular function	14	1030	0.6448	0.6321	0.6292	0.2153	0.00854	0.6198	0.6709	0.6052	0.6603	0.6013	0.6584
2149712	GREB1	24885	cell growth	GO:0016049	biological process	11	679	0.303	0.3663	0.2147	0.5115	0.004421	0.295	0.3112	0.35	0.3834	0.2052	0.2247
2149712	GREB1	24885	cell proliferation	GO:0008283	biological process	11	1152	0.3255	0.3663	0.2442	0.485	0.004709	0.3167	0.3346	0.35	0.3834	0.2333	0.2556
2149712	GREB1	24885	extracellular exosome	GO:0070062	cellular component	11	289	0.4863	0.4469	0.4469	0.3327	0.005293	0.4729	0.5002	0.4312	0.4633	0.4312	0.4633
102682	LLGL1	6628	cortical actin cytoskeleton	GO:0030864	cellular component	25	6	0.1124	0.2004	0.02502	0.7886	0.01444	0.1012	0.1249	0.1735	0.2315	0.01739	0.036
102682	LLGL1	6628	cortical actin cytoskeleton organization	GO:0030866	biological process	25	11	0.1161	0.2076	0.0288	0.7775	0.01258	0.1048	0.1286	0.1753	0.2459	0.02149	0.03858
102682	LLGL1	6628	GTPase activator activity	GO:0005096	molecular function	25	14	0.1284	0.215	0.03807	0.7525	0.01129	0.1164	0.1417	0.1831	0.2525	0.02989	0.0485
102682	LLGL1	6628	Rab GTPase binding	GO:0017137	molecular function	25	15	0.1443	0.2258	0.04888	0.7243	0.0168	0.1247	0.1671	0.1847	0.2762	0.03511	0.06804
102682	LLGL1	6628	establishment of spindle orientation	GO:0051294	biological process	25	4	0.1529	0.2338	0.05606	0.7089	0.01896	0.1314	0.178	0.1848	0.2957	0.04079	0.07705
102682	LLGL1	6628	regulation of establishment or maintenance of cell polarity	GO:0032878	biological process	25	6	0.1898	0.2686	0.08639	0.6539	0.02125	0.1606	0.2243	0.207	0.3486	0.06086	0.1226
102682	LLGL1	6628	protein-containing complex assembly	GO:0065003	biological process	25	89	0.1919	0.2988	0.08502	0.6432	0.03603	0.1468	0.2509	0.2346	0.3805	0.04811	0.1502
102682	LLGL1	6628	regulation of exocytosis	GO:0017157	biological process	25	13	0.2012	0.2896	0.09606	0.6325	0.03271	0.1602	0.2527	0.215	0.3902	0.06192	0.149
102682	LLGL1	6628	syntaxin binding	GO:0019905	molecular function	25	8	0.2604	0.3757	0.1607	0.5601	0.02135	0.2268	0.299	0.302	0.4674	0.124	0.2081
102682	LLGL1	6628	protein kinase binding	GO:0019901	molecular function	25	66	0.2941	0.4322	0.2023	0.5221	0.01134	0.2761	0.3133	0.3775	0.4949	0.1797	0.2279
102682	LLGL1	6628	regulation of Notch signaling pathway	GO:0008593	biological process	25	7	0.3757	0.5326	0.3004	0.4307	0.02656	0.3252	0.434	0.445	0.6375	0.2387	0.3782
102682	LLGL1	6628	regulation of protein secretion	GO:0050708	biological process	25	18	0.4114	0.5135	0.3226	0.3861	0.05788	0.306	0.5531	0.4094	0.644	0.2114	0.4924
102682	LLGL1	6628	localization	GO:0051179	biological process	25	536	0.4285	0.633	0.3738	0.3819	0.01225	0.4006	0.4584	0.5681	0.7052	0.3399	0.411
102682	LLGL1	6628	epithelial to mesenchymal transition	GO:0001837	biological process	25	412	0.4686	0.6509	0.4233	0.3468	0.01388	0.4346	0.5052	0.5888	0.7194	0.383	0.4678
102682	LLGL1	6628	cell migration	GO:0016477	biological process	25	732	0.5165	0.6722	0.482	0.3086	0.01035	0.489	0.5456	0.6169	0.7324	0.4502	0.5161
102682	LLGL1	6628	apoptotic process	GO:0006915	biological process	25	967	0.6242	0.6795	0.6058	0.2289	0.01289	0.5868	0.6639	0.6228	0.7414	0.5649	0.6496
102682	LLGL1	6628	plasma membrane	GO:0005886	cellular component	25	256	0.6403	0.6795	0.6234	0.2175	0.01371	0.5999	0.6833	0.6228	0.7414	0.5793	0.671
102682	LLGL1	6628	cytoplasm	GO:0005737	cellular component	25	327	0.6487	0.6795	0.6333	0.2119	0.01169	0.6141	0.6853	0.6228	0.7414	0.5958	0.6731
102682	LLGL1	6628	cell proliferation	GO:0008283	biological process	25	1152	0.6493	0.6795	0.6333	0.2111	0.01388	0.6086	0.6928	0.6228	0.7414	0.589	0.681
102682	LLGL1	6628	protein binding	GO:0005515	molecular function	25	1030	0.6606	0.6795	0.6432	0.2012	0.02119	0.5978	0.7299	0.6228	0.7414	0.5733	0.7218
102682	LLGL1	6628	cell differentiation	GO:0030154	biological process	25	927	0.6758	0.6796	0.6613	0.1913	0.01826	0.6218	0.7344	0.6228	0.7415	0.6025	0.7258
88449	COL15A1	2192	extracellular matrix organization	GO:0030198	biological process	8	33	0.09302	0.0562	0.01094	0.8528	0.007016	0.09064	0.09546	0.04667	0.06767	0.008777	0.01364
88449	COL15A1	2192	extracellular matrix structural constituent	GO:0005201	molecular function	8	28	0.09903	0.0562	0.01774	0.8187	0.007827	0.09365	0.1047	0.04667	0.06767	0.01436	0.02191
88449	COL15A1	2192	extracellular matrix structural constituent conferring tensile strength	GO:0030020	molecular function	8	11	0.1012	0.0562	0.01985	0.8101	0.007534	0.09491	0.108	0.04667	0.06767	0.01649	0.02391
88449	COL15A1	2192	collagen-containing extracellular matrix	GO:0062023	cellular component	8	53	0.1379	0.09143	0.04571	0.734	0.01232	0.1238	0.1537	0.07306	0.1144	0.03653	0.0572
88449	COL15A1	2192	extracellular matrix	GO:0031012	cellular component	8	274	0.2311	0.2065	0.1291	0.602	0.007639	0.2197	0.2431	0.1875	0.2275	0.1172	0.1422
88449	COL15A1	2192	extracellular space	GO:0005615	cellular component	8	156	0.483	0.5829	0.4415	0.3354	0.01031	0.4583	0.5089	0.5473	0.6209	0.4115	0.4738
88449	COL15A1	2192	cell proliferation	GO:0008283	biological process	8	1152	0.5663	0.6122	0.5404	0.2716	0.007532	0.546	0.5872	0.585	0.6406	0.5167	0.5652
88449	COL15A1	2192	extracellular exosome	GO:0070062	cellular component	8	289	0.6326	0.6153	0.6153	0.224	0.00877	0.6077	0.6584	0.5877	0.6443	0.5877	0.6443
1925912	ARHGEF19	26604	regulation of actin cytoskeleton organization	GO:0032956	biological process	6	18	0.0938	0.03842	0.01281	0.8426	0.005617	0.09167	0.09597	0.03244	0.0455	0.01081	0.01517
1925912	ARHGEF19	26604	cell proliferation	GO:0008283	biological process	6	1152	0.4084	0.4047	0.3504	0.4005	0.003062	0.4018	0.4151	0.3931	0.4167	0.342	0.3591
1925912	ARHGEF19	26604	protein binding	GO:0005515	molecular function	6	1030	0.452	0.4047	0.4047	0.3615	0.003959	0.4434	0.4608	0.3931	0.4167	0.3931	0.4167
1913490	KCNE5	6241	regulation of membrane repolarization	GO:0060306	biological process	25	6	0.09245	0.04836	0.00886	0.866	0.007643	0.09041	0.09453	0.03953	0.05916	0.006913	0.01135
1913490	KCNE5	6241	atrial cardiac muscle cell action potential	GO:0086014	biological process	25	2	0.09525	0.04844	0.01278	0.8417	0.009129	0.09154	0.09911	0.03958	0.05928	0.009707	0.01681
1913490	KCNE5	6241	voltage-gated potassium channel activity involved in cardiac muscle cell action potential repolarization	GO:0086008	molecular function	25	9	0.09678	0.04844	0.01652	0.8245	0.005446	0.09294	0.1008	0.03958	0.05928	0.01424	0.01916
1913490	KCNE5	6241	potassium ion export	GO:0071435	biological process	25	3	0.09869	0.04917	0.01718	0.8211	0.00775	0.09381	0.1038	0.03994	0.06054	0.01386	0.0213
1913490	KCNE5	6241	regulation of potassium ion transmembrane transport	GO:1901379	biological process	25	9	0.0991	0.04902	0.0133	0.8364	0.01459	0.09185	0.1069	0.03986	0.06029	0.008721	0.02029
1913490	KCNE5	6241	ventricular cardiac muscle cell action potential	GO:0086005	biological process	25	3	0.1004	0.04982	0.0147	0.8294	0.01456	0.09295	0.1085	0.04021	0.06173	0.009726	0.02221
1913490	KCNE5	6241	regulation of heart rate by cardiac conduction	GO:0086091	biological process	25	5	0.1011	0.05086	0.01585	0.8244	0.01371	0.09399	0.1088	0.04194	0.06167	0.01077	0.02332
1913490	KCNE5	6241	voltage-gated potassium channel activity	GO:0005249	molecular function	25	11	0.1022	0.0526	0.02076	0.8072	0.005337	0.09879	0.1057	0.04469	0.0619	0.01791	0.02406
1913490	KCNE5	6241	ion channel binding	GO:0044325	molecular function	25	9	0.1141	0.05771	0.02523	0.7861	0.01726	0.1007	0.1293	0.04569	0.0729	0.01645	0.03871
1913490	KCNE5	6241	positive regulation of potassium ion transmembrane transport	GO:1901381	biological process	25	8	0.1165	0.05846	0.02457	0.783	0.02563	0.09542	0.1423	0.04313	0.07922	0.0142	0.04253
1913490	KCNE5	6241	regulation of heart contraction	GO:0008016	biological process	25	11	0.1189	0.06147	0.0234	0.7813	0.03204	0.09421	0.15	0.04277	0.08835	0.01188	0.04611
1913490	KCNE5	6241	regulation of ventricular cardiac muscle cell membrane repolarization	GO:0060307	biological process	25	4	0.1229	0.06182	0.03272	0.7637	0.01694	0.1066	0.1417	0.04761	0.08026	0.02231	0.04799
1913490	KCNE5	6241	cardiac muscle contraction	GO:0060048	biological process	25	4	0.127	0.06589	0.03426	0.7587	0.01798	0.1105	0.146	0.05255	0.08262	0.02272	0.05166
1913490	KCNE5	6241	regulation of atrial cardiac muscle cell membrane repolarization	GO:0060372	biological process	25	3	0.1388	0.07166	0.046	0.7334	0.01167	0.1249	0.1543	0.0586	0.08763	0.03646	0.05804
1913490	KCNE5	6241	regulation of cation channel activity	GO:2001257	biological process	25	22	0.1434	0.07883	0.04802	0.7268	0.01579	0.1251	0.1645	0.06689	0.09289	0.03507	0.06576
1913490	KCNE5	6241	potassium ion transmembrane transport	GO:0071805	biological process	25	13	0.1525	0.08285	0.05624	0.713	0.008393	0.1417	0.1642	0.07352	0.09336	0.04802	0.06587
1913490	KCNE5	6241	potassium channel regulator activity	GO:0015459	molecular function	25	6	0.169	0.0972	0.06462	0.6786	0.03556	0.1294	0.2208	0.06465	0.1461	0.03614	0.1155
1913490	KCNE5	6241	negative regulation of potassium ion transmembrane transport	GO:1901380	biological process	25	9	0.1803	0.1048	0.07893	0.6683	0.01875	0.1566	0.2077	0.08192	0.1341	0.06004	0.1038
1913490	KCNE5	6241	voltage-gated potassium channel complex	GO:0008076	cellular component	25	18	0.2836	0.2202	0.1893	0.5345	0.01233	0.2638	0.3049	0.193	0.2514	0.1654	0.2167
1913490	KCNE5	6241	endocytosis	GO:0006897	biological process	25	295	0.318	0.2597	0.2338	0.4938	0.007159	0.3057	0.3307	0.2405	0.2803	0.2177	0.251
1913490	KCNE5	6241	plasma membrane	GO:0005886	cellular component	25	256	0.5923	0.594	0.5696	0.2518	0.01277	0.5565	0.6304	0.5496	0.642	0.5299	0.6124
1913490	KCNE5	6241	protein binding	GO:0005515	molecular function	25	1030	0.6883	0.676	0.6742	0.1805	0.02231	0.6261	0.7567	0.6103	0.7487	0.6065	0.7496
1337006	HAPLN1	2380	extracellular matrix structural constituent conferring compression resistance	GO:0030021	molecular function	17	7	0.09259	0.05673	0.01254	0.8445	0.002931	0.09143	0.09376	0.04847	0.06639	0.01147	0.0137
1337006	HAPLN1	2380	skeletal system development	GO:0001501	biological process	17	11	0.09656	0.05673	0.01621	0.8259	0.00548	0.09406	0.09913	0.04847	0.06639	0.01385	0.01897
1337006	HAPLN1	2380	collagen-containing extracellular matrix	GO:0062023	cellular component	17	53	0.1365	0.09479	0.04507	0.7373	0.006572	0.1283	0.1453	0.08447	0.1064	0.03968	0.05118
1337006	HAPLN1	2380	central nervous system development	GO:0007417	biological process	17	15	0.1626	0.09948	0.06426	0.6965	0.01156	0.1476	0.179	0.08679	0.114	0.05247	0.07872
1337006	HAPLN1	2380	extracellular matrix	GO:0031012	cellular component	17	274	0.1634	0.09843	0.06523	0.6964	0.005913	0.1552	0.1721	0.08825	0.1098	0.05894	0.0722
1337006	HAPLN1	2380	cell differentiation	GO:0030154	biological process	17	927	0.3046	0.2531	0.2169	0.5094	0.004927	0.2962	0.3133	0.2405	0.2664	0.2061	0.2283
1337006	HAPLN1	2380	cell proliferation	GO:0008283	biological process	17	1152	0.3673	0.2977	0.2977	0.4404	0.005363	0.3571	0.3779	0.284	0.3121	0.284	0.3121
88454	COL4A1	2202	basement membrane organization	GO:0071711	biological process	42	4	0.09167	0.0253	0.003724	0.9174	0.005324	0.09042	0.09294	0.02354	0.02718	0.003085	0.004495
88454	COL4A1	2202	extracellular matrix structural constituent	GO:0005201	molecular function	42	28	0.09167	0.0253	0.007016	0.8807	0.005423	0.09042	0.09294	0.02354	0.02718	0.005776	0.008524
88454	COL4A1	2202	retinal blood vessel morphogenesis	GO:0061304	biological process	42	4	0.09167	0.02547	0.006397	0.8861	0.005054	0.09042	0.09294	0.02355	0.02755	0.005328	0.007681
88454	COL4A1	2202	renal tubule morphogenesis	GO:0061333	biological process	42	4	0.09167	0.02547	0.006614	0.8841	0.005243	0.09042	0.09294	0.02355	0.02755	0.00549	0.007969
88454	COL4A1	2202	branching involved in blood vessel morphogenesis	GO:0001569	biological process	42	3	0.09171	0.02547	0.008945	0.8664	0.003231	0.09045	0.09298	0.02355	0.02755	0.008029	0.009966
88454	COL4A1	2202	extracellular matrix organization	GO:0030198	biological process	42	33	0.09172	0.0253	0.006348	0.886	0.007804	0.09049	0.09297	0.02354	0.02718	0.004806	0.008386
88454	COL4A1	2202	blood vessel morphogenesis	GO:0048514	biological process	42	7	0.09181	0.02591	0.009343	0.8635	0.004245	0.09043	0.0932	0.02362	0.02841	0.008142	0.01072
88454	COL4A1	2202	extracellular matrix structural constituent conferring tensile strength	GO:0030020	molecular function	42	11	0.09239	0.02614	0.01161	0.8494	0.00441	0.09117	0.09363	0.02393	0.02854	0.01006	0.01341
88454	COL4A1	2202	collagen type IV trimer	GO:0005587	cellular component	42	7	0.09285	0.0269	0.01167	0.8489	0.005408	0.0909	0.09485	0.02392	0.03025	0.009872	0.01379
88454	COL4A1	2202	platelet-derived growth factor binding	GO:0048407	molecular function	42	6	0.09297	0.02656	0.01264	0.8438	0.00406	0.09101	0.09498	0.02368	0.02978	0.01119	0.01427
88454	COL4A1	2202	brain development	GO:0007420	biological process	42	8	0.09953	0.03303	0.01545	0.827	0.01265	0.09207	0.1076	0.02603	0.04192	0.01094	0.02182
88454	COL4A1	2202	collagen-containing extracellular matrix	GO:0062023	cellular component	42	53	0.1089	0.04404	0.02457	0.7926	0.008952	0.1015	0.1167	0.0363	0.05344	0.01958	0.03084
88454	COL4A1	2202	extracellular matrix	GO:0031012	cellular component	42	274	0.1311	0.06715	0.04124	0.7464	0.005876	0.1237	0.1389	0.05978	0.07543	0.03651	0.04658
88454	COL4A1	2202	angiogenesis	GO:0001525	biological process	42	485	0.2283	0.189	0.126	0.6064	0.003692	0.2224	0.2343	0.18	0.1985	0.12	0.1323
88454	COL4A1	2202	cell migration	GO:0016477	biological process	42	732	0.287	0.2593	0.1942	0.5311	0.005671	0.2785	0.2958	0.2461	0.2732	0.1826	0.2064
88454	COL4A1	2202	localization	GO:0051179	biological process	42	536	0.299	0.2607	0.2095	0.5165	0.004762	0.2912	0.3069	0.248	0.274	0.1994	0.22
88454	COL4A1	2202	extracellular space	GO:0005615	cellular component	42	156	0.305	0.2587	0.2176	0.5087	0.005551	0.2958	0.3145	0.2475	0.2704	0.2058	0.2301
88454	COL4A1	2202	cell death	GO:0008219	biological process	42	771	0.3183	0.2612	0.2348	0.4933	0.004325	0.311	0.3259	0.2483	0.2747	0.2249	0.2451
88454	COL4A1	2202	cell proliferation	GO:0008283	biological process	42	1152	0.3252	0.2612	0.2436	0.4854	0.005746	0.3152	0.3356	0.2483	0.2747	0.2304	0.2576
88454	COL4A1	2202	apoptotic process	GO:0006915	biological process	42	967	0.3289	0.2612	0.2483	0.4813	0.005272	0.3196	0.3384	0.2483	0.2747	0.236	0.2613
88454	COL4A1	2202	protein binding	GO:0005515	molecular function	42	1030	0.4625	0.4167	0.4167	0.3525	0.009364	0.4408	0.4852	0.3902	0.445	0.3902	0.445
2385001	FERMT2	15767	integrin activation	GO:0033622	biological process	59	3	0.09237	0.1189	0.01058	0.8553	0.005157	0.09108	0.09368	0.1128	0.1252	0.008992	0.01246
2385001	FERMT2	15767	cell-matrix adhesion	GO:0007160	biological process	59	48	0.09253	0.1188	0.01175	0.8486	0.004489	0.09104	0.09404	0.1128	0.1251	0.01023	0.01351
2385001	FERMT2	15767	integrin-mediated signaling pathway	GO:0007229	biological process	59	10	0.09275	0.1188	0.01145	0.8502	0.005128	0.09087	0.09466	0.1128	0.1251	0.009767	0.01341
2385001	FERMT2	15767	cytokinesis	GO:0000910	biological process	59	71	0.1254	0.1909	0.03674	0.7574	0.006738	0.1184	0.1328	0.1725	0.2113	0.0316	0.04272
2385001	FERMT2	15767	Wnt signaling pathway	GO:0016055	biological process	59	27	0.134	0.2113	0.04293	0.7419	0.008187	0.1245	0.1442	0.1927	0.2316	0.03675	0.05014
2385001	FERMT2	15767	extrinsic component of cytoplasmic side of plasma membrane	GO:0031234	cellular component	59	15	0.1566	0.232	0.05668	0.7006	0.02695	0.1248	0.1964	0.1815	0.2965	0.03445	0.09324
2385001	FERMT2	15767	focal adhesion	GO:0005925	cellular component	59	77	0.1847	0.304	0.08327	0.666	0.004831	0.1777	0.1919	0.2874	0.3215	0.07727	0.08973
2385001	FERMT2	15767	phosphatidylinositol-3,4,5-trisphosphate binding	GO:0005547	molecular function	59	7	0.2001	0.3062	0.09774	0.6433	0.007906	0.1879	0.2131	0.2891	0.3243	0.08622	0.1108
2385001	FERMT2	15767	cell adhesion	GO:0007155	biological process	59	565	0.2318	0.3222	0.1297	0.6018	0.003832	0.2253	0.2384	0.3095	0.3353	0.1234	0.1363
2385001	FERMT2	15767	angiogenesis	GO:0001525	biological process	59	485	0.2458	0.3222	0.1448	0.5839	0.003884	0.2391	0.2527	0.3095	0.3353	0.138	0.1519
2385001	FERMT2	15767	transforming growth factor beta receptor signaling pathway	GO:0007179	biological process	59	18	0.2479	0.317	0.1468	0.5803	0.01035	0.2315	0.2655	0.3061	0.3283	0.1287	0.1674
2385001	FERMT2	15767	epithelial to mesenchymal transition	GO:0001837	biological process	59	412	0.2516	0.3222	0.1513	0.5766	0.002964	0.2462	0.2572	0.3095	0.3353	0.1459	0.1568
2385001	FERMT2	15767	localization	GO:0051179	biological process	59	536	0.2663	0.3229	0.1685	0.5576	0.004077	0.2592	0.2736	0.3098	0.3365	0.1609	0.1765
2385001	FERMT2	15767	proteolysis	GO:0006508	biological process	59	237	0.2787	0.3231	0.1838	0.5415	0.005794	0.2693	0.2885	0.31	0.3368	0.1724	0.1959
2385001	FERMT2	15767	cell migration	GO:0016477	biological process	59	732	0.2872	0.3295	0.1945	0.531	0.003979	0.2808	0.2937	0.3174	0.342	0.1863	0.203
2385001	FERMT2	15767	cell growth	GO:0016049	biological process	59	679	0.3148	0.3308	0.2304	0.4973	0.003559	0.3081	0.3216	0.3179	0.3442	0.2223	0.2388
2385001	FERMT2	15767	cell death	GO:0008219	biological process	59	771	0.3274	0.3308	0.2466	0.4829	0.003726	0.3204	0.3346	0.3179	0.3442	0.2379	0.2557
2385001	FERMT2	15767	transcription, DNA-templated	GO:0006351	biological process	59	661	0.3289	0.3308	0.2485	0.4814	0.003722	0.3217	0.3363	0.3179	0.3442	0.2396	0.2576
2385001	FERMT2	15767	nucleoplasm	GO:0005654	cellular component	59	155	0.3466	0.3308	0.2711	0.462	0.006184	0.3347	0.3588	0.3179	0.3442	0.2562	0.2868
2385001	FERMT2	15767	cell differentiation	GO:0030154	biological process	59	927	0.3495	0.331	0.2748	0.459	0.005079	0.3395	0.3599	0.3181	0.3444	0.2621	0.288
2385001	FERMT2	15767	apoptotic process	GO:0006915	biological process	59	967	0.3537	0.331	0.2803	0.4546	0.003892	0.346	0.3615	0.3181	0.3444	0.2706	0.2903
2385001	FERMT2	15767	metabolic process	GO:0008152	biological process	59	449	0.3548	0.331	0.2815	0.4534	0.005698	0.3434	0.3664	0.3181	0.3444	0.2675	0.2964
2385001	FERMT2	15767	cell proliferation	GO:0008283	biological process	59	1152	0.3637	0.3316	0.293	0.4443	0.004394	0.3549	0.3727	0.3187	0.3449	0.2819	0.3046
2385001	FERMT2	15767	nucleus	GO:0005634	cellular component	59	312	0.4264	0.3966	0.3729	0.384	0.004714	0.4157	0.4373	0.3824	0.4112	0.3595	0.3867
2385001	FERMT2	15767	protein binding	GO:0005515	molecular function	59	1030	0.4411	0.4001	0.391	0.3708	0.006625	0.4253	0.4574	0.3854	0.4152	0.3718	0.4112
2385001	FERMT2	15767	cytoplasm	GO:0005737	cellular component	59	327	0.4453	0.404	0.3965	0.3672	0.004382	0.4348	0.456	0.3934	0.415	0.3839	0.4095
1921809	ELOVL7	26292	fatty acid elongation, saturated fatty acid	GO:0019367	biological process	12	6	0.09167	0.007965	0.002133	0.9548	0.003276	0.09042	0.09294	0.006338	0.01001	0.00196	0.002321
1921809	ELOVL7	26292	fatty acid elongation, monounsaturated fatty acid	GO:0034625	biological process	12	6	0.09167	0.007971	0.002949	0.9323	0.00643	0.09042	0.09294	0.006339	0.01002	0.002376	0.00366
1921809	ELOVL7	26292	fatty acid elongation, polyunsaturated fatty acid	GO:0034626	biological process	12	6	0.09167	0.007971	0.003034	0.9304	0.006488	0.09042	0.09294	0.006339	0.01002	0.002439	0.003774
1921809	ELOVL7	26292	integral component of endoplasmic reticulum membrane	GO:0030176	cellular component	12	19	0.09167	0.008617	0.00353	0.9205	0.004372	0.09042	0.09294	0.007078	0.01049	0.003064	0.004066
1921809	ELOVL7	26292	very long-chain fatty acid biosynthetic process	GO:0042761	biological process	12	8	0.09184	0.009517	0.003922	0.9166	0.01332	0.09052	0.09318	0.006608	0.01371	0.002536	0.006065
1921809	ELOVL7	26292	fatty acid elongase activity	GO:0009922	molecular function	12	6	0.09713	0.0126	0.00645	0.8806	0.02041	0.08929	0.1057	0.007066	0.02248	0.003499	0.01189
1921809	ELOVL7	26292	sphingolipid biosynthetic process	GO:0030148	biological process	12	18	0.1132	0.03149	0.01932	0.8008	0.02635	0.09513	0.1346	0.01696	0.05848	0.01005	0.03718
1921809	ELOVL7	26292	cell proliferation	GO:0008283	biological process	12	1152	0.3751	0.3736	0.3066	0.4326	0.01016	0.3543	0.3972	0.3337	0.4182	0.2813	0.3341
1921809	ELOVL7	26292	cell differentiation	GO:0030154	biological process	12	927	0.3826	0.3736	0.316	0.425	0.01148	0.359	0.4078	0.3337	0.4182	0.2877	0.347
1921809	ELOVL7	26292	endoplasmic reticulum	GO:0005783	cellular component	12	107	0.4023	0.3772	0.3396	0.4057	0.01622	0.368	0.4398	0.3353	0.4243	0.2979	0.3871
1921809	ELOVL7	26292	protein binding	GO:0005515	molecular function	12	1030	0.4524	0.4027	0.4027	0.3605	0.01547	0.4159	0.4921	0.359	0.4519	0.359	0.4519
2153063	PARVB	14653	establishment or maintenance of cell polarity regulating cell shape	GO:0071963	biological process	29	6	0.09167	0.03327	0.003792	0.9164	0.005708	0.09042	0.09294	0.02991	0.03701	0.003095	0.004644
2153063	PARVB	14653	actin cytoskeleton reorganization	GO:0031532	biological process	29	9	0.09167	0.03344	0.006114	0.8889	0.00227	0.09042	0.09294	0.03019	0.03703	0.005633	0.006636
2153063	PARVB	14653	lamellipodium assembly	GO:0030032	biological process	29	9	0.09167	0.03414	0.005774	0.8917	0.006919	0.09042	0.09294	0.03003	0.03882	0.004503	0.007405
2153063	PARVB	14653	cell projection assembly	GO:0030031	biological process	29	13	0.09191	0.03583	0.008577	0.8682	0.007035	0.09055	0.09329	0.03095	0.04149	0.006741	0.01091
2153063	PARVB	14653	actin binding	GO:0003779	molecular function	29	22	0.0922	0.03772	0.008263	0.8704	0.007068	0.09055	0.09388	0.03256	0.04369	0.00654	0.01044
2153063	PARVB	14653	establishment or maintenance of cell polarity	GO:0007163	biological process	29	20	0.09903	0.05479	0.01821	0.8169	0.006771	0.09399	0.1043	0.04719	0.06361	0.01524	0.02176
2153063	PARVB	14653	substrate adhesion-dependent cell spreading	GO:0034446	biological process	29	12	0.1031	0.06078	0.02188	0.8033	0.003818	0.09996	0.1063	0.05461	0.06764	0.01981	0.02416
2153063	PARVB	14653	lamellipodium	GO:0030027	cellular component	29	13	0.1484	0.1204	0.05371	0.719	0.003734	0.1433	0.1536	0.1148	0.1263	0.05016	0.05752
2153063	PARVB	14653	actin cytoskeleton	GO:0015629	cellular component	29	27	0.154	0.1237	0.05788	0.7108	0.002773	0.15	0.1581	0.1175	0.1302	0.05499	0.06093
2153063	PARVB	14653	focal adhesion	GO:0005925	cellular component	29	77	0.1719	0.1372	0.07207	0.6848	0.002392	0.1687	0.1752	0.1322	0.1425	0.06925	0.075
2153063	PARVB	14653	cell adhesion	GO:0007155	biological process	29	565	0.2514	0.2605	0.1508	0.5772	0.001824	0.2479	0.255	0.2547	0.2664	0.1475	0.1542
2153063	PARVB	14653	cell migration	GO:0016477	biological process	29	732	0.2766	0.2706	0.1812	0.5446	0.002018	0.2735	0.2797	0.2662	0.275	0.1771	0.1853
2153063	PARVB	14653	angiogenesis	GO:0001525	biological process	29	485	0.2773	0.2714	0.182	0.5437	0.002108	0.273	0.2816	0.2664	0.2764	0.1778	0.1863
2153063	PARVB	14653	cell growth	GO:0016049	biological process	29	679	0.3131	0.3097	0.2282	0.4993	0.00228	0.3083	0.318	0.3027	0.3169	0.2231	0.2335
2153063	PARVB	14653	apoptotic process	GO:0006915	biological process	29	967	0.3442	0.3237	0.2683	0.4647	0.002167	0.3396	0.3488	0.3188	0.3287	0.263	0.2737
2153063	PARVB	14653	cell proliferation	GO:0008283	biological process	29	1152	0.3557	0.3239	0.2828	0.4527	0.002486	0.3504	0.361	0.319	0.3288	0.2766	0.2891
2153063	PARVB	14653	protein binding	GO:0005515	molecular function	29	1030	0.3711	0.3244	0.3026	0.4368	0.003616	0.3635	0.3788	0.3195	0.3294	0.2932	0.3123
2153063	PARVB	14653	cytoplasm	GO:0005737	cellular component	29	327	0.384	0.3276	0.3193	0.4239	0.002711	0.3775	0.3906	0.3217	0.3336	0.312	0.3267
2153063	PARVB	14653	metabolic process	GO:0008152	biological process	29	449	0.3867	0.3291	0.3227	0.4212	0.003498	0.3792	0.3944	0.322	0.3364	0.3135	0.3322
1915146	CCDC80	30649	cell differentiation	GO:0030154	biological process	10	927	0.1565	0.07884	0.05969	0.7066	0.006611	0.1478	0.1658	0.07212	0.08618	0.05326	0.0669
1915146	CCDC80	30649	apoptotic process	GO:0006915	biological process	10	967	0.1759	0.07884	0.07536	0.6788	0.005557	0.1682	0.1839	0.07212	0.08618	0.06899	0.08233
1915146	CCDC80	30649	cell proliferation	GO:0008283	biological process	10	1152	0.1797	0.07884	0.07883	0.673	0.005698	0.1718	0.188	0.07212	0.08618	0.07212	0.08618
1096385	BCAN	23059	skeletal system development	GO:0001501	biological process	4	11	0.1076	0.09529	0.02382	0.7949	0.009523	0.0998	0.1159	0.07499	0.1211	0.01875	0.03027
1096385	BCAN	23059	central nervous system development	GO:0007417	biological process	4	15	0.2008	0.1504	0.09713	0.6382	0.02196	0.1712	0.2355	0.1172	0.193	0.07045	0.1339
1096385	BCAN	23059	extracellular matrix	GO:0031012	cellular component	4	274	0.2127	0.1575	0.1101	0.6257	0.01038	0.1978	0.2287	0.1305	0.1902	0.09573	0.1265
1096385	BCAN	23059	cell adhesion	GO:0007155	biological process	4	565	0.3715	0.3026	0.3026	0.4361	0.008856	0.3546	0.3892	0.28	0.3269	0.28	0.3269
96745	LAMP1	6499	granzyme-mediated apoptotic signaling pathway	GO:0008626	biological process	71	2	0.09167	0.05167	0.003047	0.9293	0.003597	0.09042	0.09294	0.04763	0.05606	0.002705	0.003433
96745	LAMP1	6499	late endosome	GO:0005770	cellular component	71	10	0.09167	0.05453	0.003686	0.9181	0.007754	0.09042	0.09294	0.04867	0.06109	0.002822	0.004813
96745	LAMP1	6499	Golgi to lysosome transport	GO:0090160	biological process	71	4	0.09169	0.06819	0.006559	0.8845	0.006207	0.09041	0.09299	0.05543	0.0839	0.005271	0.008161
96745	LAMP1	6499	enzyme binding	GO:0019899	molecular function	71	66	0.1112	0.1399	0.02697	0.7855	0.006194	0.1063	0.1163	0.1237	0.1581	0.02305	0.03156
96745	LAMP1	6499	establishment of protein localization to organelle	GO:0072594	biological process	71	16	0.1146	0.1368	0.02691	0.7817	0.01615	0.1003	0.131	0.1103	0.1696	0.01868	0.03877
96745	LAMP1	6499	exocytosis	GO:0006887	biological process	71	129	0.1174	0.1493	0.03143	0.7723	0.005076	0.1123	0.1227	0.1305	0.1707	0.02791	0.0354
96745	LAMP1	6499	positive regulation of natural killer cell degranulation	GO:0043323	biological process	71	5	0.126	0.1593	0.03664	0.7545	0.01566	0.1101	0.1441	0.1374	0.1847	0.02726	0.04925
96745	LAMP1	6499	lyase activity	GO:0016829	molecular function	71	22	0.1366	0.1561	0.03796	0.7441	0.02334	0.1159	0.1609	0.1135	0.2148	0.02179	0.06614
96745	LAMP1	6499	positive regulation of natural killer cell mediated cytotoxicity	GO:0045954	biological process	71	8	0.1656	0.2015	0.06667	0.6885	0.02076	0.142	0.1931	0.1738	0.2337	0.04934	0.09008
96745	LAMP1	6499	endocytosis	GO:0006897	biological process	71	295	0.1719	0.215	0.07223	0.6836	0.007452	0.1616	0.1829	0.1958	0.2361	0.06382	0.08174
96745	LAMP1	6499	autophagy	GO:0006914	biological process	71	359	0.1859	0.2245	0.08449	0.6636	0.006718	0.1759	0.1965	0.2049	0.2458	0.07594	0.094
96745	LAMP1	6499	cellular component biogenesis	GO:0044085	biological process	71	174	0.1901	0.2369	0.08815	0.6564	0.01152	0.1729	0.2091	0.2132	0.2632	0.07297	0.1065
96745	LAMP1	6499	ATPase activity	GO:0016887	molecular function	71	69	0.2271	0.2665	0.124	0.6062	0.01328	0.2048	0.2519	0.2387	0.2976	0.1014	0.1517
96745	LAMP1	6499	transport	GO:0006810	biological process	71	491	0.2381	0.2747	0.1358	0.5934	0.009334	0.2226	0.2547	0.2552	0.2956	0.12	0.1537
96745	LAMP1	6499	translation	GO:0006412	biological process	71	302	0.2391	0.2747	0.1368	0.5924	0.008645	0.2245	0.2546	0.2552	0.2956	0.1219	0.1535
96745	LAMP1	6499	localization	GO:0051179	biological process	71	536	0.2584	0.2895	0.159	0.5665	0.0104	0.241	0.2771	0.2658	0.3154	0.1397	0.1811
96745	LAMP1	6499	positive regulation of wound healing	GO:0090303	biological process	71	97	0.2792	0.3002	0.182	0.5375	0.02322	0.2441	0.3195	0.2811	0.3206	0.1429	0.2319
96745	LAMP1	6499	lysosome	GO:0005764	cellular component	71	33	0.2915	0.3146	0.1992	0.5249	0.01164	0.2716	0.3128	0.2936	0.3371	0.1754	0.2264
96745	LAMP1	6499	perinuclear region of cytoplasm	GO:0048471	cellular component	71	50	0.2955	0.3176	0.2046	0.5202	0.01014	0.278	0.314	0.299	0.3374	0.1838	0.2277
96745	LAMP1	6499	regulation of organelle transport along microtubule	GO:1902513	biological process	71	6	0.3004	0.335	0.1815	0.4855	0.07125	0.1964	0.4594	0.2369	0.4736	0.08837	0.3729
96745	LAMP1	6499	cell death	GO:0008219	biological process	71	771	0.3049	0.3246	0.217	0.5089	0.008267	0.2899	0.3206	0.3063	0.3439	0.1989	0.2366
96745	LAMP1	6499	cell-cell adhesion	GO:0098609	biological process	71	120	0.3094	0.3258	0.2229	0.5039	0.005914	0.2993	0.3198	0.3089	0.3436	0.21	0.2365
96745	LAMP1	6499	cell adhesion	GO:0007155	biological process	71	565	0.3124	0.3248	0.2266	0.5002	0.007563	0.2986	0.3268	0.3064	0.3443	0.2096	0.245
96745	LAMP1	6499	cell migration	GO:0016477	biological process	71	732	0.3513	0.3583	0.2768	0.4571	0.006849	0.3373	0.3658	0.3363	0.3817	0.2595	0.2952
96745	LAMP1	6499	cytoplasm	GO:0005737	cellular component	71	327	0.3787	0.3688	0.3114	0.4291	0.009008	0.3594	0.399	0.3412	0.3985	0.2878	0.3369
96745	LAMP1	6499	cell proliferation	GO:0008283	biological process	71	1152	0.3798	0.3688	0.3128	0.4281	0.008801	0.361	0.3996	0.3412	0.3985	0.2897	0.3377
96745	LAMP1	6499	plasma membrane	GO:0005886	cellular component	71	256	0.3968	0.3688	0.3339	0.4113	0.01157	0.3715	0.4238	0.3412	0.3985	0.3029	0.3681
96745	LAMP1	6499	membrane	GO:0016020	cellular component	71	176	0.4093	0.3691	0.3498	0.3993	0.01207	0.3823	0.4382	0.3417	0.3987	0.3167	0.3865
96745	LAMP1	6499	cell differentiation	GO:0030154	biological process	71	927	0.4099	0.3724	0.3513	0.3989	0.009532	0.3884	0.4327	0.3477	0.3988	0.3251	0.3796
96745	LAMP1	6499	protein binding	GO:0005515	molecular function	71	1030	0.411	0.3723	0.3514	0.3975	0.01408	0.3798	0.4448	0.3433	0.4037	0.3133	0.3941
96745	LAMP1	6499	extracellular exosome	GO:0070062	cellular component	71	289	0.4155	0.3762	0.3586	0.3938	0.007933	0.3971	0.4346	0.3526	0.4014	0.3363	0.3824
1915938	ABHD4	20154	lipid homeostasis	GO:0055088	biological process	6	12	0.1041	0.0239	0.01382	0.8287	0.0239	0.08995	0.1204	0.01326	0.04306	0.00725	0.02634
1915938	ABHD4	20154	carboxylic ester hydrolase activity	GO:0052689	molecular function	6	116	0.1496	0.04845	0.04322	0.7183	0.03721	0.114	0.1964	0.02586	0.09078	0.0206	0.09067
1922354	MMD2	30133	positive regulation of neuron differentiation	GO:0045666	biological process	12	17	0.09279	0.02409	0.003383	0.9253	0.0155	0.09023	0.09542	0.01693	0.03428	0.002072	0.005525
1922354	MMD2	30133	positive regulation of Ras protein signal transduction	GO:0046579	biological process	12	11	0.09694	0.03287	0.0102	0.8532	0.01632	0.09053	0.1038	0.02278	0.04742	0.006168	0.01687
1922354	MMD2	30133	positive regulation of protein kinase activity	GO:0045860	biological process	12	17	0.1037	0.05241	0.01945	0.8099	0.01189	0.09636	0.1117	0.03798	0.07232	0.01389	0.02722
1922354	MMD2	30133	protein kinase activity	GO:0004672	molecular function	12	42	0.1458	0.1053	0.05036	0.7226	0.01461	0.1292	0.1645	0.08598	0.1289	0.03821	0.06637
1922354	MMD2	30133	regulation of protein localization	GO:0032880	biological process	12	9	0.2859	0.2775	0.1847	0.5229	0.03852	0.2261	0.3615	0.1909	0.4034	0.1213	0.2812
1922354	MMD2	30133	localization	GO:0051179	biological process	12	536	0.4015	0.4506	0.3396	0.4068	0.01217	0.3749	0.4299	0.4096	0.4956	0.3074	0.3753
1922354	MMD2	30133	perinuclear region of cytoplasm	GO:0048471	cellular component	12	50	0.449	0.4614	0.3993	0.3636	0.01364	0.4164	0.4843	0.4204	0.5063	0.3607	0.442
1922354	MMD2	30133	cell differentiation	GO:0030154	biological process	12	927	0.5223	0.4891	0.4891	0.3041	0.01026	0.4944	0.5517	0.4575	0.5228	0.4575	0.5228
3584514	GPR17	4471	positive regulation of Rho protein signal transduction	GO:0035025	biological process	18	4	0.09167	0.03149	0.006888	0.8817	0.005237	0.09042	0.09294	0.027	0.03673	0.00573	0.00828
3584514	GPR17	4471	positive regulation of cytosolic calcium ion concentration involved in phospholipase C-activating G-protein coupled signaling pathway	GO:0051482	biological process	18	5	0.09167	0.03149	0.007339	0.8781	0.004239	0.09042	0.09294	0.027	0.03673	0.006321	0.00852
3584514	GPR17	4471	G-protein coupled receptor activity	GO:0004930	molecular function	18	52	0.09279	0.03514	0.01135	0.8505	0.00608	0.09113	0.09448	0.02993	0.04125	0.009388	0.01373
3584514	GPR17	4471	integral component of plasma membrane	GO:0005887	cellular component	18	94	0.1819	0.172	0.08039	0.6673	0.01472	0.1617	0.2046	0.1395	0.2122	0.06322	0.1022
3584514	GPR17	4471	localization	GO:0051179	biological process	18	536	0.2527	0.2271	0.1525	0.5736	0.01094	0.2349	0.272	0.2064	0.2498	0.1333	0.1746
3584514	GPR17	4471	inflammatory response	GO:0006954	biological process	18	553	0.2716	0.2271	0.1751	0.5499	0.008353	0.2576	0.2864	0.2064	0.2498	0.1591	0.1928
3584514	GPR17	4471	cell differentiation	GO:0030154	biological process	18	927	0.2815	0.2271	0.1873	0.5371	0.01028	0.2643	0.2999	0.2064	0.2498	0.1672	0.2097
3584514	GPR17	4471	cell death	GO:0008219	biological process	18	771	0.306	0.2272	0.2181	0.5076	0.009522	0.2892	0.3237	0.2066	0.2498	0.1977	0.2405
3584514	GPR17	4471	cell proliferation	GO:0008283	biological process	18	1152	0.3129	0.2272	0.2272	0.4994	0.009395	0.2962	0.3306	0.2066	0.2498	0.2066	0.2498
87914	ASPA	756	metabolic process	GO:0008152	biological process	11	449	0.2329	0.2139	0.1309	0.6	0.006316	0.2227	0.2436	0.1871	0.2445	0.1206	0.1421
87914	ASPA	756	identical protein binding	GO:0042802	molecular function	11	106	0.246	0.2139	0.1442	0.5817	0.01454	0.2226	0.2718	0.1871	0.2445	0.119	0.1749
87914	ASPA	756	cell differentiation	GO:0030154	biological process	11	927	0.2559	0.2139	0.156	0.5703	0.009206	0.2418	0.2708	0.1871	0.2445	0.1404	0.1734
87914	ASPA	756	cytosol	GO:0005829	cellular component	11	261	0.2819	0.2139	0.1875	0.5365	0.01101	0.263	0.3022	0.1871	0.2445	0.1649	0.2132
87914	ASPA	756	protein binding	GO:0005515	molecular function	11	1030	0.3021	0.2151	0.2125	0.5113	0.01408	0.277	0.3296	0.1877	0.2465	0.1816	0.2486
99959	TGFBI	11771	cell adhesion molecule binding	GO:0050839	molecular function	64	8	0.09173	0.09996	0.007073	0.8801	0.006649	0.09045	0.09303	0.08822	0.1133	0.005604	0.008927
99959	TGFBI	11771	cell communication	GO:0007154	biological process	64	54	0.09221	0.1001	0.007936	0.8728	0.007291	0.0912	0.09323	0.08842	0.1133	0.006224	0.01012
99959	TGFBI	11771	collagen-containing extracellular matrix	GO:0062023	cellular component	64	53	0.09724	0.1151	0.01683	0.8231	0.005737	0.09312	0.1015	0.1026	0.1291	0.0144	0.01967
99959	TGFBI	11771	extracellular matrix organization	GO:0030198	biological process	64	33	0.09772	0.1138	0.0176	0.8201	0.003771	0.09555	0.09995	0.103	0.1257	0.01584	0.01955
99959	TGFBI	11771	extracellular matrix	GO:0031012	cellular component	64	274	0.1192	0.1328	0.03307	0.7681	0.002322	0.1159	0.1227	0.1209	0.1458	0.03137	0.03487
99959	TGFBI	11771	protein folding	GO:0006457	biological process	64	38	0.1215	0.136	0.03442	0.7635	0.007076	0.1135	0.13	0.1214	0.1523	0.02954	0.04012
99959	TGFBI	11771	collagen binding	GO:0005518	molecular function	64	16	0.1265	0.1366	0.03798	0.7544	0.006203	0.119	0.1345	0.122	0.1531	0.03334	0.04327
99959	TGFBI	11771	angiogenesis	GO:0001525	biological process	64	485	0.2079	0.2569	0.1055	0.6333	0.003191	0.2027	0.2133	0.2446	0.2699	0.1008	0.1104
99959	TGFBI	11771	cell adhesion	GO:0007155	biological process	64	565	0.2206	0.2569	0.1183	0.6162	0.003533	0.2148	0.2267	0.2446	0.2699	0.1126	0.1242
99959	TGFBI	11771	epithelial to mesenchymal transition	GO:0001837	biological process	64	412	0.235	0.2573	0.133	0.5978	0.002912	0.2302	0.2399	0.2453	0.2698	0.1282	0.1381
99959	TGFBI	11771	extracellular region	GO:0005576	cellular component	64	46	0.2377	0.2569	0.1359	0.5936	0.007992	0.2248	0.2513	0.2446	0.2699	0.1226	0.1507
99959	TGFBI	11771	cytokine production	GO:0001816	biological process	64	304	0.2472	0.2569	0.1462	0.5807	0.0109	0.2297	0.2661	0.2446	0.2699	0.1275	0.1677
99959	TGFBI	11771	autophagy	GO:0006914	biological process	64	359	0.26	0.2573	0.161	0.5657	0.003668	0.2541	0.2661	0.2453	0.2698	0.1542	0.1682
99959	TGFBI	11771	trans-Golgi network	GO:0005802	cellular component	64	16	0.2686	0.2592	0.1714	0.5538	0.008702	0.2551	0.2828	0.2487	0.2701	0.1547	0.1898
99959	TGFBI	11771	translation	GO:0006412	biological process	64	302	0.2722	0.2573	0.1755	0.5502	0.003804	0.2657	0.2788	0.2453	0.2698	0.1681	0.1833
99959	TGFBI	11771	cell migration	GO:0016477	biological process	64	732	0.2791	0.2573	0.1842	0.5413	0.003921	0.2728	0.2856	0.2453	0.2698	0.1764	0.1925
99959	TGFBI	11771	cell growth	GO:0016049	biological process	64	679	0.2824	0.2573	0.1883	0.5372	0.00369	0.2761	0.2889	0.2453	0.2698	0.1808	0.1962
99959	TGFBI	11771	cell death	GO:0008219	biological process	64	771	0.288	0.2574	0.1956	0.5299	0.004059	0.2811	0.295	0.2454	0.27	0.1872	0.2045
99959	TGFBI	11771	extracellular space	GO:0005615	cellular component	64	156	0.2974	0.2645	0.2073	0.5181	0.007309	0.2851	0.3102	0.2477	0.2825	0.192	0.2238
99959	TGFBI	11771	apoptotic process	GO:0006915	biological process	64	967	0.321	0.2846	0.2383	0.4903	0.004078	0.3134	0.3289	0.2728	0.297	0.2287	0.2482
99959	TGFBI	11771	cell proliferation	GO:0008283	biological process	64	1152	0.3377	0.29	0.2597	0.4717	0.004736	0.3286	0.3471	0.2755	0.3053	0.2482	0.2716
99959	TGFBI	11771	cell differentiation	GO:0030154	biological process	64	927	0.3425	0.2903	0.2656	0.4665	0.005732	0.3311	0.3543	0.2755	0.3058	0.2517	0.2804
99959	TGFBI	11771	extracellular exosome	GO:0070062	cellular component	64	289	0.3727	0.3178	0.3045	0.4352	0.004965	0.3629	0.3826	0.3042	0.3319	0.2916	0.318
99959	TGFBI	11771	protein binding	GO:0005515	molecular function	64	1030	0.4805	0.4396	0.4396	0.3376	0.005222	0.4681	0.4932	0.4236	0.4562	0.4236	0.4562
1095413	LFNG	6560	O-fucosylpeptide 3-beta-N-acetylglucosaminyltransferase activity	GO:0033829	molecular function	31	2	0.09466	0.03794	0.003867	0.9126	0.01672	0.08871	0.101	0.02858	0.05038	0.002339	0.006392
1095413	LFNG	6560	protein O-linked fucosylation	GO:0036066	biological process	31	3	0.09981	0.05415	0.01637	0.8232	0.01177	0.09202	0.1083	0.04268	0.0687	0.01207	0.0222
1095413	LFNG	6560	regulation of somitogenesis	GO:0014807	biological process	31	6	0.1035	0.05787	0.01737	0.8169	0.01518	0.09419	0.1138	0.04602	0.07277	0.01144	0.02636
1095413	LFNG	6560	pattern specification process	GO:0007389	biological process	31	66	0.1094	0.06331	0.02475	0.7907	0.01243	0.09839	0.1217	0.04955	0.08089	0.01867	0.03281
1095413	LFNG	6560	acetylglucosaminyltransferase activity	GO:0008375	molecular function	31	37	0.1177	0.06948	0.0306	0.7718	0.0139	0.1037	0.1335	0.05309	0.09093	0.02292	0.04086
1095413	LFNG	6560	extracellular vesicle	GO:1903561	cellular component	31	25	0.1396	0.08002	0.0445	0.7263	0.02947	0.1105	0.1764	0.05449	0.1175	0.02711	0.07305
1095413	LFNG	6560	regulation of Notch signaling pathway	GO:0008593	biological process	31	7	0.1784	0.1179	0.07533	0.6675	0.02703	0.1442	0.2206	0.08168	0.1701	0.04815	0.1178
1095413	LFNG	6560	cell differentiation	GO:0030154	biological process	31	927	0.2829	0.2276	0.1889	0.5362	0.006624	0.2728	0.2934	0.2163	0.2396	0.1757	0.2031
1095413	LFNG	6560	cytokine production	GO:0001816	biological process	31	304	0.2852	0.224	0.1916	0.5325	0.01092	0.2667	0.3049	0.2134	0.2351	0.1695	0.2166
1095413	LFNG	6560	transcription, DNA-templated	GO:0006351	biological process	31	661	0.2899	0.2276	0.1977	0.5276	0.006266	0.2805	0.2997	0.2163	0.2396	0.1849	0.2113
1095413	LFNG	6560	cell proliferation	GO:0008283	biological process	31	1152	0.3194	0.241	0.2351	0.4921	0.009786	0.303	0.3366	0.2229	0.2605	0.2135	0.2588
1916051	ELOVL5	21308	dendritic tree	GO:0097447	cellular component	23	2	0.09167	0.01259	0.003411	0.9222	0.002443	0.09042	0.09294	0.009417	0.01682	0.003139	0.003707
1916051	ELOVL5	21308	fatty acid elongation, saturated fatty acid	GO:0019367	biological process	23	6	0.09167	0.01265	0.003834	0.9158	0.006214	0.09042	0.09294	0.009392	0.01705	0.003098	0.004744
1916051	ELOVL5	21308	fatty acid elongation, monounsaturated fatty acid	GO:0034625	biological process	23	6	0.09169	0.01272	0.004128	0.9115	0.0089	0.09044	0.09296	0.009366	0.01727	0.003038	0.00561
1916051	ELOVL5	21308	integral component of endoplasmic reticulum membrane	GO:0030176	cellular component	23	19	0.09171	0.01361	0.004743	0.9029	0.00647	0.09049	0.09294	0.009945	0.01862	0.003772	0.005965
1916051	ELOVL5	21308	fatty acid elongation, polyunsaturated fatty acid	GO:0034626	biological process	23	6	0.09182	0.01272	0.004285	0.9092	0.009622	0.09051	0.09315	0.009366	0.01727	0.003084	0.005955
1916051	ELOVL5	21308	very long-chain fatty acid biosynthetic process	GO:0042761	biological process	23	8	0.096	0.01919	0.008779	0.8636	0.01657	0.09041	0.1019	0.01217	0.03026	0.005252	0.01468
1916051	ELOVL5	21308	fatty acid elongase activity	GO:0009922	molecular function	23	6	0.1	0.01763	0.00744	0.8694	0.0235	0.089	0.1124	0.01008	0.03083	0.003804	0.01455
1916051	ELOVL5	21308	positive regulation of fatty acid biosynthetic process	GO:0045723	biological process	23	9	0.141	0.08104	0.0478	0.7301	0.01001	0.1285	0.1547	0.06912	0.09501	0.03925	0.0582
1916051	ELOVL5	21308	sphingolipid biosynthetic process	GO:0030148	biological process	23	18	0.1416	0.07361	0.04435	0.7272	0.02707	0.1135	0.1767	0.04569	0.1186	0.02665	0.07382
1916051	ELOVL5	21308	neuronal cell body	GO:0043025	cellular component	23	11	0.277	0.253	0.1807	0.5416	0.01637	0.2504	0.3065	0.2092	0.306	0.1494	0.2185
1916051	ELOVL5	21308	transcription, DNA-templated	GO:0006351	biological process	23	661	0.3793	0.3965	0.3115	0.4281	0.0128	0.353	0.4076	0.356	0.4415	0.2797	0.3469
1916051	ELOVL5	21308	endoplasmic reticulum	GO:0005783	cellular component	23	107	0.4744	0.4554	0.429	0.3417	0.01766	0.4318	0.5212	0.4069	0.5096	0.3784	0.4862
1916051	ELOVL5	21308	protein binding	GO:0005515	molecular function	23	1030	0.4858	0.4555	0.4433	0.3323	0.01687	0.4438	0.5318	0.407	0.5097	0.3936	0.4991
1916051	ELOVL5	21308	membrane	GO:0016020	cellular component	23	176	0.492	0.4558	0.4508	0.3273	0.01685	0.4501	0.5378	0.4078	0.5096	0.4021	0.5055
88423	CLU	2095	misfolded protein binding	GO:0051787	molecular function	149	6	0.09172	0.5189	0.007251	0.8786	0.005515	0.09046	0.093	0.4573	0.5889	0.006	0.008762
88423	CLU	2095	positive regulation of neuron death	GO:1901216	biological process	149	6	0.1121	0.5388	0.02395	0.7896	0.01913	0.09634	0.1305	0.4739	0.6124	0.01546	0.03712
88423	CLU	2095	chaperone-mediated protein folding	GO:0061077	biological process	149	7	0.1253	0.5388	0.03501	0.7562	0.02033	0.1056	0.1487	0.4739	0.6124	0.02393	0.05122
88423	CLU	2095	positive regulation of protein homooligomerization	GO:0032464	biological process	149	6	0.1437	0.5388	0.04968	0.725	0.0133	0.1284	0.1608	0.4739	0.6124	0.0395	0.06248
88423	CLU	2095	response to misfolded protein	GO:0051788	biological process	149	4	0.1444	0.5388	0.0498	0.723	0.01691	0.1253	0.1663	0.4739	0.6124	0.03719	0.06669
88423	CLU	2095	positive regulation of NF-kappaB transcription factor activity	GO:0051092	biological process	149	17	0.1693	0.5388	0.06907	0.6857	0.01585	0.1486	0.193	0.4739	0.6124	0.05219	0.09141
88423	CLU	2095	positive regulation of tau-protein kinase activity	GO:1902949	biological process	149	3	0.1855	0.5388	0.08402	0.6638	0.009017	0.1731	0.1988	0.4739	0.6124	0.0729	0.09683
88423	CLU	2095	positive regulation of proteasomal ubiquitin-dependent protein catabolic process	GO:0032436	biological process	149	16	0.1983	0.543	0.09559	0.6453	0.01207	0.1815	0.2166	0.4783	0.6164	0.07991	0.1143
88423	CLU	2095	positive regulation of ubiquitin-dependent protein catabolic process	GO:2000060	biological process	149	4	0.2016	0.5405	0.09844	0.6407	0.01387	0.1829	0.2221	0.4753	0.6147	0.08122	0.1193
88423	CLU	2095	DNA repair	GO:0006281	biological process	149	136	0.204	0.5388	0.101	0.6376	0.0125	0.1861	0.2236	0.4739	0.6124	0.08471	0.1204
88423	CLU	2095	amyloid-beta binding	GO:0001540	molecular function	149	10	0.206	0.5405	0.1025	0.6315	0.02141	0.178	0.2384	0.4753	0.6147	0.07709	0.1363
88423	CLU	2095	regulation of neuron death	GO:1901214	biological process	149	9	0.2098	0.5432	0.1063	0.6234	0.02564	0.176	0.2501	0.4794	0.6154	0.07569	0.1494
88423	CLU	2095	negative regulation of intrinsic apoptotic signaling pathway in response to DNA damage	GO:1902230	biological process	149	6	0.2126	0.5469	0.1097	0.6257	0.01198	0.1949	0.2319	0.4851	0.6167	0.09261	0.1298
88423	CLU	2095	cell killing	GO:0001906	biological process	149	91	0.2193	0.5388	0.116	0.6159	0.01573	0.1963	0.2448	0.4739	0.6124	0.09389	0.1433
88423	CLU	2095	regulation of apoptotic process	GO:0042981	biological process	149	34	0.2223	0.5432	0.1193	0.6088	0.02139	0.1923	0.257	0.4794	0.6154	0.09042	0.1575
88423	CLU	2095	spherical high-density lipoprotein particle	GO:0034366	cellular component	149	2	0.2227	0.5388	0.1187	0.6082	0.0247	0.1898	0.2612	0.4739	0.6124	0.0878	0.1604
88423	CLU	2095	response to stress	GO:0006950	biological process	149	205	0.2258	0.5388	0.1225	0.6057	0.0203	0.1978	0.2578	0.4739	0.6124	0.09542	0.1573
88423	CLU	2095	protein import	GO:0017038	biological process	149	9	0.2309	0.5439	0.1283	0.6019	0.01147	0.2139	0.2491	0.4793	0.6171	0.1105	0.149
88423	CLU	2095	positive regulation of receptor-mediated endocytosis	GO:0048260	biological process	149	13	0.2349	0.5431	0.1265	0.5786	0.04598	0.1735	0.3179	0.4769	0.6186	0.07167	0.2234
88423	CLU	2095	microglial cell activation	GO:0001774	biological process	149	4	0.2484	0.5408	0.1443	0.5717	0.03332	0.2029	0.304	0.4756	0.6148	0.1004	0.2073
88423	CLU	2095	mitotic cell cycle	GO:0000278	biological process	149	158	0.2633	0.5545	0.1645	0.559	0.01601	0.2392	0.2899	0.495	0.6211	0.1376	0.1967
88423	CLU	2095	ubiquitin protein ligase binding	GO:0031625	molecular function	149	32	0.2635	0.5591	0.1644	0.5587	0.01698	0.238	0.2918	0.4998	0.6255	0.1359	0.1988
88423	CLU	2095	negative regulation of protein homooligomerization	GO:0032463	biological process	149	5	0.2691	0.5468	0.1657	0.5444	0.03962	0.2146	0.3374	0.4808	0.622	0.1142	0.2405
88423	CLU	2095	transdifferentiation	GO:0060290	biological process	149	88	0.2753	0.5579	0.1792	0.546	0.007119	0.2643	0.2867	0.4989	0.624	0.1659	0.1935
88423	CLU	2095	positive regulation of neurofibrillary tangle assembly	GO:1902998	biological process	149	3	0.2778	0.5604	0.1624	0.5186	0.06646	0.1906	0.4048	0.4793	0.6552	0.08817	0.2992
88423	CLU	2095	protein-containing complex binding	GO:0044877	molecular function	149	67	0.2855	0.5683	0.1838	0.5242	0.03875	0.2267	0.3595	0.5074	0.6364	0.1222	0.2765
88423	CLU	2095	cell periphery	GO:0071944	cellular component	149	7	0.2865	0.5548	0.1906	0.529	0.02129	0.2504	0.3278	0.494	0.6232	0.1477	0.2458
88423	CLU	2095	cell quiescence	GO:0044838	biological process	149	104	0.2933	0.5662	0.2021	0.5232	0.006686	0.2821	0.305	0.5143	0.6234	0.1885	0.2168
88423	CLU	2095	negative regulation of cell death	GO:0060548	biological process	149	13	0.2942	0.5585	0.2001	0.5181	0.0246	0.2535	0.3414	0.5004	0.6232	0.1524	0.2627
88423	CLU	2095	tau protein binding	GO:0048156	molecular function	149	3	0.2945	0.5577	0.2019	0.521	0.01613	0.2691	0.3224	0.4984	0.6241	0.1713	0.238
88423	CLU	2095	protein-containing complex	GO:0032991	cellular component	149	511	0.2969	0.5712	0.1987	0.5124	0.03582	0.2404	0.3666	0.5073	0.6432	0.1384	0.2851
88423	CLU	2095	negative regulation of response to endoplasmic reticulum stress	GO:1903573	biological process	149	8	0.2999	0.5577	0.2059	0.5117	0.02749	0.2565	0.3507	0.4984	0.6241	0.1575	0.2691
88423	CLU	2095	response to virus	GO:0009615	biological process	149	14	0.3155	0.5742	0.2229	0.4931	0.03176	0.2642	0.3767	0.5219	0.6317	0.1655	0.3002
88423	CLU	2095	apical dendrite	GO:0097440	cellular component	149	4	0.3188	0.5674	0.2255	0.49	0.03202	0.2656	0.3826	0.5062	0.636	0.1648	0.3086
88423	CLU	2095	positive regulation of tumor necrosis factor production	GO:0032760	biological process	149	7	0.322	0.5577	0.233	0.4877	0.02669	0.2784	0.3725	0.4984	0.6241	0.1845	0.2942
88423	CLU	2095	dedifferentiation	GO:0043696	biological process	149	103	0.3252	0.5717	0.243	0.4854	0.008288	0.3103	0.3409	0.5212	0.6271	0.2246	0.263
88423	CLU	2095	meiotic cell cycle	GO:0051321	biological process	149	61	0.326	0.5738	0.2412	0.4834	0.01978	0.2918	0.3643	0.5219	0.6308	0.2	0.2909
88423	CLU	2095	negative regulation of amyloid-beta formation	GO:1902430	biological process	149	5	0.3271	0.5623	0.2404	0.4818	0.02433	0.2853	0.375	0.5026	0.6291	0.1904	0.3036
88423	CLU	2095	endocytosis	GO:0006897	biological process	149	295	0.3345	0.5702	0.255	0.4751	0.008305	0.3196	0.3502	0.5206	0.6245	0.2361	0.2754
88423	CLU	2095	autophagy	GO:0006914	biological process	149	359	0.338	0.5722	0.2597	0.4715	0.005538	0.3277	0.3486	0.5238	0.6251	0.2463	0.2739
88423	CLU	2095	immune response	GO:0006955	biological process	149	359	0.345	0.5739	0.2687	0.4637	0.007158	0.3314	0.3592	0.5262	0.626	0.2514	0.2872
88423	CLU	2095	negative regulation of amyloid fibril formation	GO:1905907	biological process	149	5	0.3601	0.5642	0.2805	0.4464	0.0276	0.31	0.4182	0.5033	0.6326	0.2221	0.3543
88423	CLU	2095	cellular component biogenesis	GO:0044085	biological process	149	174	0.3614	0.5812	0.289	0.4461	0.01214	0.3381	0.3863	0.533	0.6338	0.2601	0.321
88423	CLU	2095	low-density lipoprotein particle receptor binding	GO:0050750	molecular function	149	5	0.3646	0.5666	0.2883	0.4422	0.0238	0.321	0.4142	0.5078	0.6322	0.2361	0.3521
88423	CLU	2095	translation	GO:0006412	biological process	149	302	0.3885	0.5885	0.3248	0.4196	0.003992	0.3801	0.3971	0.5417	0.6394	0.3141	0.3358
88423	CLU	2095	cytoskeleton	GO:0005856	cellular component	149	26	0.3916	0.5828	0.3272	0.4162	0.01235	0.3663	0.4186	0.5343	0.6357	0.2951	0.3628
88423	CLU	2095	blood microparticle	GO:0072562	cellular component	149	19	0.4006	0.5933	0.334	0.4066	0.02353	0.3521	0.4557	0.5451	0.6459	0.2743	0.4066
88423	CLU	2095	protein stabilization	GO:0050821	biological process	149	13	0.4007	0.5907	0.3351	0.4065	0.02223	0.356	0.451	0.5419	0.644	0.2803	0.4006
88423	CLU	2095	cellular senescence	GO:0090398	biological process	149	265	0.4037	0.5885	0.3433	0.4048	0.009365	0.3839	0.4245	0.5417	0.6394	0.3188	0.3697
88423	CLU	2095	inflammatory response	GO:0006954	biological process	149	553	0.4078	0.5924	0.3489	0.4009	0.007973	0.3908	0.4257	0.5459	0.6428	0.3272	0.3721
88423	CLU	2095	signal transduction	GO:0007165	biological process	149	484	0.4094	0.5905	0.3499	0.3994	0.0121	0.3839	0.4365	0.5436	0.6415	0.318	0.3849
88423	CLU	2095	extracellular matrix	GO:0031012	cellular component	149	274	0.4115	0.589	0.3503	0.397	0.01859	0.3728	0.4541	0.54	0.6423	0.3043	0.4032
88423	CLU	2095	homeostatic process	GO:0042592	biological process	149	370	0.424	0.5944	0.3689	0.386	0.00996	0.4019	0.4472	0.5485	0.6442	0.3418	0.3982
88423	CLU	2095	neurofibrillary tangle	GO:0097418	cellular component	149	4	0.4251	0.605	0.3648	0.384	0.02321	0.3748	0.4823	0.5602	0.6533	0.3034	0.4387
88423	CLU	2095	regulation of neuronal signal transduction	GO:1902847	biological process	149	4	0.4254	0.5877	0.3578	0.3794	0.03822	0.3518	0.5144	0.5178	0.667	0.2721	0.4706
88423	CLU	2095	collagen-containing extracellular matrix	GO:0062023	cellular component	149	53	0.4303	0.5914	0.3697	0.3783	0.02805	0.3718	0.498	0.5343	0.6547	0.3028	0.4513
88423	CLU	2095	angiogenesis	GO:0001525	biological process	149	485	0.4342	0.5968	0.3818	0.377	0.009408	0.413	0.4564	0.5524	0.6446	0.3558	0.4096
88423	CLU	2095	negative regulation of cellular response to thapsigargin	GO:1905892	biological process	149	4	0.4346	0.5872	0.3633	0.3684	0.04554	0.3446	0.548	0.5085	0.6781	0.2602	0.5071
88423	CLU	2095	negative regulation of cellular response to tunicamycin	GO:1905895	biological process	149	4	0.4378	0.5877	0.3673	0.3657	0.04539	0.3477	0.5512	0.5089	0.6786	0.2641	0.5109
88423	CLU	2095	epithelial to mesenchymal transition	GO:0001837	biological process	149	412	0.4486	0.6063	0.4005	0.3644	0.004736	0.4376	0.4598	0.5667	0.6486	0.3868	0.4146
88423	CLU	2095	metabolic process	GO:0008152	biological process	149	449	0.4493	0.6012	0.4008	0.3636	0.009026	0.4281	0.4716	0.5584	0.6473	0.3749	0.4285
88423	CLU	2095	cell cycle	GO:0007049	biological process	149	578	0.4528	0.6064	0.4055	0.3608	0.005902	0.4387	0.4672	0.5669	0.6487	0.3885	0.4233
88423	CLU	2095	cell adhesion	GO:0007155	biological process	149	565	0.4929	0.6285	0.4542	0.3272	0.009421	0.4695	0.5174	0.591	0.6684	0.4263	0.4839
88423	CLU	2095	transport	GO:0006810	biological process	149	491	0.5021	0.6334	0.4655	0.3201	0.007259	0.4834	0.5214	0.5984	0.6705	0.4437	0.4883
88423	CLU	2095	transcription, DNA-templated	GO:0006351	biological process	149	661	0.5045	0.6338	0.4689	0.3184	0.002276	0.4985	0.5107	0.6031	0.666	0.4618	0.4762
88423	CLU	2095	regulation of amyloid-beta clearance	GO:1900221	biological process	149	5	0.5069	0.6293	0.4653	0.3145	0.02354	0.4492	0.5721	0.5777	0.6855	0.3972	0.5451
88423	CLU	2095	cell death	GO:0008219	biological process	149	771	0.5107	0.6357	0.4759	0.3134	0.006504	0.4938	0.5281	0.6009	0.6724	0.4559	0.4968
88423	CLU	2095	cell growth	GO:0016049	biological process	149	679	0.5171	0.636	0.4836	0.3084	0.005979	0.5016	0.533	0.6014	0.6727	0.4652	0.5028
88423	CLU	2095	perinuclear region of cytoplasm	GO:0048471	cellular component	149	50	0.5426	0.6548	0.5133	0.2889	0.007833	0.5208	0.5652	0.6195	0.692	0.4882	0.5397
88423	CLU	2095	cell migration	GO:0016477	biological process	149	732	0.5593	0.663	0.5329	0.2767	0.005371	0.5447	0.5742	0.6332	0.6943	0.5159	0.5504
88423	CLU	2095	apoptotic process	GO:0006915	biological process	149	967	0.5812	0.6795	0.5582	0.2607	0.005156	0.5668	0.596	0.6504	0.7098	0.5415	0.5754
88423	CLU	2095	nucleus	GO:0005634	cellular component	149	312	0.6143	0.6959	0.5955	0.2369	0.007223	0.5934	0.6359	0.675	0.7173	0.5723	0.6196
88423	CLU	2095	cytoplasm	GO:0005737	cellular component	149	327	0.6258	0.7022	0.6087	0.2291	0.003713	0.615	0.6368	0.6745	0.731	0.5966	0.621
88423	CLU	2095	extracellular region	GO:0005576	cellular component	149	46	0.6275	0.705	0.6081	0.2256	0.01738	0.5801	0.6788	0.6604	0.7527	0.5561	0.665
88423	CLU	2095	cell proliferation	GO:0008283	biological process	149	1152	0.6333	0.7042	0.617	0.2237	0.004586	0.62	0.647	0.6764	0.7331	0.6022	0.6323
88423	CLU	2095	microglial cell proliferation	GO:0061518	biological process	149	3	0.6336	0.7179	0.605	0.2097	0.04025	0.5291	0.7587	0.6408	0.8043	0.4887	0.7489
88423	CLU	2095	cell differentiation	GO:0030154	biological process	149	927	0.6395	0.7057	0.624	0.2195	0.003362	0.6297	0.6495	0.6794	0.733	0.613	0.6351
88423	CLU	2095	chaperone-mediated protein complex assembly	GO:0051131	biological process	149	3	0.6431	0.728	0.6177	0.2047	0.03708	0.5486	0.7538	0.6628	0.7997	0.5133	0.7435
88423	CLU	2095	mitochondrion	GO:0005739	cellular component	149	76	0.6522	0.7165	0.6373	0.2101	0.00892	0.6263	0.6791	0.6837	0.7509	0.6091	0.6668
88423	CLU	2095	cell surface	GO:0009986	cellular component	149	55	0.6557	0.7191	0.6408	0.2073	0.01129	0.6234	0.6896	0.6793	0.7613	0.6057	0.6781
88423	CLU	2095	extracellular space	GO:0005615	cellular component	149	156	0.6872	0.7308	0.675	0.1851	0.01274	0.6508	0.7257	0.6906	0.7733	0.6357	0.7167
88423	CLU	2095	positive regulation of nitric oxide biosynthetic process	GO:0045429	biological process	149	8	0.7046	0.7595	0.6889	0.1614	0.03338	0.6168	0.805	0.6892	0.837	0.5947	0.798
88423	CLU	2095	extracellular exosome	GO:0070062	cellular component	149	289	0.7266	0.7646	0.7175	0.1591	0.007938	0.7039	0.75	0.7349	0.7954	0.6932	0.7427
88423	CLU	2095	protein binding	GO:0005515	molecular function	149	1030	0.7286	0.7748	0.72	0.1577	0.006879	0.7084	0.7494	0.7565	0.7936	0.6988	0.7419
88423	CLU	2095	membrane	GO:0016020	cellular component	149	176	0.779	0.8024	0.7733	0.1224	0.006129	0.7614	0.7971	0.78	0.8254	0.7546	0.7924
88423	CLU	2095	cell morphogenesis	GO:0000902	biological process	149	9	0.89	0.8988	0.8884	0.03523	0.005593	0.8775	0.9027	0.8859	0.9118	0.8756	0.9015
88423	CLU	2095	central nervous system myelin maintenance	GO:0032286	biological process	149	3	0.9029	0.9061	0.9014	0.0206	0.01114	0.8764	0.9302	0.8839	0.9289	0.8741	0.9295
101931	SLC1A2	10940	high-affinity glutamate transmembrane transporter activity	GO:0005314	molecular function	66	5	0.09167	0.02337	0.002899	0.9322	0.00215	0.09042	0.09294	0.02159	0.02529	0.0027	0.003113
101931	SLC1A2	10940	D-aspartate import across plasma membrane	GO:0070779	biological process	66	4	0.09167	0.02337	0.003051	0.9292	0.003338	0.09042	0.09294	0.02159	0.02529	0.002732	0.003407
101931	SLC1A2	10940	L-glutamate import across plasma membrane	GO:0098712	biological process	66	7	0.09167	0.02337	0.003682	0.9176	0.002524	0.09042	0.09294	0.02159	0.02529	0.003376	0.004016
101931	SLC1A2	10940	glutamate:sodium symporter activity	GO:0015501	molecular function	66	5	0.09167	0.02359	0.003642	0.9183	0.003579	0.09042	0.09294	0.02171	0.02563	0.003206	0.004137
101931	SLC1A2	10940	L-glutamate transmembrane transport	GO:0015813	biological process	66	9	0.09167	0.02714	0.006252	0.8875	0.003767	0.09042	0.09294	0.02441	0.03018	0.005449	0.007174
101931	SLC1A2	10940	L-glutamate transmembrane transporter activity	GO:0005313	molecular function	66	10	0.09167	0.02895	0.007135	0.8797	0.004654	0.09042	0.09294	0.02574	0.03256	0.006055	0.008406
101931	SLC1A2	10940	protein homotrimerization	GO:0070207	biological process	66	4	0.09201	0.03474	0.009538	0.8616	0.007267	0.09073	0.09331	0.0301	0.04009	0.007436	0.01223
101931	SLC1A2	10940	endocytosis	GO:0006897	biological process	66	295	0.0998	0.05797	0.01929	0.8133	0.003192	0.09782	0.1018	0.05324	0.06312	0.01766	0.02106
101931	SLC1A2	10940	generation of precursor metabolites and energy	GO:0006091	biological process	66	157	0.116	0.06939	0.03084	0.7743	0.003089	0.1121	0.12	0.06682	0.07207	0.0287	0.03314
101931	SLC1A2	10940	transport	GO:0006810	biological process	66	491	0.1195	0.06951	0.03321	0.7675	0.003957	0.115	0.1242	0.06685	0.07228	0.03036	0.03632
101931	SLC1A2	10940	homeostatic process	GO:0042592	biological process	66	370	0.1208	0.06939	0.03416	0.7651	0.002591	0.1175	0.1241	0.06682	0.07207	0.03221	0.03622
101931	SLC1A2	10940	necrotic cell death	GO:0070265	biological process	66	244	0.1228	0.07018	0.03542	0.7617	0.002315	0.1198	0.1258	0.06736	0.07312	0.03368	0.03724
101931	SLC1A2	10940	glycolytic process	GO:0006096	biological process	66	149	0.1364	0.07531	0.04494	0.7382	0.002862	0.1324	0.1404	0.0713	0.07955	0.0424	0.04762
101931	SLC1A2	10940	inflammatory response	GO:0006954	biological process	66	553	0.1376	0.07581	0.04584	0.7362	0.002071	0.1347	0.1405	0.07223	0.07956	0.04399	0.04777
101931	SLC1A2	10940	positive regulation of wound healing	GO:0090303	biological process	66	97	0.1403	0.07851	0.04745	0.7314	0.00819	0.13	0.1516	0.07206	0.08552	0.04045	0.05566
101931	SLC1A2	10940	integral component of plasma membrane	GO:0005887	cellular component	66	94	0.1438	0.08075	0.04985	0.7264	0.007554	0.1343	0.1539	0.07427	0.0878	0.04296	0.05784
101931	SLC1A2	10940	autophagy	GO:0006914	biological process	66	359	0.1666	0.09586	0.06765	0.6925	0.002756	0.1623	0.171	0.09146	0.1005	0.06453	0.07091
101931	SLC1A2	10940	localization	GO:0051179	biological process	66	536	0.1816	0.1046	0.08058	0.6703	0.004458	0.1749	0.1885	0.09821	0.1115	0.07501	0.08655
101931	SLC1A2	10940	cell death	GO:0008219	biological process	66	771	0.1852	0.1061	0.08379	0.6653	0.003669	0.1797	0.1908	0.1004	0.1121	0.07913	0.08873
101931	SLC1A2	10940	cell surface	GO:0009986	cellular component	66	55	0.204	0.1184	0.1015	0.6386	0.005141	0.1964	0.2119	0.1118	0.1253	0.09433	0.1092
101931	SLC1A2	10940	apoptotic process	GO:0006915	biological process	66	967	0.2173	0.1241	0.1148	0.6206	0.003851	0.2113	0.2236	0.1173	0.1312	0.1089	0.1211
101931	SLC1A2	10940	transcription, DNA-templated	GO:0006351	biological process	66	661	0.2175	0.1241	0.115	0.6202	0.004928	0.2098	0.2255	0.1173	0.1312	0.1074	0.1232
101931	SLC1A2	10940	cell proliferation	GO:0008283	biological process	66	1152	0.2193	0.1241	0.1168	0.618	0.004274	0.2126	0.2262	0.1173	0.1312	0.1102	0.1238
101931	SLC1A2	10940	protein binding	GO:0005515	molecular function	66	1030	0.3588	0.2866	0.2866	0.4494	0.005333	0.348	0.37	0.2732	0.3006	0.2732	0.3006
1890373	CEMIP2	11869				nan	nan
1203727	SEMA6A	10738	negative regulation of sprouting angiogenesis	GO:1903671	biological process	36	7	0.09169	0.06427	0.004412	0.9075	0.007101	0.09044	0.09296	0.05669	0.07286	0.003433	0.005671
1203727	SEMA6A	10738	positive regulation of neuron migration	GO:2001224	biological process	36	5	0.09175	0.06427	0.005728	0.8921	0.007468	0.09047	0.09305	0.05669	0.07286	0.004415	0.00743
1203727	SEMA6A	10738	negative regulation of cell adhesion involved in sprouting angiogenesis	GO:0106089	biological process	36	4	0.0934	0.07035	0.01044	0.8554	0.008434	0.08955	0.09743	0.05963	0.08299	0.008121	0.01343
1203727	SEMA6A	10738	semaphorin receptor binding	GO:0030215	molecular function	36	9	0.09374	0.07229	0.01377	0.8379	0.003798	0.09161	0.09593	0.06156	0.08489	0.01233	0.01539
1203727	SEMA6A	10738	negative chemotaxis	GO:0050919	biological process	36	17	0.09624	0.07277	0.01485	0.8316	0.007935	0.09206	0.1006	0.06185	0.08562	0.01182	0.01866
1203727	SEMA6A	10738	negative regulation of vascular endothelial growth factor signaling pathway	GO:1900747	biological process	36	4	0.1009	0.07786	0.01896	0.8136	0.007797	0.0955	0.1065	0.06714	0.09029	0.01534	0.02342
1203727	SEMA6A	10738	chemorepellent activity	GO:0045499	molecular function	36	9	0.1114	0.09127	0.02732	0.7845	0.005862	0.1056	0.1175	0.07967	0.1046	0.02374	0.03145
1203727	SEMA6A	10738	neural crest cell migration	GO:0001755	biological process	36	14	0.1121	0.09005	0.02742	0.7832	0.0095	0.1028	0.1222	0.07692	0.1054	0.02213	0.03397
1203727	SEMA6A	10738	semaphorin-plexin signaling pathway	GO:0071526	biological process	36	15	0.1346	0.1097	0.04368	0.7404	0.006633	0.1263	0.1435	0.09823	0.1225	0.03815	0.05001
1203727	SEMA6A	10738	negative regulation of ERK1 and ERK2 cascade	GO:0070373	biological process	36	5	0.1371	0.1102	0.04465	0.737	0.01023	0.1253	0.1501	0.09408	0.1292	0.03592	0.0555
1203727	SEMA6A	10738	positive regulation of cell migration	GO:0030335	biological process	36	58	0.1378	0.1124	0.04566	0.7357	0.007172	0.129	0.1472	0.1004	0.1259	0.03954	0.05272
1203727	SEMA6A	10738	negative regulation of angiogenesis	GO:0016525	biological process	36	14	0.2011	0.1987	0.09861	0.6417	0.009872	0.1866	0.2168	0.1765	0.2237	0.08544	0.1138
1203727	SEMA6A	10738	cellular response to vascular endothelial growth factor stimulus	GO:0035924	biological process	36	6	0.2242	0.2316	0.1216	0.6115	0.006837	0.2133	0.2357	0.2123	0.2526	0.1108	0.1334
1203727	SEMA6A	10738	negative regulation of axon extension involved in axon guidance	GO:0048843	biological process	36	11	0.2643	0.2958	0.1659	0.5567	0.01729	0.2372	0.2945	0.2522	0.347	0.1352	0.2035
1203727	SEMA6A	10738	integral component of plasma membrane	GO:0005887	cellular component	36	94	0.2851	0.326	0.1913	0.5331	0.01023	0.2687	0.3025	0.296	0.359	0.171	0.214
1203727	SEMA6A	10738	meiotic spindle assembly checkpoint	GO:0033316	biological process	36	40	0.3448	0.3999	0.2688	0.464	0.004873	0.3356	0.3543	0.3904	0.4096	0.2569	0.2812
1203727	SEMA6A	10738	angiogenesis	GO:0001525	biological process	36	485	0.3606	0.4106	0.2891	0.4475	0.003186	0.3541	0.3671	0.4011	0.4204	0.2811	0.2973
1203727	SEMA6A	10738	cell adhesion	GO:0007155	biological process	36	565	0.364	0.4106	0.2936	0.4439	0.002907	0.3582	0.37	0.4011	0.4204	0.2862	0.3012
1203727	SEMA6A	10738	cell migration	GO:0016477	biological process	36	732	0.4167	0.4747	0.3607	0.3929	0.002935	0.4112	0.4222	0.4639	0.4857	0.3526	0.3691
1203727	SEMA6A	10738	cell differentiation	GO:0030154	biological process	36	927	0.4543	0.508	0.408	0.3593	0.001684	0.4501	0.4586	0.5022	0.5139	0.403	0.4131
1203727	SEMA6A	10738	cell death	GO:0008219	biological process	36	771	0.502	0.5136	0.4658	0.3205	0.001637	0.4978	0.5061	0.508	0.5192	0.4607	0.471
1203727	SEMA6A	10738	apoptotic process	GO:0006915	biological process	36	967	0.5106	0.5136	0.4761	0.3136	0.00285	0.5036	0.5178	0.508	0.5192	0.4672	0.4852
1203727	SEMA6A	10738	extracellular space	GO:0005615	cellular component	36	156	0.5192	0.5141	0.4862	0.3069	0.004279	0.5081	0.5306	0.5085	0.5197	0.4728	0.5
1203727	SEMA6A	10738	cell proliferation	GO:0008283	biological process	36	1152	0.5199	0.5136	0.4872	0.3064	0.002523	0.5135	0.5263	0.508	0.5192	0.4793	0.4953
1203727	SEMA6A	10738	protein binding	GO:0005515	molecular function	36	1030	0.566	0.541	0.541	0.2718	0.003352	0.5562	0.576	0.5302	0.552	0.5302	0.552
1352498	NDRG2	14460	DNA damage checkpoint	GO:0000077	biological process	65	98	0.09167	0.1698	0.006159	0.8885	0.002095	0.09042	0.09294	0.1576	0.1829	0.005713	0.00664
1352498	NDRG2	14460	response to hypoxia	GO:0001666	biological process	65	85	0.1162	0.1935	0.03087	0.7739	0.004869	0.111	0.1216	0.1833	0.2042	0.02763	0.03449
1352498	NDRG2	14460	recombinational repair	GO:0000725	biological process	65	140	0.1181	0.1935	0.03232	0.7699	0.00412	0.1133	0.1232	0.1833	0.2042	0.02948	0.03543
1352498	NDRG2	14460	proteolysis	GO:0006508	biological process	65	237	0.1417	0.1935	0.04887	0.7292	0.003957	0.1362	0.1474	0.1833	0.2042	0.04529	0.05273
1352498	NDRG2	14460	necrotic cell death	GO:0070265	biological process	65	244	0.1487	0.1935	0.05401	0.7185	0.00309	0.144	0.1535	0.1833	0.2042	0.051	0.05719
1352498	NDRG2	14460	epithelial to mesenchymal transition	GO:0001837	biological process	65	412	0.1584	0.1935	0.06118	0.7044	0.003599	0.1529	0.1641	0.1833	0.2042	0.05728	0.06534
1352498	NDRG2	14460	autophagy	GO:0006914	biological process	65	359	0.1613	0.1935	0.06341	0.7001	0.004182	0.1551	0.1677	0.1833	0.2042	0.05882	0.06835
1352498	NDRG2	14460	cell cycle	GO:0007049	biological process	65	578	0.1669	0.1935	0.06785	0.6921	0.003181	0.1618	0.1721	0.1833	0.2042	0.06421	0.07169
1352498	NDRG2	14460	localization	GO:0051179	biological process	65	536	0.1902	0.1935	0.08847	0.6578	0.004798	0.1826	0.1981	0.1833	0.2042	0.08203	0.09541
1352498	NDRG2	14460	angiogenesis	GO:0001525	biological process	65	485	0.1922	0.1935	0.09031	0.6552	0.003535	0.1865	0.198	0.1833	0.2042	0.08565	0.09523
1352498	NDRG2	14460	glycolytic process	GO:0006096	biological process	65	149	0.1953	0.1935	0.0933	0.6507	0.00336	0.1904	0.2004	0.1833	0.2042	0.08874	0.0981
1352498	NDRG2	14460	extracellular matrix	GO:0031012	cellular component	65	274	0.1967	0.1935	0.09459	0.6485	0.005534	0.1883	0.2054	0.1833	0.2042	0.08714	0.1027
1352498	NDRG2	14460	transcription, DNA-templated	GO:0006351	biological process	65	661	0.1987	0.1935	0.0966	0.6456	0.004712	0.1915	0.2063	0.1833	0.2042	0.09005	0.1036
1352498	NDRG2	14460	generation of precursor metabolites and energy	GO:0006091	biological process	65	157	0.2083	0.1937	0.106	0.6325	0.002009	0.2047	0.212	0.1834	0.2046	0.103	0.1091
1352498	NDRG2	14460	cell growth	GO:0016049	biological process	65	679	0.2146	0.1944	0.1122	0.6241	0.003843	0.2083	0.2211	0.1836	0.2059	0.1063	0.1184
1352498	NDRG2	14460	substantia nigra development	GO:0021762	biological process	65	11	0.2243	0.1981	0.1213	0.6074	0.01909	0.196	0.2568	0.1857	0.2113	0.09387	0.1567
1352498	NDRG2	14460	cell death	GO:0008219	biological process	65	771	0.2268	0.1946	0.1246	0.6081	0.003848	0.2203	0.2335	0.1836	0.2063	0.1183	0.1312
1352498	NDRG2	14460	signal transduction	GO:0007165	biological process	65	484	0.2329	0.1946	0.131	0.6	0.005918	0.2236	0.2426	0.1836	0.2063	0.1215	0.1412
1352498	NDRG2	14460	cell adhesion	GO:0007155	biological process	65	565	0.2348	0.1946	0.133	0.5978	0.003884	0.2282	0.2416	0.1836	0.2063	0.1265	0.1398
1352498	NDRG2	14460	cell migration	GO:0016477	biological process	65	732	0.2399	0.196	0.1382	0.5915	0.004007	0.2332	0.2468	0.1847	0.208	0.1314	0.1455
1352498	NDRG2	14460	apoptotic process	GO:0006915	biological process	65	967	0.2472	0.199	0.1462	0.5822	0.004694	0.2392	0.2555	0.1867	0.2122	0.1378	0.155
1352498	NDRG2	14460	cell differentiation	GO:0030154	biological process	65	927	0.2605	0.2059	0.1614	0.5652	0.004661	0.2525	0.2688	0.1932	0.2195	0.1526	0.1706
1352498	NDRG2	14460	transport	GO:0006810	biological process	65	491	0.27	0.2071	0.1729	0.5527	0.00596	0.2598	0.2806	0.1943	0.2207	0.161	0.1856
1352498	NDRG2	14460	cell proliferation	GO:0008283	biological process	65	1152	0.2709	0.2075	0.1741	0.5516	0.004949	0.2624	0.2797	0.1955	0.2203	0.1644	0.1843
1352498	NDRG2	14460	cytoplasm	GO:0005737	cellular component	65	327	0.2864	0.2167	0.1934	0.5317	0.006146	0.2758	0.2973	0.2023	0.232	0.1806	0.2072
1352498	NDRG2	14460	protein binding	GO:0005515	molecular function	65	1030	0.3279	0.2655	0.2466	0.4826	0.007299	0.3143	0.3422	0.247	0.2854	0.2294	0.265
1352498	NDRG2	14460	Golgi apparatus	GO:0005794	cellular component	65	82	0.3725	0.3107	0.3041	0.4355	0.004551	0.363	0.3822	0.2975	0.3245	0.2922	0.3164
1352498	NDRG2	14460	extracellular exosome	GO:0070062	cellular component	65	289	0.3765	0.3116	0.3094	0.4313	0.005551	0.3651	0.3882	0.2978	0.3261	0.2949	0.3245
894703	UNC5B	12568	positive regulation of phosphatidylinositol 3-kinase signaling	GO:0014068	biological process	28	12	0.09167	0.07524	0.004703	0.9036	0.00801	0.09042	0.09294	0.05662	0.09999	0.003538	0.00625
894703	UNC5B	12568	negative regulation of neuron apoptotic process	GO:0043524	biological process	28	17	0.1248	0.2322	0.03625	0.7582	0.008361	0.1153	0.135	0.2006	0.2688	0.02996	0.04386
894703	UNC5B	12568	negative regulation of extrinsic apoptotic signaling pathway in absence of ligand	GO:2001240	biological process	28	4	0.1557	0.2452	0.05878	0.7077	0.009085	0.1434	0.169	0.2184	0.2752	0.04966	0.06959
894703	UNC5B	12568	positive regulation of wound healing	GO:0090303	biological process	28	97	0.1673	0.2541	0.06803	0.6904	0.009403	0.1546	0.1811	0.2247	0.2873	0.05792	0.0799
894703	UNC5B	12568	cytokine production	GO:0001816	biological process	28	304	0.181	0.2663	0.07998	0.6707	0.007349	0.1704	0.1922	0.2428	0.2921	0.07121	0.08983
894703	UNC5B	12568	signal transduction	GO:0007165	biological process	28	484	0.2138	0.2811	0.1113	0.6244	0.009184	0.2006	0.2279	0.264	0.2993	0.09852	0.1257
894703	UNC5B	12568	inflammatory response	GO:0006954	biological process	28	553	0.2523	0.3105	0.1517	0.5761	0.002779	0.2473	0.2573	0.3009	0.3204	0.1467	0.157
894703	UNC5B	12568	angiogenesis	GO:0001525	biological process	28	485	0.2525	0.3105	0.152	0.5757	0.003151	0.2466	0.2584	0.3009	0.3204	0.1463	0.1579
894703	UNC5B	12568	cell adhesion	GO:0007155	biological process	28	565	0.2973	0.3351	0.2079	0.5181	0.002437	0.2928	0.3019	0.3285	0.3417	0.2027	0.2132
894703	UNC5B	12568	cell cycle	GO:0007049	biological process	28	578	0.2991	0.3351	0.2101	0.516	0.002178	0.2948	0.3034	0.3285	0.3417	0.2054	0.2149
894703	UNC5B	12568	cell death	GO:0008219	biological process	28	771	0.342	0.3386	0.2654	0.4671	0.002268	0.3372	0.3469	0.3321	0.3453	0.2599	0.271
894703	UNC5B	12568	cell migration	GO:0016477	biological process	28	732	0.3458	0.3386	0.2703	0.463	0.002211	0.3418	0.3498	0.3321	0.3453	0.2648	0.2758
894703	UNC5B	12568	cell differentiation	GO:0030154	biological process	28	927	0.3478	0.3386	0.2728	0.4609	0.002432	0.3426	0.3531	0.3321	0.3453	0.2668	0.2789
894703	UNC5B	12568	apoptotic process	GO:0006915	biological process	28	967	0.3696	0.3436	0.3007	0.4383	0.00256	0.3642	0.3751	0.336	0.3514	0.294	0.3075
894703	UNC5B	12568	cell proliferation	GO:0008283	biological process	28	1152	0.3938	0.3539	0.3317	0.4145	0.002212	0.3885	0.3991	0.3474	0.3604	0.3257	0.3379
894703	UNC5B	12568	protein binding	GO:0005515	molecular function	28	1030	0.4763	0.4345	0.4345	0.3409	0.006015	0.4617	0.4914	0.4164	0.4534	0.4164	0.4534
2684944	MYRF	1181	central nervous system myelination	GO:0022010	biological process	39	4	0.09214	0.08729	0.009335	0.8629	0.006639	0.0906	0.0937	0.07767	0.0981	0.007525	0.01158
2684944	MYRF	1181	DNA-binding transcription factor activity	GO:0003700	molecular function	39	41	0.09435	0.09007	0.01202	0.8462	0.007909	0.09196	0.09681	0.07804	0.104	0.009441	0.01531
2684944	MYRF	1181	sequence-specific DNA binding	GO:0043565	molecular function	39	26	0.09772	0.1031	0.01769	0.8197	0.003448	0.09503	0.1005	0.09531	0.1115	0.0161	0.01944
2684944	MYRF	1181	transdifferentiation	GO:0060290	biological process	39	88	0.1377	0.1819	0.0458	0.736	0.004376	0.1321	0.1434	0.1633	0.2025	0.04197	0.04997
2684944	MYRF	1181	positive regulation of transcription, DNA-templated	GO:0045893	biological process	39	80	0.1669	0.2105	0.06695	0.6879	0.01885	0.1424	0.1956	0.1664	0.2662	0.04833	0.09274
2684944	MYRF	1181	pattern specification process	GO:0007389	biological process	39	66	0.2039	0.2713	0.101	0.6362	0.01597	0.1817	0.2288	0.2389	0.3081	0.08067	0.1263
2684944	MYRF	1181	nucleoplasm	GO:0005654	cellular component	39	155	0.2505	0.3215	0.1501	0.5764	0.01083	0.2332	0.269	0.3027	0.3413	0.1315	0.1714
2684944	MYRF	1181	transcription, DNA-templated	GO:0006351	biological process	39	661	0.2632	0.3222	0.165	0.5611	0.006082	0.2529	0.2739	0.304	0.3415	0.1537	0.1772
2684944	MYRF	1181	cell differentiation	GO:0030154	biological process	39	927	0.2727	0.3227	0.1762	0.5493	0.005821	0.2633	0.2824	0.3048	0.3417	0.1653	0.1879
2684944	MYRF	1181	nucleus	GO:0005634	cellular component	39	312	0.3078	0.3229	0.2203	0.5058	0.008936	0.2923	0.324	0.3051	0.3418	0.2009	0.2415
2684944	MYRF	1181	cell death	GO:0008219	biological process	39	771	0.3209	0.3256	0.238	0.4902	0.005783	0.3104	0.3318	0.3089	0.3432	0.2249	0.2519
2684944	MYRF	1181	apoptotic process	GO:0006915	biological process	39	967	0.3247	0.3256	0.2428	0.486	0.005806	0.3142	0.3355	0.3089	0.3432	0.2296	0.2568
2684944	MYRF	1181	cell proliferation	GO:0008283	biological process	39	1152	0.328	0.3256	0.2473	0.4822	0.005355	0.3181	0.3381	0.3089	0.3432	0.2349	0.2602
2684944	MYRF	1181	cytosol	GO:0005829	cellular component	39	261	0.4124	0.4083	0.3536	0.3965	0.01213	0.3859	0.4406	0.3749	0.4447	0.3204	0.3902
2684944	MYRF	1181	central nervous system myelin maintenance	GO:0032286	biological process	39	3	0.4287	0.4122	0.3748	0.3815	0.01138	0.4031	0.4559	0.3826	0.444	0.3446	0.4077
2684944	MYRF	1181	Golgi apparatus	GO:0005794	cellular component	39	82	0.4432	0.4246	0.391	0.3688	0.01523	0.4086	0.4808	0.3865	0.4666	0.3487	0.4384
2684944	MYRF	1181	cytoplasm	GO:0005737	cellular component	39	327	0.4653	0.4288	0.4199	0.3497	0.01191	0.4366	0.4959	0.394	0.4666	0.3858	0.4571
95524	FGFR3	3690	protein tyrosine kinase activity	GO:0004713	molecular function	114	24	0.09167	0.1042	0.006577	0.8847	0.003345	0.09042	0.09294	0.09199	0.1179	0.005835	0.007414
95524	FGFR3	3690	fibroblast growth factor-activated receptor activity	GO:0005007	molecular function	114	3	0.09167	0.1042	0.007885	0.8738	0.004751	0.09042	0.09294	0.09199	0.1179	0.006668	0.009323
95524	FGFR3	3690	mitogen-activated protein kinase kinase binding	GO:0031434	molecular function	114	17	0.0917	0.1042	0.006511	0.885	0.004659	0.09044	0.09298	0.09199	0.1179	0.005526	0.00767
95524	FGFR3	3690	MAP kinase kinase kinase activity	GO:0004709	molecular function	114	17	0.09222	0.1042	0.01069	0.855	0.00418	0.09088	0.09358	0.09199	0.1179	0.00936	0.0122
95524	FGFR3	3690	transmembrane receptor protein tyrosine kinase activity	GO:0004714	molecular function	114	31	0.09258	0.1042	0.01137	0.8508	0.004525	0.09125	0.09393	0.09199	0.1179	0.0099	0.01306
95524	FGFR3	3690	fibroblast growth factor receptor apoptotic signaling pathway	GO:1902178	biological process	114	3	0.09385	0.1042	0.01325	0.8404	0.00511	0.09138	0.09638	0.09199	0.1179	0.01139	0.01542
95524	FGFR3	3690	positive regulation of ERK1 and ERK2 cascade	GO:0070374	biological process	114	30	0.09739	0.1057	0.01709	0.8222	0.004611	0.0949	0.09996	0.09315	0.1199	0.015	0.01948
95524	FGFR3	3690	transmembrane signaling receptor activity	GO:0004888	molecular function	114	59	0.09874	0.1072	0.01826	0.817	0.005656	0.09471	0.1029	0.09628	0.1193	0.01567	0.02127
95524	FGFR3	3690	positive regulation of MAPK cascade	GO:0043410	biological process	114	25	0.09996	0.1082	0.01893	0.8144	0.005404	0.09683	0.1032	0.09548	0.1226	0.0163	0.02197
95524	FGFR3	3690	positive regulation of kinase activity	GO:0033674	biological process	114	25	0.1033	0.1114	0.02105	0.8057	0.00703	0.0988	0.1079	0.09699	0.1279	0.01745	0.02539
95524	FGFR3	3690	peptidyl-tyrosine phosphorylation	GO:0018108	biological process	114	17	0.1094	0.1152	0.02439	0.7911	0.01467	0.09684	0.1237	0.09583	0.1384	0.0178	0.03342
95524	FGFR3	3690	positive regulation of phospholipase activity	GO:0010518	biological process	114	8	0.1179	0.1383	0.03176	0.771	0.006765	0.1105	0.1257	0.1288	0.1485	0.02728	0.03696
95524	FGFR3	3690	transdifferentiation	GO:0060290	biological process	114	88	0.1193	0.1389	0.03314	0.7677	0.003483	0.1155	0.1234	0.1323	0.1459	0.03069	0.03579
95524	FGFR3	3690	transport vesicle	GO:0030133	cellular component	114	12	0.1257	0.1473	0.0356	0.758	0.01301	0.1124	0.1406	0.1266	0.1714	0.02661	0.04762
95524	FGFR3	3690	fibroblast growth factor receptor signaling pathway	GO:0008543	biological process	114	20	0.1439	0.1691	0.04977	0.726	0.009276	0.1324	0.1564	0.1502	0.1904	0.04135	0.0599
95524	FGFR3	3690	positive regulation of phosphatidylinositol 3-kinase activity	GO:0043552	biological process	114	7	0.1513	0.1826	0.05565	0.7141	0.008447	0.1407	0.1628	0.1711	0.1948	0.04768	0.06496
95524	FGFR3	3690	protein autophosphorylation	GO:0046777	biological process	114	25	0.1513	0.1784	0.05518	0.7144	0.01003	0.1381	0.1659	0.1571	0.2027	0.04526	0.06727
95524	FGFR3	3690	positive regulation of cell proliferation	GO:0008284	biological process	114	76	0.1725	0.2071	0.07262	0.6832	0.006237	0.164	0.1813	0.1956	0.2194	0.06522	0.08086
95524	FGFR3	3690	extracellular matrix	GO:0031012	cellular component	114	274	0.1822	0.2141	0.08094	0.6689	0.008287	0.1703	0.1949	0.1978	0.2316	0.07095	0.09234
95524	FGFR3	3690	multicellular organism development	GO:0007275	biological process	114	29	0.1828	0.2103	0.08157	0.666	0.01387	0.1637	0.2042	0.1905	0.2322	0.06544	0.1017
95524	FGFR3	3690	positive regulation of tyrosine phosphorylation of STAT protein	GO:0042531	biological process	114	11	0.1856	0.2162	0.08428	0.6633	0.009051	0.1723	0.1999	0.1991	0.2348	0.07269	0.09772
95524	FGFR3	3690	developmental process	GO:0032502	biological process	114	89	0.1958	0.2309	0.09331	0.6483	0.0132	0.1772	0.2164	0.2141	0.249	0.07683	0.1133
[truncated: 27,192 more rows]

## Sheet: GW_PC_qki
mgi_id	hgnc_symbol	hgnc_id	go_name	go_id	go_domain	ncon_gene	ncon_go	global_padj	gene_padj	pval	sim	sem_sim	cilow_global_padj	ciupp_global_padj	cilow_gene_padj	ciupp_gene_padj	cilow_pval	ciupp_pval
892970	MAL	6817	structural constituent of myelin sheath	GO:0019911	molecular function	18	5	0.06447	0.02268	0.006279	0.9234	0.007578	0.06319	0.06578	0.01983	0.02594	0.004984	0.007912
892970	MAL	6817	myelination	GO:0042552	biological process	18	9	0.06447	0.02293	0.009938	0.8898	0.005068	0.06319	0.06578	0.0201	0.02616	0.008691	0.01137
892970	MAL	6817	membrane raft	GO:0045121	cellular component	18	20	0.06918	0.02757	0.01507	0.8564	0.01423	0.06553	0.07302	0.02171	0.03502	0.01045	0.02172
892970	MAL	6817	integral component of membrane	GO:0016021	cellular component	18	45	0.07418	0.03487	0.02128	0.8261	0.0169	0.06443	0.0854	0.02442	0.04978	0.0145	0.03124
892970	MAL	6817	endoplasmic reticulum	GO:0005783	cellular component	18	106	0.09959	0.05787	0.04826	0.7516	0.01207	0.08832	0.1123	0.04598	0.07283	0.03831	0.0608
892970	MAL	6817	protein binding	GO:0005515	molecular function	18	1055	0.1296	0.07804	0.07804	0.6979	0.008565	0.1193	0.1408	0.06778	0.08986	0.06778	0.08986
109522	UGT8	12555	UDP-glycosyltransferase activity	GO:0008194	molecular function	18	24	0.06528	0.02374	0.01319	0.8678	0.005907	0.06353	0.06709	0.0188	0.02997	0.01129	0.01541
109522	UGT8	12555	intracellular membrane-bounded organelle	GO:0043231	cellular component	18	101	0.08709	0.0337	0.03215	0.7886	0.02026	0.07448	0.1018	0.02297	0.04945	0.02047	0.05049
1929253	GLTP	24867	glycolipid binding	GO:0051861	molecular function	12	6	0.06518	0.04019	0.01117	0.8808	0.01103	0.06372	0.06668	0.03034	0.05323	0.008325	0.01498
1929253	GLTP	24867	ceramide 1-phosphate binding	GO:1902387	molecular function	12	3	0.06568	0.04019	0.01252	0.8715	0.01018	0.06336	0.06809	0.03034	0.05323	0.009539	0.01643
1929253	GLTP	24867	intermembrane lipid transfer activity	GO:0120013	molecular function	12	6	0.06673	0.04043	0.01432	0.8613	0.01051	0.06433	0.06922	0.03031	0.05394	0.01087	0.01885
1929253	GLTP	24867	intermembrane lipid transfer	GO:0120009	biological process	12	6	0.07238	0.04381	0.01875	0.8377	0.01599	0.06525	0.08029	0.03405	0.05636	0.0127	0.02769
1929253	GLTP	24867	ceramide 1-phosphate transporter activity	GO:1902388	molecular function	12	3	0.0736	0.04275	0.02128	0.8281	0.01266	0.06874	0.07879	0.032	0.05711	0.01549	0.02924
1929253	GLTP	24867	lipid binding	GO:0008289	molecular function	12	17	0.07384	0.04598	0.01953	0.8306	0.01703	0.06925	0.07874	0.03529	0.05991	0.0114	0.03345
1929253	GLTP	24867	ceramide transport	GO:0035627	biological process	12	7	0.07622	0.04252	0.01946	0.8328	0.02063	0.067	0.08671	0.03078	0.05873	0.01185	0.03195
1929253	GLTP	24867	membrane	GO:0016020	cellular component	12	184	0.2016	0.2138	0.1563	0.599	0.007113	0.1898	0.2141	0.1964	0.2328	0.1431	0.1708
1929253	GLTP	24867	identical protein binding	GO:0042802	molecular function	12	111	0.238	0.2415	0.1976	0.5585	0.00631	0.2257	0.2509	0.2248	0.2593	0.1839	0.2122
1929253	GLTP	24867	cytosol	GO:0005829	cellular component	12	264	0.3401	0.3426	0.3137	0.4627	0.007602	0.3219	0.3595	0.3211	0.3655	0.2931	0.3357
1929253	GLTP	24867	protein binding	GO:0005515	molecular function	12	1055	0.3853	0.3637	0.3637	0.4266	0.008119	0.3636	0.4082	0.3397	0.3895	0.3397	0.3895
1917997	TSPAN2	20659	cell surface receptor signaling pathway	GO:0007166	biological process	12	40	0.07947	0.05571	0.02711	0.8061	0.01526	0.07061	0.08944	0.04388	0.07073	0.01895	0.0388
1917997	TSPAN2	20659	integral component of plasma membrane	GO:0005887	cellular component	12	93	0.09132	0.06685	0.03972	0.7708	0.01378	0.07993	0.1043	0.0531	0.08415	0.02993	0.05271
1917997	TSPAN2	20659	protein binding	GO:0005515	molecular function	12	1055	0.1606	0.1107	0.1107	0.6513	0.009567	0.147	0.1755	0.09646	0.1271	0.09646	0.1271
1927664	SIRT2	10886	NAD-dependent histone deacetylase activity	GO:0017136	molecular function	65	7	0.06503	0.1714	0.01187	0.8761	0.007093	0.06328	0.06682	0.153	0.192	0.009823	0.01434
1927664	SIRT2	10886	tubulin deacetylation	GO:0090042	biological process	65	2	0.06802	0.1714	0.01838	0.8415	0.006302	0.06464	0.07158	0.153	0.192	0.01566	0.02157
1927664	SIRT2	10886	NAD-dependent protein deacetylase activity	GO:0034979	molecular function	65	3	0.0728	0.1714	0.02337	0.8212	0.007878	0.06768	0.0783	0.153	0.192	0.01944	0.02811
1927664	SIRT2	10886	negative regulation of transcription from RNA polymerase II promoter in response to hypoxia	GO:0061428	biological process	65	4	0.07326	0.1715	0.02076	0.829	0.01527	0.06467	0.083	0.1531	0.1921	0.01473	0.02926
1927664	SIRT2	10886	histone acetyltransferase binding	GO:0035035	molecular function	65	5	0.07547	0.1715	0.0242	0.8177	0.01058	0.07074	0.08053	0.1531	0.1921	0.01864	0.03142
1927664	SIRT2	10886	protein deacetylase activity	GO:0033558	molecular function	65	6	0.07983	0.1722	0.02832	0.8027	0.01346	0.0712	0.0895	0.1537	0.1929	0.02082	0.03851
1927664	SIRT2	10886	protein deacetylation	GO:0006476	biological process	65	6	0.08186	0.1721	0.03195	0.7931	0.009538	0.07463	0.0898	0.1536	0.1928	0.02584	0.03952
1927664	SIRT2	10886	protein kinase B signaling	GO:0043491	biological process	65	3	0.08378	0.1754	0.03255	0.7897	0.01415	0.07324	0.09582	0.1572	0.1958	0.02382	0.04448
1927664	SIRT2	10886	NAD-dependent histone deacetylase activity (H4-K16 specific)	GO:0046970	molecular function	65	3	0.09439	0.1737	0.0436	0.7624	0.01147	0.08385	0.1063	0.1544	0.1955	0.035	0.0543
1927664	SIRT2	10886	histone deacetylase binding	GO:0042826	molecular function	65	12	0.09518	0.1735	0.04441	0.7612	0.008912	0.08707	0.104	0.1552	0.1938	0.03708	0.05319
1927664	SIRT2	10886	transcription factor binding	GO:0008134	molecular function	65	40	0.09739	0.1736	0.04626	0.7567	0.009809	0.08848	0.1072	0.1554	0.1939	0.03798	0.05634
1927664	SIRT2	10886	positive regulation of proteasomal ubiquitin-dependent protein catabolic process involved in cellular response to hypoxia	GO:2000777	biological process	65	3	0.09761	0.1805	0.04601	0.7566	0.01182	0.08696	0.1096	0.1646	0.1979	0.03625	0.05839
1927664	SIRT2	10886	proteasome-mediated ubiquitin-dependent protein catabolic process	GO:0043161	biological process	65	19	0.1038	0.18	0.05189	0.7438	0.01221	0.09207	0.1171	0.1638	0.1977	0.04106	0.06557
1927664	SIRT2	10886	peptidyl-lysine deacetylation	GO:0034983	biological process	65	3	0.1068	0.1802	0.05523	0.7373	0.0111	0.09519	0.1198	0.1625	0.1998	0.04431	0.06884
1927664	SIRT2	10886	spindle	GO:0005819	cellular component	65	7	0.1085	0.1835	0.05702	0.7344	0.009573	0.09837	0.1196	0.167	0.2017	0.04783	0.06798
1927664	SIRT2	10886	negative regulation of transcription, DNA-templated	GO:0045892	biological process	65	62	0.1192	0.1851	0.06643	0.7142	0.01662	0.1012	0.1404	0.1649	0.2078	0.04978	0.08864
1927664	SIRT2	10886	centriole	GO:0005814	cellular component	65	9	0.1217	0.1868	0.07061	0.7107	0.00608	0.1144	0.1295	0.1707	0.2045	0.06361	0.07838
1927664	SIRT2	10886	chromosome	GO:0005694	cellular component	65	9	0.1279	0.1887	0.07685	0.7006	0.004885	0.1218	0.1344	0.1737	0.2051	0.0709	0.08329
1927664	SIRT2	10886	histone deacetylase activity	GO:0004407	molecular function	65	10	0.1295	0.1873	0.07602	0.6951	0.02322	0.1043	0.1608	0.1624	0.2159	0.05397	0.1071
1927664	SIRT2	10886	tubulin deacetylase activity	GO:0042903	molecular function	65	3	0.1336	0.1912	0.07676	0.688	0.0302	0.1007	0.1774	0.1637	0.2232	0.04707	0.1252
1927664	SIRT2	10886	histone H4 deacetylation	GO:0070933	biological process	65	4	0.1487	0.2005	0.09722	0.667	0.01602	0.1278	0.1729	0.1757	0.2289	0.07685	0.123
1927664	SIRT2	10886	histone H3 deacetylation	GO:0070932	biological process	65	5	0.1545	0.2024	0.1032	0.6588	0.01649	0.1327	0.1798	0.177	0.2314	0.08176	0.1302
1927664	SIRT2	10886	zinc ion binding	GO:0008270	molecular function	65	15	0.1551	0.2151	0.1044	0.6588	0.01142	0.139	0.1731	0.1955	0.2367	0.08718	0.125
1927664	SIRT2	10886	NAD+ binding	GO:0070403	molecular function	65	5	0.1589	0.2178	0.1024	0.6497	0.03003	0.1199	0.2105	0.1858	0.2553	0.06307	0.1663
1927664	SIRT2	10886	nucleus	GO:0005634	cellular component	65	318	0.168	0.2165	0.1191	0.6414	0.006696	0.158	0.1786	0.1983	0.2362	0.1083	0.1308
1927664	SIRT2	10886	negative regulation of autophagy	GO:0010507	biological process	65	9	0.1697	0.2168	0.1196	0.6378	0.01589	0.1465	0.1967	0.1956	0.2402	0.09536	0.15
1927664	SIRT2	10886	cellular response to hypoxia	GO:0071456	biological process	65	12	0.1702	0.2147	0.1203	0.6368	0.01686	0.1466	0.1976	0.191	0.2412	0.09639	0.1501
1927664	SIRT2	10886	negative regulation of transcription by RNA polymerase II	GO:0000122	biological process	65	92	0.1766	0.2178	0.1278	0.6292	0.01296	0.1572	0.1984	0.1966	0.2413	0.1074	0.152
1927664	SIRT2	10886	mitotic spindle	GO:0072686	cellular component	65	14	0.177	0.2231	0.1289	0.6295	0.006997	0.1661	0.1885	0.2063	0.2413	0.1174	0.1416
1927664	SIRT2	10886	negative regulation of protein catabolic process	GO:0042177	biological process	65	9	0.198	0.2392	0.148	0.5989	0.02705	0.1571	0.2497	0.2065	0.2771	0.1057	0.2073
1927664	SIRT2	10886	centrosome	GO:0005813	cellular component	65	41	0.1986	0.2331	0.1529	0.6023	0.008915	0.1835	0.2148	0.2157	0.2519	0.1363	0.1715
1927664	SIRT2	10886	regulation of cell cycle	GO:0051726	biological process	65	17	0.1998	0.2325	0.1534	0.6005	0.01288	0.1785	0.2237	0.2139	0.2528	0.1298	0.1814
1927664	SIRT2	10886	ubiquitin binding	GO:0043130	molecular function	65	7	0.2004	0.229	0.1546	0.6002	0.01	0.1837	0.2188	0.21	0.2497	0.1359	0.1758
1927664	SIRT2	10886	chromatin binding	GO:0003682	molecular function	65	18	0.201	0.2301	0.1529	0.5967	0.02244	0.1656	0.2439	0.2007	0.2639	0.1156	0.2021
1927664	SIRT2	10886	cellular response to molecule of bacterial origin	GO:0071219	biological process	65	7	0.2041	0.2497	0.1536	0.5901	0.03186	0.157	0.2654	0.207	0.3012	0.1064	0.2217
1927664	SIRT2	10886	nucleolus	GO:0005730	cellular component	65	43	0.205	0.2354	0.1604	0.595	0.005823	0.1946	0.216	0.2171	0.2552	0.1491	0.1726
1927664	SIRT2	10886	microtubule	GO:0005874	cellular component	65	29	0.2122	0.2411	0.1681	0.5861	0.01033	0.1944	0.2316	0.2222	0.2616	0.1486	0.1902
1927664	SIRT2	10886	cytosol	GO:0005829	cellular component	65	264	0.2324	0.2465	0.1915	0.5645	0.004691	0.2231	0.2421	0.2309	0.2633	0.1815	0.202
1927664	SIRT2	10886	cellular response to hepatocyte growth factor stimulus	GO:0035729	biological process	65	5	0.2328	0.2528	0.1904	0.5625	0.01566	0.2046	0.265	0.2256	0.2834	0.1597	0.2271
1927664	SIRT2	10886	midbody	GO:0030496	cellular component	65	23	0.2456	0.2594	0.2058	0.55	0.01027	0.2259	0.267	0.2387	0.2819	0.1833	0.231
1927664	SIRT2	10886	phosphatidylinositol 3-kinase signaling	GO:0014065	biological process	65	7	0.2464	0.2667	0.2057	0.5477	0.01735	0.2142	0.2835	0.2404	0.2958	0.1708	0.2478
1927664	SIRT2	10886	hepatocyte growth factor receptor signaling pathway	GO:0048012	biological process	65	6	0.2479	0.2541	0.2082	0.5473	0.01213	0.2245	0.2737	0.2288	0.2822	0.1821	0.238
1927664	SIRT2	10886	negative regulation of striated muscle tissue development	GO:0045843	biological process	65	7	0.2794	0.2834	0.244	0.5161	0.01267	0.2535	0.3081	0.2612	0.3076	0.2148	0.2772
1927664	SIRT2	10886	cytoplasm	GO:0005737	cellular component	65	326	0.2807	0.2821	0.2464	0.5155	0.006697	0.2665	0.2957	0.2643	0.3012	0.2305	0.2634
1927664	SIRT2	10886	protein binding	GO:0005515	molecular function	65	1055	0.2954	0.2907	0.2632	0.502	0.005041	0.2842	0.3071	0.275	0.3072	0.2508	0.2763
1927664	SIRT2	10886	substantia nigra development	GO:0021762	biological process	65	11	0.3167	0.3169	0.2854	0.4815	0.01637	0.2796	0.3586	0.2805	0.358	0.2434	0.3346
1927664	SIRT2	10886	negative regulation of cell proliferation	GO:0008285	biological process	65	58	0.4189	0.4181	0.3984	0.3981	0.02116	0.3633	0.483	0.3587	0.4872	0.3382	0.4693
1927664	SIRT2	10886	plasma membrane	GO:0005886	cellular component	65	259	0.5372	0.5392	0.5282	0.3189	0.005703	0.52	0.555	0.5189	0.5603	0.5101	0.5469
1927664	SIRT2	10886	negative regulation of defense response to bacterium	GO:1900425	biological process	65	10	0.7206	0.7168	0.7059	0.1572	0.05004	0.5593	0.9285	0.5527	0.9298	0.5288	0.9423
88437	CNP	2158	membrane	GO:0016020	cellular component	21	184	0.171	0.2606	0.1223	0.6373	0.007835	0.1593	0.1835	0.2465	0.2755	0.1098	0.1361
88437	CNP	2158	extracellular exosome	GO:0070062	cellular component	21	300	0.1875	0.2606	0.1408	0.6161	0.005402	0.1786	0.1968	0.2465	0.2755	0.1311	0.1513
88437	CNP	2158	substantia nigra development	GO:0021762	biological process	21	11	0.2133	0.2606	0.1671	0.5837	0.0187	0.1817	0.2505	0.2465	0.2755	0.1321	0.2116
88437	CNP	2158	cytosol	GO:0005829	cellular component	21	264	0.2151	0.2606	0.1719	0.5834	0.00462	0.2064	0.2241	0.2465	0.2755	0.1626	0.1818
88437	CNP	2158	nucleoplasm	GO:0005654	cellular component	21	159	0.2154	0.2606	0.1721	0.583	0.006579	0.2034	0.2281	0.2465	0.2755	0.159	0.1862
88437	CNP	2158	extracellular space	GO:0005615	cellular component	21	152	0.2362	0.2606	0.1954	0.5603	0.00744	0.2222	0.251	0.2465	0.2755	0.1802	0.212
88437	CNP	2158	nucleus	GO:0005634	cellular component	21	318	0.2558	0.2606	0.218	0.5402	0.005179	0.2454	0.2667	0.2465	0.2755	0.2062	0.2304
88437	CNP	2158	cytoplasm	GO:0005737	cellular component	21	326	0.2759	0.2637	0.2411	0.5203	0.003659	0.2678	0.2842	0.252	0.2758	0.2323	0.2502
88437	CNP	2158	2',3'-cyclic-nucleotide 3'-phosphodiesterase activity	GO:0004113	molecular function	21	2	0.3239	0.3029	0.2935	0.4751	0.01699	0.2855	0.3675	0.2655	0.3454	0.2506	0.3437
1915051	PLLP	18553	myelination	GO:0042552	biological process	9	9	0.06782	0.02409	0.01351	0.8653	0.01381	0.06418	0.07167	0.01843	0.03147	0.009433	0.01936
1915051	PLLP	18553	integral component of membrane	GO:0016021	cellular component	9	45	0.06901	0.02644	0.01381	0.8627	0.01638	0.064	0.07441	0.01932	0.03618	0.009086	0.02099
1915051	PLLP	18553	structural constituent of myelin sheath	GO:0019911	molecular function	9	5	0.07665	0.02868	0.02049	0.8273	0.02294	0.06447	0.09114	0.01904	0.0432	0.0123	0.03416
1915051	PLLP	18553	protein binding	GO:0005515	molecular function	9	1055	0.09638	0.04516	0.04341	0.7604	0.01706	0.08205	0.1132	0.03329	0.06126	0.03086	0.06106
1924210	BCAS1	974				nan	nan
2147183	ABHD3	18718				nan	nan
2445171	ENPP6	23409	glycerophosphocholine cholinephosphodiesterase activity	GO:0047390	molecular function	22	2	0.06447	0.05525	0.008324	0.9038	0.003675	0.06319	0.06578	0.04846	0.06297	0.007564	0.00916
2445171	ENPP6	23409	lipid metabolic process	GO:0006629	biological process	22	16	0.1072	0.1207	0.05376	0.7375	0.01757	0.09058	0.127	0.0885	0.1647	0.03811	0.07583
2445171	ENPP6	23409	choline metabolic process	GO:0019695	biological process	22	7	0.11	0.1144	0.05102	0.736	0.02844	0.08586	0.1409	0.07975	0.164	0.02972	0.08757
2445171	ENPP6	23409	phosphoric diester hydrolase activity	GO:0008081	molecular function	22	36	0.1381	0.1705	0.08569	0.6822	0.01837	0.1157	0.1649	0.1401	0.2075	0.06403	0.1147
2445171	ENPP6	23409	extracellular exosome	GO:0070062	cellular component	22	300	0.1964	0.2159	0.1502	0.6046	0.01108	0.1783	0.2163	0.1893	0.2463	0.1312	0.1721
2445171	ENPP6	23409	plasma membrane	GO:0005886	cellular component	22	259	0.2645	0.2482	0.227	0.5305	0.01284	0.2382	0.2938	0.2198	0.2802	0.1972	0.2612
2445171	ENPP6	23409	extracellular region	GO:0005576	cellular component	22	46	0.289	0.2674	0.254	0.506	0.01799	0.252	0.3315	0.2289	0.3125	0.2137	0.3019
2154240	PLXNB3	9105	cell-cell adhesion mediator activity	GO:0098632	molecular function	23	5	0.06447	0.03895	0.003157	0.9613	0.003014	0.06319	0.06578	0.0306	0.04958	0.002588	0.00385
2154240	PLXNB3	9105	regulation of GTPase activity	GO:0043087	biological process	23	10	0.06514	0.04277	0.007497	0.9007	0.01698	0.06386	0.06644	0.03244	0.05641	0.004175	0.01346
2154240	PLXNB3	9105	positive regulation of endothelial cell proliferation	GO:0001938	biological process	23	12	0.06551	0.04531	0.00832	0.9036	0.01112	0.06285	0.06828	0.03617	0.05676	0.006237	0.0111
2154240	PLXNB3	9105	positive regulation of axonogenesis	GO:0050772	biological process	23	9	0.06617	0.04817	0.01335	0.8665	0.008268	0.06355	0.0689	0.03887	0.0597	0.01078	0.01653
2154240	PLXNB3	9105	regulation of cell migration	GO:0030334	biological process	23	39	0.06764	0.04875	0.01457	0.859	0.0116	0.06284	0.07281	0.0394	0.06031	0.01095	0.01939
2154240	PLXNB3	9105	semaphorin receptor complex	GO:0002116	cellular component	23	4	0.06796	0.04677	0.009393	0.8876	0.0212	0.06416	0.07198	0.03427	0.06383	0.005095	0.01732
2154240	PLXNB3	9105	cell chemotaxis	GO:0060326	biological process	23	30	0.06929	0.05187	0.01453	0.8586	0.01553	0.06343	0.07569	0.04163	0.06462	0.009903	0.02131
2154240	PLXNB3	9105	semaphorin receptor activity	GO:0017154	molecular function	23	4	0.07262	0.05156	0.01723	0.8447	0.01795	0.067	0.07873	0.03995	0.06655	0.01092	0.0272
2154240	PLXNB3	9105	negative regulation of cell adhesion	GO:0007162	biological process	23	14	0.08237	0.06239	0.03184	0.7924	0.01277	0.07301	0.09292	0.05323	0.07313	0.0244	0.04155
2154240	PLXNB3	9105	regulation of cell shape	GO:0008360	biological process	23	27	0.08488	0.06508	0.03473	0.7858	0.007429	0.07966	0.09045	0.0563	0.07524	0.02945	0.04095
2154240	PLXNB3	9105	semaphorin-plexin signaling pathway involved in axon guidance	GO:1902287	biological process	23	4	0.08706	0.06659	0.03636	0.7806	0.01052	0.07859	0.09646	0.055	0.08063	0.02904	0.04553
2154240	PLXNB3	9105	negative regulation of cell migration	GO:0030336	biological process	23	32	0.09236	0.06733	0.04135	0.7673	0.0128	0.08116	0.1051	0.0552	0.08213	0.03225	0.05302
2154240	PLXNB3	9105	positive chemotaxis	GO:0050918	biological process	23	13	0.09456	0.07054	0.04303	0.7629	0.01347	0.08261	0.1082	0.05712	0.0871	0.03267	0.05668
2154240	PLXNB3	9105	positive regulation of neuron projection development	GO:0010976	biological process	23	16	0.09529	0.07047	0.04338	0.7619	0.01385	0.08344	0.1088	0.05837	0.08509	0.03305	0.05695
2154240	PLXNB3	9105	semaphorin-plexin signaling pathway	GO:0071526	biological process	23	14	0.09876	0.07161	0.04738	0.7535	0.01195	0.08755	0.1114	0.05826	0.08801	0.03735	0.06012
2154240	PLXNB3	9105	homophilic cell adhesion via plasma membrane adhesion molecules	GO:0007156	biological process	23	5	0.1116	0.08027	0.05972	0.7279	0.01355	0.09727	0.1279	0.06461	0.09972	0.04693	0.07598
2154240	PLXNB3	9105	integral component of plasma membrane	GO:0005887	cellular component	23	93	0.1481	0.1205	0.09647	0.6676	0.01665	0.1266	0.1734	0.09702	0.1496	0.07475	0.1245
2154240	PLXNB3	9105	negative regulation of GTPase activity	GO:0034260	biological process	23	6	0.2112	0.1916	0.166	0.5861	0.01692	0.1837	0.2429	0.1635	0.2246	0.1368	0.2013
2154240	PLXNB3	9105	cell surface	GO:0009986	cellular component	23	55	0.2223	0.202	0.1793	0.5749	0.01103	0.2028	0.2437	0.1774	0.2301	0.1575	0.204
2154240	PLXNB3	9105	protein binding	GO:0005515	molecular function	23	1055	0.3109	0.2941	0.2808	0.488	0.00526	0.2994	0.3228	0.2792	0.3098	0.2672	0.2952
2154240	PLXNB3	9105	protein domain specific binding	GO:0019904	molecular function	23	91	0.416	0.3956	0.3937	0.3983	0.02649	0.3507	0.4934	0.3267	0.479	0.323	0.4799
98239	SCD	10571	stearoyl-CoA 9-desaturase activity	GO:0004768	molecular function	37	2	0.06447	0.04448	0.00724	0.9145	0.004976	0.06319	0.06578	0.03469	0.05702	0.006349	0.008256
98239	SCD	10571	monounsaturated fatty acid biosynthetic process	GO:1903966	biological process	37	3	0.0659	0.04583	0.01199	0.875	0.01071	0.06318	0.06873	0.03526	0.05958	0.009067	0.01587
98239	SCD	10571	unsaturated fatty acid biosynthetic process	GO:0006636	biological process	37	12	0.06719	0.04785	0.01337	0.8664	0.01273	0.06373	0.07085	0.03617	0.0633	0.009606	0.0186
98239	SCD	10571	iron ion binding	GO:0005506	molecular function	37	7	0.0881	0.08031	0.03709	0.7774	0.01397	0.07659	0.1013	0.06506	0.09913	0.02785	0.0494
98239	SCD	10571	oxidoreductase activity	GO:0016491	molecular function	37	99	0.1083	0.0942	0.05186	0.7385	0.02217	0.08899	0.1319	0.06678	0.1329	0.03299	0.08153
98239	SCD	10571	endoplasmic reticulum membrane	GO:0005789	cellular component	37	26	0.1152	0.1093	0.06127	0.7233	0.01646	0.0989	0.1342	0.08943	0.1335	0.0441	0.08512
98239	SCD	10571	endoplasmic reticulum	GO:0005783	cellular component	37	106	0.146	0.1282	0.09425	0.6712	0.01511	0.1264	0.1686	0.1075	0.1528	0.07355	0.1208
98239	SCD	10571	membrane	GO:0016020	cellular component	37	184	0.1529	0.1314	0.1018	0.6616	0.01335	0.1346	0.1737	0.1102	0.1566	0.08225	0.1259
98239	SCD	10571	nucleolus	GO:0005730	cellular component	37	43	0.1812	0.149	0.1327	0.6235	0.01259	0.1617	0.203	0.1298	0.1711	0.1107	0.159
98239	SCD	10571	integral component of membrane	GO:0016021	cellular component	37	45	0.2258	0.1828	0.1828	0.571	0.01268	0.2037	0.2502	0.1583	0.2109	0.1583	0.2109
2443327	FA2H	21197	fatty acid alpha-hydroxylase activity	GO:0080132	molecular function	10	2	0.06453	0.02046	0.007529	0.9115	0.006866	0.06323	0.06586	0.01625	0.02576	0.006267	0.009044
2443327	FA2H	21197	fatty acid metabolic process	GO:0006631	biological process	10	24	0.08229	0.04055	0.0269	0.8054	0.01933	0.07214	0.09386	0.02582	0.0637	0.01703	0.04248
2443327	FA2H	21197	endoplasmic reticulum	GO:0005783	cellular component	10	106	0.2338	0.1902	0.1902	0.5609	0.01853	0.1989	0.2748	0.1502	0.241	0.1502	0.241
1915166	PLPP3	9229	phosphatidate phosphatase activity	GO:0008195	molecular function	40	4	0.06447	0.02889	0.005704	0.9317	0.007061	0.06319	0.06578	0.02411	0.03462	0.004681	0.006951
1915166	PLPP3	9229	sphingosine-1-phosphate phosphatase activity	GO:0042392	molecular function	40	2	0.06449	0.03147	0.007473	0.912	0.007591	0.0632	0.0658	0.02603	0.03805	0.006108	0.009143
1915166	PLPP3	9229	canonical Wnt signaling pathway involved in positive regulation of wound healing	GO:0044330	biological process	40	2	0.06456	0.02889	0.00809	0.9049	0.008128	0.06325	0.06591	0.02411	0.03462	0.006387	0.01025
1915166	PLPP3	9229	canonical Wnt signaling pathway involved in positive regulation of endothelial cell migration	GO:0044328	biological process	40	2	0.06458	0.02889	0.008259	0.9036	0.008248	0.06325	0.06593	0.02411	0.03462	0.006544	0.01042
1915166	PLPP3	9229	canonical Wnt signaling pathway involved in positive regulation of cell-cell adhesion	GO:0044329	biological process	40	2	0.06461	0.02889	0.008203	0.904	0.008513	0.06327	0.06599	0.02411	0.03462	0.006443	0.01044
1915166	PLPP3	9229	lipid phosphatase activity	GO:0042577	molecular function	40	4	0.06607	0.03628	0.01238	0.8727	0.01031	0.06456	0.06762	0.0286	0.04603	0.009433	0.01626
1915166	PLPP3	9229	phospholipid dephosphorylation	GO:0046839	biological process	40	6	0.0688	0.042	0.01545	0.8547	0.01292	0.06514	0.07267	0.03138	0.05621	0.01109	0.02153
1915166	PLPP3	9229	phospholipid metabolic process	GO:0006644	biological process	40	30	0.07962	0.06323	0.02791	0.8045	0.0123	0.07284	0.08704	0.04892	0.08172	0.02077	0.03752
1915166	PLPP3	9229	phosphatase activity	GO:0016791	molecular function	40	77	0.1152	0.09791	0.0566	0.7225	0.03166	0.08634	0.1537	0.06322	0.1516	0.03278	0.09772
1915166	PLPP3	9229	signal transduction	GO:0007165	biological process	40	65	0.1265	0.1063	0.06445	0.6988	0.04097	0.08737	0.1832	0.0641	0.1762	0.03321	0.1251
1915166	PLPP3	9229	integral component of plasma membrane	GO:0005887	cellular component	40	93	0.1557	0.1591	0.1048	0.6569	0.01516	0.1347	0.18	0.1293	0.1959	0.08353	0.1315
1915166	PLPP3	9229	homotypic cell-cell adhesion	GO:0034109	biological process	40	6	0.1747	0.1584	0.1126	0.6214	0.04703	0.1178	0.2591	0.09599	0.2615	0.06	0.2111
1915166	PLPP3	9229	canonical Wnt signaling pathway	GO:0060070	biological process	40	31	0.1785	0.1788	0.1277	0.6242	0.02392	0.1446	0.2202	0.1408	0.2271	0.09409	0.1733
1915166	PLPP3	9229	Golgi apparatus	GO:0005794	cellular component	40	81	0.236	0.2424	0.195	0.5595	0.01244	0.2133	0.2612	0.2186	0.2689	0.1705	0.2229
1915166	PLPP3	9229	negative regulation of protein phosphorylation	GO:0001933	biological process	40	21	0.2586	0.2756	0.208	0.5201	0.05132	0.1802	0.3712	0.1974	0.3848	0.1309	0.3303
1915166	PLPP3	9229	protein binding	GO:0005515	molecular function	40	1055	0.2637	0.2576	0.2264	0.5315	0.01148	0.2409	0.2887	0.2337	0.284	0.2016	0.2542
1915166	PLPP3	9229	positive regulation of DNA-binding transcription factor activity	GO:0051091	biological process	40	21	0.267	0.2755	0.2243	0.5231	0.03123	0.2103	0.339	0.2207	0.3438	0.1643	0.3063
1915166	PLPP3	9229	protein stabilization	GO:0050821	biological process	40	13	0.3428	0.3316	0.3149	0.4587	0.01761	0.3011	0.3903	0.2843	0.3868	0.2691	0.3685
1336171	GNG12	19663	heterotrimeric G-protein complex	GO:0005834	cellular component	109	9	0.06447	0.03081	0.004326	0.9457	0.008797	0.06319	0.06578	0.02673	0.03552	0.00327	0.005722
1336171	GNG12	19663	PDZ domain binding	GO:0030165	molecular function	109	15	0.06571	0.03971	0.01217	0.8741	0.008692	0.06391	0.06755	0.03409	0.04625	0.009696	0.01527
1336171	GNG12	19663	phosphate ion binding	GO:0042301	molecular function	109	3	0.07344	0.0513	0.02206	0.8254	0.01114	0.06783	0.07951	0.04107	0.06408	0.01687	0.02884
1336171	GNG12	19663	extracellular exosome	GO:0070062	cellular component	109	300	0.09545	0.07016	0.04513	0.7602	0.005651	0.09001	0.1012	0.06346	0.07757	0.04029	0.05054
1336171	GNG12	19663	response to lipopolysaccharide	GO:0032496	biological process	109	11	0.09954	0.06718	0.04229	0.7575	0.02582	0.07877	0.1258	0.05133	0.08791	0.02528	0.07073
1336171	GNG12	19663	actin filament	GO:0005884	cellular component	109	16	0.1068	0.07122	0.05499	0.7378	0.01161	0.09505	0.12	0.06335	0.08007	0.04408	0.0686
1336171	GNG12	19663	protein binding	GO:0005515	molecular function	109	1055	0.1198	0.08171	0.06877	0.714	0.00446	0.1145	0.1254	0.0776	0.08604	0.06355	0.07441
1336171	GNG12	19663	cerebral cortex development	GO:0021987	biological process	109	3	0.1742	0.128	0.1231	0.63	0.02247	0.1423	0.2132	0.09694	0.1691	0.09044	0.1677
2444453	ARHGEF10	14103	Rho guanyl-nucleotide exchange factor activity	GO:0005089	molecular function	18	5	0.06447	0.02596	0.007151	0.9153	0.007838	0.06319	0.06578	0.02171	0.03105	0.005786	0.008837
2444453	ARHGEF10	14103	actin cytoskeleton organization	GO:0030036	biological process	18	26	0.06498	0.02628	0.01021	0.8879	0.01002	0.06354	0.06645	0.02185	0.03162	0.00783	0.01332
2444453	ARHGEF10	14103	centrosome duplication	GO:0051298	biological process	18	3	0.06518	0.02671	0.01171	0.877	0.007414	0.06307	0.06735	0.02203	0.03238	0.009657	0.01421
2444453	ARHGEF10	14103	activation of GTPase activity	GO:0090630	biological process	18	7	0.06553	0.02684	0.01142	0.879	0.008904	0.06391	0.0672	0.02212	0.03257	0.009037	0.01442
2444453	ARHGEF10	14103	guanyl-nucleotide exchange factor activity	GO:0005085	molecular function	18	11	0.06617	0.02682	0.00644	0.9196	0.01515	0.06284	0.06968	0.02193	0.0328	0.004234	0.009795
2444453	ARHGEF10	14103	mitotic spindle assembly	GO:0090307	biological process	18	6	0.06724	0.02764	0.01431	0.8613	0.01102	0.06445	0.07016	0.02251	0.03392	0.01075	0.01904
2444453	ARHGEF10	14103	kinesin binding	GO:0019894	molecular function	18	6	0.07143	0.03515	0.02099	0.8299	0.009659	0.0666	0.07662	0.02946	0.04195	0.01658	0.02658
2444453	ARHGEF10	14103	positive regulation of stress fiber assembly	GO:0051496	biological process	18	8	0.07882	0.04086	0.02929	0.8018	0.006388	0.07494	0.0829	0.03555	0.04695	0.02521	0.03403
2444453	ARHGEF10	14103	myelination in peripheral nervous system	GO:0022011	biological process	18	4	0.1168	0.07718	0.06144	0.7187	0.02408	0.0927	0.1471	0.0536	0.1111	0.03979	0.09486
2444453	ARHGEF10	14103	centrosome	GO:0005813	cellular component	18	41	0.1592	0.1231	0.1096	0.6533	0.007166	0.1486	0.1705	0.1109	0.1366	0.09842	0.1219
2444453	ARHGEF10	14103	protein binding	GO:0005515	molecular function	18	1055	0.2617	0.2245	0.2245	0.534	0.007633	0.2462	0.2781	0.2071	0.2434	0.2071	0.2434
97623	PLP1	9086	myelination	GO:0042552	biological process	24	9	0.06447	0.02408	0.004896	0.9389	0.007061	0.06319	0.06578	0.01952	0.02972	0.003813	0.006288
97623	PLP1	9086	structural constituent of myelin sheath	GO:0019911	molecular function	24	5	0.06447	0.02408	0.006378	0.924	0.007919	0.06319	0.06578	0.01952	0.02972	0.005145	0.007907
97623	PLP1	9086	glial cell differentiation	GO:0010001	biological process	24	10	0.06497	0.02778	0.01155	0.8782	0.006757	0.06354	0.06644	0.0223	0.03461	0.009646	0.01382
97623	PLP1	9086	axon development	GO:0061564	biological process	24	4	0.0658	0.02522	0.007308	0.9132	0.01334	0.06278	0.06897	0.01937	0.03285	0.005157	0.01036
97623	PLP1	9086	myelin sheath	GO:0043209	cellular component	24	4	0.08292	0.04362	0.02411	0.8085	0.02889	0.06483	0.1061	0.02777	0.06853	0.01326	0.04384
97623	PLP1	9086	central nervous system myelination	GO:0022010	biological process	24	4	0.08611	0.05895	0.03596	0.7819	0.009863	0.07809	0.09495	0.04764	0.07294	0.0292	0.04428
97623	PLP1	9086	neuron projection development	GO:0031175	biological process	24	15	0.09964	0.07276	0.04725	0.7527	0.01465	0.08649	0.1148	0.05548	0.09542	0.03522	0.0634
97623	PLP1	9086	substantia nigra development	GO:0021762	biological process	24	11	0.1465	0.1113	0.09181	0.6683	0.02654	0.1146	0.1872	0.07905	0.1566	0.0614	0.1373
97623	PLP1	9086	plasma membrane	GO:0005886	cellular component	24	259	0.1721	0.1378	0.1228	0.6352	0.01227	0.1535	0.1929	0.1141	0.1666	0.1026	0.1471
97623	PLP1	9086	protein binding	GO:0005515	molecular function	24	1055	0.1957	0.1527	0.1495	0.6059	0.009099	0.1806	0.212	0.1342	0.1736	0.1328	0.1682
2449119	A2M	7	tumor necrosis factor binding	GO:0043120	molecular function	44	4	0.06447	0.02246	0.006859	0.9181	0.00753	0.06319	0.06578	0.02022	0.02495	0.005537	0.008498
2449119	A2M	7	calcium-dependent protein binding	GO:0048306	molecular function	44	5	0.06452	0.02246	0.008674	0.9006	0.007022	0.06317	0.0659	0.02022	0.02495	0.007206	0.01044
2449119	A2M	7	interleukin-8 binding	GO:0019959	molecular function	44	2	0.06474	0.02271	0.01072	0.884	0.00716	0.06343	0.06607	0.02054	0.02511	0.008875	0.01296
2449119	A2M	7	signaling receptor binding	GO:0005102	molecular function	44	93	0.06492	0.0227	0.01105	0.8817	0.006606	0.06377	0.06608	0.02034	0.02534	0.009279	0.01317
2449119	A2M	7	serine-type endopeptidase inhibitor activity	GO:0004867	molecular function	44	7	0.06494	0.02271	0.01271	0.8707	0.004492	0.0637	0.0662	0.02054	0.02511	0.01127	0.01433
2449119	A2M	7	interleukin-1 binding	GO:0019966	molecular function	44	4	0.06514	0.02285	0.01173	0.877	0.008056	0.06372	0.0666	0.02067	0.02527	0.009481	0.01452
2449119	A2M	7	protease binding	GO:0002020	molecular function	44	13	0.06522	0.02324	0.01081	0.8833	0.009044	0.06325	0.06725	0.02041	0.02645	0.008523	0.01371
2449119	A2M	7	growth factor binding	GO:0019838	molecular function	44	29	0.06605	0.02358	0.01439	0.8611	0.007538	0.06419	0.06795	0.0208	0.02672	0.0118	0.01755
2449119	A2M	7	blood microparticle	GO:0072562	cellular component	44	19	0.0675	0.02536	0.01253	0.8711	0.01456	0.0631	0.07221	0.02069	0.03108	0.00866	0.01812
2449119	A2M	7	enzyme binding	GO:0019899	molecular function	44	68	0.07794	0.03445	0.02419	0.8153	0.01729	0.06886	0.08821	0.02595	0.04571	0.01605	0.03647
2449119	A2M	7	extracellular exosome	GO:0070062	cellular component	44	300	0.08576	0.04289	0.03484	0.7843	0.01139	0.07736	0.09507	0.03405	0.05402	0.02695	0.04506
2449119	A2M	7	protein binding	GO:0005515	molecular function	44	1055	0.1121	0.06444	0.05997	0.7275	0.01322	0.09793	0.1283	0.05027	0.08261	0.04667	0.07706
2449119	A2M	7	negative regulation of complement activation, lectin pathway	GO:0001869	biological process	44	5	0.2006	0.1468	0.1456	0.5866	0.04722	0.1409	0.2856	0.09143	0.2355	0.09002	0.2354
2385067	LIMS2	16084	focal adhesion	GO:0005925	cellular component	35	78	0.07507	0.02642	0.02642	0.8115	0.003578	0.07231	0.07793	0.02428	0.02876	0.02428	0.02876
88269	CA2	1373	angiotensin-activated signaling pathway	GO:0038166	biological process	26	4	0.06506	0.09683	0.01045	0.886	0.008828	0.06358	0.06658	0.07852	0.1194	0.008263	0.0132
88269	CA2	1373	arylesterase activity	GO:0004064	molecular function	26	4	0.09269	0.1871	0.04085	0.7681	0.01344	0.08162	0.1053	0.1488	0.2351	0.03076	0.05424
88269	CA2	1373	regulation of anion transport	GO:0044070	biological process	26	13	0.1528	0.2236	0.09988	0.6589	0.02402	0.1227	0.1903	0.1839	0.2719	0.07052	0.1415
88269	CA2	1373	extracellular exosome	GO:0070062	cellular component	26	300	0.1713	0.2438	0.1225	0.6362	0.01078	0.1549	0.1893	0.2105	0.2823	0.1054	0.1424
88269	CA2	1373	carbonate dehydratase activity	GO:0004089	molecular function	26	2	0.1938	0.2438	0.147	0.6074	0.01312	0.1723	0.2181	0.2105	0.2823	0.1235	0.1749
88269	CA2	1373	zinc ion binding	GO:0008270	molecular function	26	15	0.1987	0.2455	0.1523	0.6011	0.0147	0.1752	0.2254	0.2127	0.2834	0.1273	0.1822
88269	CA2	1373	plasma membrane	GO:0005886	cellular component	26	259	0.2135	0.2511	0.1698	0.5849	0.008481	0.1981	0.2302	0.2216	0.2846	0.1527	0.1887
88269	CA2	1373	apical part of cell	GO:0045177	cellular component	26	7	0.2618	0.2633	0.2226	0.5323	0.01804	0.2272	0.3018	0.2294	0.3022	0.1839	0.2694
88269	CA2	1373	protein binding	GO:0005515	molecular function	26	1055	0.2738	0.277	0.2381	0.5219	0.0098	0.2532	0.296	0.2472	0.3104	0.2149	0.2638
88269	CA2	1373	cytoplasm	GO:0005737	cellular component	26	326	0.3248	0.2988	0.296	0.4752	0.01063	0.2998	0.3519	0.2696	0.3312	0.2679	0.3271
2140592	SLC44A1	18798	extracellular exosome	GO:0070062	cellular component	18	300	0.1122	0.1285	0.06071	0.7276	0.008775	0.1028	0.1223	0.1108	0.1492	0.05198	0.0709
2140592	SLC44A1	18798	membrane	GO:0016020	cellular component	18	184	0.1184	0.1285	0.06681	0.7167	0.008331	0.1091	0.1284	0.1108	0.1492	0.05772	0.07733
2140592	SLC44A1	18798	nucleoplasm	GO:0005654	cellular component	18	159	0.1793	0.1401	0.1315	0.6264	0.007073	0.168	0.1913	0.1251	0.1569	0.1194	0.1449
2140592	SLC44A1	18798	mitochondrion	GO:0005739	cellular component	18	80	0.1809	0.1401	0.133	0.624	0.01016	0.1653	0.1979	0.1251	0.1569	0.1161	0.1524
1924143	CERS2	14076	sphingosine N-acyltransferase activity	GO:0050291	molecular function	26	2	0.06447	0.041	0.006087	0.9272	0.005828	0.06319	0.06578	0.03426	0.04908	0.005146	0.007199
1924143	CERS2	14076	lipid metabolic process	GO:0006629	biological process	26	16	0.08602	0.08872	0.03244	0.7891	0.01663	0.07571	0.09775	0.06703	0.1174	0.02209	0.04764
1924143	CERS2	14076	ceramide biosynthetic process	GO:0046513	biological process	26	11	0.08913	0.09929	0.03861	0.7749	0.01011	0.08051	0.09867	0.08459	0.1165	0.03132	0.0476
1924143	CERS2	14076	N-acyltransferase activity	GO:0016410	molecular function	26	23	0.1293	0.1364	0.07795	0.6978	0.009672	0.1174	0.1425	0.1165	0.1597	0.06659	0.09125
1924143	CERS2	14076	endoplasmic reticulum	GO:0005783	cellular component	26	106	0.2181	0.2265	0.1742	0.5797	0.01126	0.1979	0.2404	0.1973	0.26	0.151	0.2009
1924143	CERS2	14076	membrane	GO:0016020	cellular component	26	184	0.2435	0.2364	0.2034	0.5525	0.009118	0.226	0.2623	0.2131	0.2624	0.1836	0.2254
1924143	CERS2	14076	protein binding	GO:0005515	molecular function	26	1055	0.3073	0.2761	0.2761	0.4905	0.01115	0.2823	0.3345	0.2481	0.3073	0.2481	0.3073
2153041	GJC3	17495				nan	nan
1915138	TMEM100	25607	BMP signaling pathway	GO:0030509	biological process	12	21	0.2342	0.4424	0.189	0.5585	0.02611	0.1898	0.2891	0.3939	0.4968	0.1416	0.2524
1915138	TMEM100	25607	cellular response to BMP stimulus	GO:0071773	biological process	12	7	0.2963	0.4424	0.262	0.4995	0.01836	0.2592	0.3387	0.3939	0.4968	0.2218	0.3095
1915138	TMEM100	25607	protein binding	GO:0005515	molecular function	12	1055	0.3563	0.4424	0.3312	0.449	0.01097	0.3288	0.3861	0.3939	0.4968	0.3002	0.3654
1915138	TMEM100	25607	endoplasmic reticulum	GO:0005783	cellular component	12	106	0.3623	0.4424	0.3361	0.4427	0.01892	0.3162	0.4151	0.3939	0.4968	0.285	0.3963
1915138	TMEM100	25607	plasma membrane	GO:0005886	cellular component	12	259	0.378	0.4424	0.3549	0.4316	0.01292	0.3446	0.4146	0.3939	0.4968	0.3177	0.3964
1915138	TMEM100	25607	perikaryon	GO:0043204	cellular component	12	2	0.413	0.4592	0.3876	0.3995	0.03019	0.3367	0.5066	0.408	0.5168	0.3036	0.4949
1915138	TMEM100	25607	perinuclear region of cytoplasm	GO:0048471	cellular component	12	51	0.449	0.4598	0.4333	0.3796	0.008602	0.4249	0.4745	0.4217	0.5014	0.407	0.4613
1330223	PAPSS2	8604	adenylylsulfate kinase activity	GO:0004020	molecular function	27	4	0.07949	0.04062	0.0248	0.8141	0.01695	0.07378	0.08564	0.02763	0.05971	0.01619	0.03801
1330223	PAPSS2	8604	3'-phosphoadenosine 5'-phosphosulfate biosynthetic process	GO:0050428	biological process	27	6	0.08247	0.03865	0.02735	0.8034	0.019	0.07115	0.09559	0.02567	0.0582	0.01779	0.04206
1330223	PAPSS2	8604	sulfate assimilation	GO:0000103	biological process	27	5	0.09392	0.04173	0.0346	0.776	0.02773	0.07435	0.1186	0.02645	0.06582	0.01946	0.06151
2661364	NEU4	21328	oligosaccharide catabolic process	GO:0009313	biological process	18	13	0.08222	0.1087	0.03105	0.7943	0.01397	0.07217	0.09367	0.09028	0.1308	0.02296	0.04199
2661364	NEU4	21328	ganglioside catabolic process	GO:0006689	biological process	18	4	0.08327	0.1056	0.03181	0.7925	0.01246	0.07525	0.09215	0.08771	0.1272	0.02393	0.0423
2661364	NEU4	21328	glycoprotein catabolic process	GO:0006516	biological process	18	10	0.09065	0.1054	0.03724	0.7747	0.0186	0.07639	0.1076	0.08707	0.1275	0.02533	0.05475
2661364	NEU4	21328	organelle inner membrane	GO:0019866	cellular component	18	6	0.09511	0.1131	0.04066	0.7634	0.0233	0.07613	0.1188	0.0915	0.1398	0.02581	0.06406
2661364	NEU4	21328	intracellular membrane-bounded organelle	GO:0043231	cellular component	18	101	0.1189	0.1242	0.06661	0.7142	0.0163	0.1012	0.1398	0.1034	0.1492	0.05045	0.08794
2661364	NEU4	21328	membrane	GO:0016020	cellular component	18	184	0.1299	0.1243	0.07746	0.6958	0.01659	0.1105	0.1528	0.1031	0.1499	0.05872	0.1022
2661364	NEU4	21328	exo-alpha-sialidase activity	GO:0004308	molecular function	18	5	0.1448	0.135	0.09349	0.6733	0.01296	0.1279	0.1641	0.1189	0.1532	0.07612	0.1148
2661364	NEU4	21328	lysosome	GO:0005764	cellular component	18	33	0.1558	0.1434	0.1054	0.6575	0.01185	0.1397	0.1736	0.1237	0.1662	0.08862	0.1253
2661364	NEU4	21328	protein binding	GO:0005515	molecular function	18	1055	0.217	0.1872	0.1732	0.581	0.01035	0.1989	0.2368	0.1633	0.2146	0.1533	0.1958
2661364	NEU4	21328	cytoplasm	GO:0005737	cellular component	18	326	0.2414	0.2006	0.2003	0.5539	0.01382	0.2156	0.2702	0.172	0.234	0.1715	0.2341
99917	SLC1A3	10941	high-affinity glutamate transmembrane transporter activity	GO:0005314	molecular function	32	5	0.06447	0.01603	0.00557	0.9343	0.003377	0.06319	0.06578	0.01452	0.01771	0.005031	0.006168
99917	SLC1A3	10941	chloride transmembrane transport	GO:1902476	biological process	32	8	0.06447	0.01603	0.006516	0.9229	0.00351	0.06319	0.06578	0.01452	0.01771	0.005929	0.007161
99917	SLC1A3	10941	glutamate:sodium symporter activity	GO:0015501	molecular function	32	5	0.06447	0.01603	0.008222	0.9047	0.003891	0.06319	0.06578	0.01452	0.01771	0.00743	0.009099
99917	SLC1A3	10941	D-aspartate import across plasma membrane	GO:0070779	biological process	32	4	0.06447	0.01603	0.008326	0.9037	0.003575	0.06319	0.06578	0.01452	0.01771	0.007586	0.009137
99917	SLC1A3	10941	L-glutamate transmembrane transport	GO:0015813	biological process	32	9	0.06447	0.01603	0.01074	0.8837	0.003056	0.06319	0.06578	0.01452	0.01771	0.009895	0.01166
99917	SLC1A3	10941	L-glutamate import	GO:0051938	biological process	32	10	0.06492	0.01626	0.01256	0.8716	0.004323	0.0636	0.06625	0.01464	0.01805	0.01119	0.0141
99917	SLC1A3	10941	L-glutamate transmembrane transporter activity	GO:0005313	molecular function	32	10	0.06524	0.01726	0.01331	0.8672	0.00495	0.06412	0.06637	0.01606	0.01855	0.01167	0.01519
99917	SLC1A3	10941	L-glutamate import across plasma membrane	GO:0098712	biological process	32	7	0.06579	0.01729	0.01243	0.8722	0.008947	0.06313	0.06857	0.01448	0.02063	0.009863	0.01567
99917	SLC1A3	10941	potassium ion transmembrane transport	GO:0071805	biological process	32	13	0.06585	0.01748	0.01145	0.8787	0.009471	0.06408	0.06768	0.01471	0.02077	0.00892	0.0147
99917	SLC1A3	10941	L-aspartate import across plasma membrane	GO:0140009	biological process	32	4	0.06615	0.01745	0.01426	0.8614	0.00825	0.0632	0.06924	0.01467	0.02076	0.01153	0.01763
99917	SLC1A3	10941	integral component of plasma membrane	GO:0005887	cellular component	32	93	0.1075	0.05648	0.05648	0.7362	0.006524	0.1007	0.1149	0.04995	0.06388	0.04995	0.06388
95822	GRIN2C	4587	calcium ion transmembrane import into cytosol	GO:0097553	biological process	46	5	0.06447	0.01751	0.008004	0.9068	0.005541	0.06319	0.06578	0.01589	0.01929	0.006914	0.009266
95822	GRIN2C	4587	NMDA selective glutamate receptor complex	GO:0017146	cellular component	46	3	0.06447	0.01751	0.008624	0.901	0.004507	0.06319	0.06578	0.01589	0.01929	0.007666	0.009701
95822	GRIN2C	4587	excitatory postsynaptic potential	GO:0060079	biological process	46	4	0.06449	0.01764	0.00848	0.9023	0.006214	0.0632	0.0658	0.01599	0.01946	0.007198	0.009991
95822	GRIN2C	4587	glutamate-gated calcium ion channel activity	GO:0022849	molecular function	46	3	0.06459	0.01751	0.008892	0.8987	0.006144	0.0634	0.0658	0.01589	0.01929	0.007557	0.01046
95822	GRIN2C	4587	postsynaptic density membrane	GO:0098839	cellular component	46	5	0.06471	0.01809	0.008468	0.9025	0.008058	0.06308	0.06639	0.01594	0.02052	0.006842	0.01048
95822	GRIN2C	4587	NMDA glutamate receptor activity	GO:0004972	molecular function	46	4	0.06507	0.01751	0.01138	0.8794	0.006448	0.06407	0.0661	0.01589	0.01929	0.009587	0.0135
95822	GRIN2C	4587	integral component of plasma membrane	GO:0005887	cellular component	46	93	0.06782	0.02228	0.01386	0.8629	0.0133	0.06297	0.07305	0.01762	0.02818	0.009902	0.01939
95822	GRIN2C	4587	long-term synaptic potentiation	GO:0060291	biological process	46	3	0.07088	0.02368	0.01862	0.8392	0.01194	0.0657	0.07648	0.01886	0.02972	0.01386	0.02502
95822	GRIN2C	4587	plasma membrane	GO:0005886	cellular component	46	259	0.07828	0.03187	0.02742	0.8057	0.01324	0.06935	0.08835	0.02409	0.04217	0.02035	0.03693
95822	GRIN2C	4587	protein binding	GO:0005515	molecular function	46	1055	0.1187	0.06699	0.06699	0.7152	0.01198	0.1049	0.1342	0.05427	0.08269	0.05427	0.08269
104753	NFASC	29866	focal adhesion	GO:0005925	cellular component	6	78	0.06465	0.01669	0.008345	0.9029	0.00974	0.06315	0.06618	0.01279	0.02178	0.006394	0.01089
104753	NFASC	29866	protein binding	GO:0005515	molecular function	6	1055	0.09558	0.0446	0.0446	0.7604	0.01005	0.08644	0.1057	0.03622	0.05492	0.03622	0.05492
1925017	ERMN	29208				nan	nan
106687	PON2	9205	identical protein binding	GO:0042802	molecular function	60	111	0.06525	0.04137	0.01349	0.8662	0.005484	0.06378	0.06676	0.03809	0.04494	0.01165	0.01562
106687	PON2	9205	arylesterase activity	GO:0004064	molecular function	60	4	0.06611	0.04068	0.009922	0.8886	0.01332	0.06247	0.06997	0.03425	0.04831	0.006985	0.01409
106687	PON2	9205	hydrolase activity, acting on ester bonds	GO:0016788	molecular function	60	15	0.07777	0.04647	0.02801	0.8049	0.0105	0.07029	0.08604	0.03887	0.05555	0.02242	0.035
106687	PON2	9205	plasma membrane	GO:0005886	cellular component	60	259	0.07991	0.04636	0.03073	0.7976	0.005679	0.07561	0.08445	0.04167	0.05158	0.02704	0.03493
106687	PON2	9205	response to toxic substance	GO:0009636	biological process	60	32	0.09085	0.05066	0.04019	0.7702	0.01264	0.08002	0.1032	0.0407	0.06306	0.03154	0.0512
106687	PON2	9205	aromatic compound catabolic process	GO:0019439	biological process	60	65	0.7167	0.7124	0.7124	0.1868	0.02871	0.6359	0.8078	0.6293	0.8066	0.6293	0.8066
96925	MBP	6925	structural constituent of myelin sheath	GO:0019911	molecular function	32	5	0.07812	0.1433	0.02502	0.8131	0.01536	0.06999	0.08719	0.1127	0.1823	0.01738	0.03602
96925	MBP	6925	positive regulation of interleukin-6 secretion	GO:2000778	biological process	32	4	0.0789	0.1424	0.0285	0.8034	0.009972	0.07234	0.08604	0.1115	0.1817	0.02269	0.03579
96925	MBP	6925	myelination	GO:0042552	biological process	32	9	0.09167	0.1441	0.03518	0.7747	0.0275	0.07123	0.118	0.1127	0.1842	0.02057	0.06016
96925	MBP	6925	negative regulation of heterotypic cell-cell adhesion	GO:0034115	biological process	32	4	0.101	0.1519	0.04501	0.7528	0.02351	0.0813	0.1255	0.1145	0.2014	0.02835	0.07144
96925	MBP	6925	calmodulin binding	GO:0005516	molecular function	32	9	0.1036	0.1626	0.05132	0.7443	0.01378	0.09021	0.1191	0.1404	0.1882	0.03896	0.06759
96925	MBP	6925	positive regulation of metalloendopeptidase activity	GO:1904685	biological process	32	6	0.1171	0.167	0.05748	0.7212	0.03083	0.08927	0.1537	0.1236	0.2257	0.03306	0.09995
96925	MBP	6925	positive regulation of chemokine (C-C motif) ligand 2 secretion	GO:1904209	biological process	32	4	0.1355	0.1706	0.08018	0.6841	0.02979	0.1037	0.177	0.1241	0.2343	0.05232	0.1229
96925	MBP	6925	maintenance of permeability of blood-brain barrier	GO:0035633	biological process	32	2	0.1404	0.1885	0.08761	0.6785	0.02025	0.1158	0.1703	0.1668	0.213	0.06409	0.1198
96925	MBP	6925	myelin sheath	GO:0043209	cellular component	32	4	0.1432	0.1647	0.08913	0.6733	0.02519	0.1135	0.1808	0.1276	0.2124	0.06121	0.1298
96925	MBP	6925	compact myelin	GO:0043218	cellular component	32	3	0.148	0.1654	0.09415	0.6664	0.02464	0.118	0.1856	0.1281	0.2137	0.06541	0.1355
96925	MBP	6925	internode region of axon	GO:0033269	cellular component	32	2	0.1541	0.1818	0.1014	0.6573	0.02365	0.1242	0.1913	0.1482	0.2231	0.07262	0.1415
96925	MBP	6925	MAPK cascade	GO:0000165	biological process	32	14	0.1807	0.2111	0.1305	0.6224	0.02073	0.1503	0.2172	0.1731	0.2574	0.09846	0.1729
96925	MBP	6925	cell periphery	GO:0071944	cellular component	32	7	0.2271	0.243	0.1827	0.5679	0.01916	0.1922	0.2682	0.2059	0.2868	0.1434	0.2327
96925	MBP	6925	protein-containing complex	GO:0032991	cellular component	32	512	0.2488	0.2548	0.1887	0.5314	0.05112	0.1643	0.3767	0.1707	0.3802	0.1007	0.3537
96925	MBP	6925	substantia nigra development	GO:0021762	biological process	32	11	0.2606	0.2748	0.2197	0.5317	0.02391	0.2155	0.3152	0.2324	0.3251	0.1706	0.283
96925	MBP	6925	protein binding	GO:0005515	molecular function	32	1055	0.2698	0.287	0.2341	0.5262	0.004812	0.2598	0.2803	0.2685	0.3068	0.223	0.2457
96925	MBP	6925	intracellular	GO:0005622	cellular component	32	22	0.3054	0.3067	0.2744	0.4926	0.00835	0.2865	0.3256	0.2837	0.3315	0.2535	0.297
96925	MBP	6925	neuronal cell body	GO:0043025	cellular component	32	10	0.3723	0.3605	0.345	0.4333	0.0234	0.3121	0.4441	0.3029	0.429	0.2757	0.4317
1858959	ELOVL1	14418	fatty acid elongation, saturated fatty acid	GO:0019367	biological process	35	6	0.06447	0.05086	0.006537	0.9222	0.005474	0.06319	0.06578	0.03937	0.0657	0.005642	0.007574
1858959	ELOVL1	14418	fatty acid elongation, polyunsaturated fatty acid	GO:0034626	biological process	35	6	0.0721	0.0516	0.02156	0.8279	0.009995	0.06769	0.0768	0.03949	0.06744	0.01678	0.0277
1858959	ELOVL1	14418	fatty acid elongation, monounsaturated fatty acid	GO:0034625	biological process	35	6	0.07248	0.0516	0.02168	0.8272	0.01035	0.06778	0.0775	0.03949	0.06744	0.01674	0.02809
1858959	ELOVL1	14418	fatty acid elongase activity	GO:0009922	molecular function	35	6	0.07248	0.0521	0.02207	0.8258	0.009657	0.06741	0.07794	0.0398	0.0682	0.01744	0.02791
1858959	ELOVL1	14418	very long-chain fatty acid biosynthetic process	GO:0042761	biological process	35	9	0.07865	0.05604	0.0257	0.81	0.01692	0.0685	0.09031	0.04056	0.07742	0.01741	0.03793
1858959	ELOVL1	14418	integral component of endoplasmic reticulum membrane	GO:0030176	cellular component	35	20	0.09516	0.06898	0.04279	0.7624	0.01558	0.0819	0.1106	0.05229	0.091	0.03103	0.05902
1858959	ELOVL1	14418	sphingolipid biosynthetic process	GO:0030148	biological process	35	19	0.09788	0.06944	0.04588	0.7559	0.01449	0.08485	0.1129	0.05301	0.09097	0.03454	0.06094
1858959	ELOVL1	14418	endoplasmic reticulum	GO:0005783	cellular component	35	106	0.2148	0.1988	0.17	0.5828	0.01393	0.1896	0.2433	0.1675	0.2359	0.1409	0.2051
1858959	ELOVL1	14418	membrane	GO:0016020	cellular component	35	184	0.2194	0.2022	0.176	0.5783	0.009961	0.2012	0.2393	0.1775	0.2304	0.1551	0.1998
1858959	ELOVL1	14418	protein binding	GO:0005515	molecular function	35	1055	0.2948	0.2619	0.2619	0.5019	0.01096	0.2701	0.3217	0.2333	0.2939	0.2333	0.2939
95762	GM2A	4367	extracellular exosome	GO:0070062	cellular component	4	300	0.0742	0.02542	0.02542	0.8146	0.005158	0.07045	0.07815	0.0226	0.02859	0.0226	0.02859
1889007	TTYH1	13476	volume-sensitive chloride channel activity	GO:0072320	molecular function	9	5	0.06447	0.01942	0.004288	0.9433	0.009023	0.06319	0.06578	0.01448	0.02604	0.003047	0.006034
1889007	TTYH1	13476	smooth endoplasmic reticulum membrane	GO:0030868	cellular component	9	4	0.06744	0.02674	0.0133	0.8666	0.01248	0.06401	0.07105	0.01987	0.03598	0.009633	0.01836
1889007	TTYH1	13476	intracellular calcium activated chloride channel activity	GO:0005229	molecular function	9	7	0.06853	0.02722	0.01433	0.8603	0.01378	0.06479	0.07248	0.01977	0.03748	0.01003	0.02046
1889007	TTYH1	13476	chloride transport	GO:0006821	biological process	9	9	0.1051	0.06497	0.05197	0.741	0.01832	0.08785	0.1257	0.04643	0.09091	0.03714	0.07272
1889007	TTYH1	13476	plasma membrane	GO:0005886	cellular component	9	259	0.2244	0.1816	0.1816	0.5725	0.0113	0.2041	0.2466	0.1595	0.2069	0.1595	0.2069
2139274	SLC39A12	20860	zinc ion import across plasma membrane	GO:0071578	biological process	44	3	0.06453	0.02635	0.009001	0.8977	0.00658	0.06317	0.06593	0.02338	0.0297	0.007562	0.01071
2139274	SLC39A12	20860	cellular zinc ion homeostasis	GO:0006882	biological process	44	5	0.06684	0.02635	0.01503	0.8575	0.007925	0.06496	0.06878	0.02338	0.0297	0.01221	0.01849
2139274	SLC39A12	20860	zinc ion transmembrane transporter activity	GO:0005385	molecular function	44	9	0.06712	0.02647	0.01644	0.8505	0.006694	0.0646	0.06975	0.02342	0.02993	0.01385	0.01951
2139274	SLC39A12	20860	extracellular vesicle	GO:1903561	cellular component	44	25	0.06891	0.02764	0.01926	0.8378	0.005783	0.06625	0.07169	0.02457	0.0311	0.01666	0.02227
2139274	SLC39A12	20860	integral component of plasma membrane	GO:0005887	cellular component	44	93	0.0741	0.03118	0.02348	0.8203	0.0104	0.06848	0.08018	0.02559	0.038	0.01837	0.03002
2139274	SLC39A12	20860	signal transduction	GO:0007165	biological process	44	65	0.176	0.1275	0.1275	0.6304	0.01017	0.161	0.1925	0.1107	0.1468	0.1107	0.1468
88930	REEP3	23711	mitotic nuclear envelope reassembly	GO:0007084	biological process	5	3	0.1426	0.1622	0.08967	0.675	0.02128	0.1167	0.1742	0.1234	0.2131	0.06528	0.1232
88930	REEP3	23711	nuclear envelope organization	GO:0006998	biological process	5	7	0.2363	0.1906	0.1906	0.555	0.02914	0.1872	0.2982	0.139	0.2614	0.139	0.2614
1916910	TMBIM1	23410	negative regulation of Fas signaling pathway	GO:1902045	biological process	11	3	0.1004	0.2057	0.04572	0.7518	0.02274	0.08069	0.125	0.1625	0.2605	0.02972	0.07032
1916910	TMBIM1	23410	lysosomal membrane	GO:0005765	cellular component	11	23	0.1168	0.2181	0.06488	0.7191	0.01161	0.1042	0.131	0.1773	0.2682	0.05248	0.08021
1916910	TMBIM1	23410	death receptor binding	GO:0005123	molecular function	11	3	0.1385	0.213	0.08305	0.6816	0.02542	0.1092	0.1756	0.1729	0.2624	0.05444	0.1267
1916910	TMBIM1	23410	endosome membrane	GO:0010008	cellular component	11	19	0.139	0.2153	0.08575	0.6808	0.02076	0.1143	0.1692	0.1747	0.2652	0.06172	0.1191
1916910	TMBIM1	23410	negative regulation of protein localization to plasma membrane	GO:1903077	biological process	11	9	0.2093	0.2508	0.1629	0.5881	0.0183	0.1784	0.2454	0.2127	0.2957	0.1283	0.2068
1916910	TMBIM1	23410	negative regulation of extrinsic apoptotic signaling pathway via death domain receptors	GO:1902042	biological process	11	6	0.2321	0.2577	0.1823	0.5549	0.04006	0.1708	0.3153	0.1986	0.3343	0.1216	0.2732
1916910	TMBIM1	23410	intracellular membrane-bounded organelle	GO:0043231	cellular component	11	101	0.2486	0.2769	0.2087	0.5466	0.0131	0.2239	0.276	0.2459	0.3119	0.1812	0.2404
1916910	TMBIM1	23410	extracellular exosome	GO:0070062	cellular component	11	300	0.3224	0.3282	0.2938	0.4777	0.00745	0.3049	0.3409	0.3024	0.3563	0.2744	0.3146
1916910	TMBIM1	23410	Golgi apparatus	GO:0005794	cellular component	11	81	0.3518	0.3407	0.3263	0.4529	0.01	0.3271	0.3783	0.313	0.3709	0.2988	0.3564
1096355	S1PR1	3165	sphingosine-1-phosphate receptor activity	GO:0038036	molecular function	31	2	0.06713	0.05883	0.01452	0.8598	0.009596	0.06391	0.07052	0.0503	0.06882	0.01137	0.01855
1096355	S1PR1	3165	sphingosine-1-phosphate signaling pathway	GO:0003376	biological process	31	5	0.06839	0.05918	0.01666	0.8491	0.009008	0.06568	0.0712	0.05053	0.06931	0.0132	0.02102
1096355	S1PR1	3165	G-protein coupled receptor binding	GO:0001664	molecular function	31	53	0.08783	0.07444	0.03717	0.7785	0.01032	0.07969	0.09681	0.06187	0.08957	0.02995	0.04613
1096355	S1PR1	3165	intrinsic component of plasma membrane	GO:0031226	cellular component	31	15	0.09414	0.07997	0.04284	0.764	0.01176	0.0837	0.1059	0.06412	0.09975	0.03375	0.05438
1096355	S1PR1	3165	intracellular membrane-bounded organelle	GO:0043231	cellular component	31	101	0.168	0.1622	0.1188	0.6412	0.009148	0.1547	0.1823	0.1444	0.1821	0.1047	0.1349
1096355	S1PR1	3165	protein binding	GO:0005515	molecular function	31	1055	0.1959	0.1749	0.1499	0.6055	0.008853	0.1814	0.2117	0.1566	0.1953	0.1343	0.1674
1096355	S1PR1	3165	nucleoplasm	GO:0005654	cellular component	31	159	0.238	0.1974	0.1974	0.5581	0.009212	0.2207	0.2566	0.1784	0.2184	0.1784	0.2184
1096863	ENTPD2	3364	nucleoside-triphosphatase activity	GO:0017111	molecular function	8	12	0.06447	0.01345	0.006724	0.9203	0.004145	0.06319	0.06578	0.01199	0.01508	0.005997	0.007538
1096863	ENTPD2	3364	extracellular exosome	GO:0070062	cellular component	8	300	0.1987	0.1531	0.1531	0.602	0.009106	0.1833	0.2154	0.1357	0.1727	0.1357	0.1727
98217	S100B	10500	RAGE receptor binding	GO:0050786	molecular function	33	3	0.06447	0.02755	0.004942	0.9422	0.002452	0.06319	0.06578	0.02549	0.02977	0.004548	0.00537
98217	S100B	10500	S100 protein binding	GO:0044548	molecular function	33	4	0.06447	0.02793	0.004847	0.9416	0.004773	0.06319	0.06578	0.026	0.03	0.004069	0.005775
98217	S100B	10500	calcium-dependent protein binding	GO:0048306	molecular function	33	5	0.06447	0.03184	0.008292	0.9036	0.007406	0.06319	0.06578	0.02731	0.03712	0.00677	0.01016
98217	S100B	10500	identical protein binding	GO:0042802	molecular function	33	111	0.08244	0.08696	0.03256	0.792	0.006988	0.07726	0.08798	0.07606	0.09944	0.02799	0.03789
98217	S100B	10500	protein homodimerization activity	GO:0042803	molecular function	33	71	0.09729	0.09739	0.04677	0.7563	0.007032	0.09039	0.1047	0.08671	0.1094	0.04078	0.05365
98217	S100B	10500	positive regulation of I-kappaB kinase/NF-kappaB signaling	GO:0043123	biological process	33	26	0.1197	0.1107	0.0681	0.7145	0.008303	0.1102	0.1301	0.09774	0.1253	0.05888	0.07877
98217	S100B	10500	protein binding	GO:0005515	molecular function	33	1055	0.1355	0.1196	0.08427	0.6886	0.007498	0.1261	0.1455	0.1055	0.1356	0.07495	0.09474
98217	S100B	10500	ruffle	GO:0001726	cellular component	33	9	0.1423	0.1185	0.09081	0.6771	0.01271	0.1256	0.1613	0.1031	0.1362	0.07364	0.112
98217	S100B	10500	cytoplasm	GO:0005737	cellular component	33	326	0.1597	0.1223	0.11	0.6528	0.006441	0.1503	0.1696	0.1094	0.1367	0.1003	0.1208
98217	S100B	10500	perinuclear region of cytoplasm	GO:0048471	cellular component	33	51	0.1609	0.1223	0.1109	0.6508	0.01006	0.1464	0.1768	0.1094	0.1367	0.09585	0.1283
98217	S100B	10500	nucleus	GO:0005634	cellular component	33	318	0.1701	0.1235	0.1214	0.6384	0.007304	0.1592	0.1818	0.1106	0.138	0.1097	0.1344
1914238	LAP3	18449	midbody	GO:0030496	cellular component	30	23	0.07649	0.06243	0.02737	0.8075	0.008067	0.07056	0.08291	0.05448	0.07156	0.02293	0.03268
1914238	LAP3	18449	extracellular exosome	GO:0070062	cellular component	30	300	0.0794	0.06243	0.03017	0.7991	0.00686	0.07407	0.08512	0.05448	0.07156	0.02597	0.03505
1914238	LAP3	18449	cytosol	GO:0005829	cellular component	30	264	0.09204	0.06243	0.04194	0.7674	0.007371	0.08504	0.09962	0.05448	0.07156	0.03632	0.04843
1914238	LAP3	18449	focal adhesion	GO:0005925	cellular component	30	78	0.09436	0.06243	0.04402	0.7626	0.006764	0.08789	0.1013	0.05448	0.07156	0.03862	0.05018
1914238	LAP3	18449	nucleoplasm	GO:0005654	cellular component	30	159	0.104	0.06498	0.05308	0.7423	0.009365	0.09436	0.1147	0.05547	0.07611	0.04492	0.06272
1914238	LAP3	18449	nucleus	GO:0005634	cellular component	30	318	0.1339	0.08269	0.08269	0.691	0.007386	0.1246	0.144	0.07377	0.0927	0.07377	0.0927
98240	SCD	10571	stearoyl-CoA 9-desaturase activity	GO:0004768	molecular function	37	2	0.06447	0.04448	0.00724	0.9145	0.004976	0.06319	0.06578	0.03469	0.05702	0.006349	0.008256
98240	SCD	10571	monounsaturated fatty acid biosynthetic process	GO:1903966	biological process	37	3	0.0659	0.04583	0.01199	0.875	0.01071	0.06318	0.06873	0.03526	0.05958	0.009067	0.01587
98240	SCD	10571	unsaturated fatty acid biosynthetic process	GO:0006636	biological process	37	12	0.06719	0.04785	0.01337	0.8664	0.01273	0.06373	0.07085	0.03617	0.0633	0.009606	0.0186
98240	SCD	10571	iron ion binding	GO:0005506	molecular function	37	7	0.0881	0.08031	0.03709	0.7774	0.01397	0.07659	0.1013	0.06506	0.09913	0.02785	0.0494
98240	SCD	10571	oxidoreductase activity	GO:0016491	molecular function	37	99	0.1083	0.0942	0.05186	0.7385	0.02217	0.08899	0.1319	0.06678	0.1329	0.03299	0.08153
98240	SCD	10571	endoplasmic reticulum membrane	GO:0005789	cellular component	37	26	0.1152	0.1093	0.06127	0.7233	0.01646	0.0989	0.1342	0.08943	0.1335	0.0441	0.08512
98240	SCD	10571	endoplasmic reticulum	GO:0005783	cellular component	37	106	0.146	0.1282	0.09425	0.6712	0.01511	0.1264	0.1686	0.1075	0.1528	0.07355	0.1208
98240	SCD	10571	membrane	GO:0016020	cellular component	37	184	0.1529	0.1314	0.1018	0.6616	0.01335	0.1346	0.1737	0.1102	0.1566	0.08225	0.1259
98240	SCD	10571	nucleolus	GO:0005730	cellular component	37	43	0.1812	0.149	0.1327	0.6235	0.01259	0.1617	0.203	0.1298	0.1711	0.1107	0.159
98240	SCD	10571	integral component of membrane	GO:0016021	cellular component	37	45	0.2258	0.1828	0.1828	0.571	0.01268	0.2037	0.2502	0.1583	0.2109	0.1583	0.2109
2444329	TMEM88B	37099				nan	nan
2447024	KIF19	26735	microtubule motor activity	GO:0003777	molecular function	10	12	0.06447	0.01357	0.005923	0.9299	0.00329	0.06319	0.06578	0.01177	0.01564	0.005377	0.006524
2447024	KIF19	26735	microtubule-based movement	GO:0007018	biological process	10	21	0.06447	0.01357	0.006859	0.9184	0.006288	0.06319	0.06578	0.01177	0.01564	0.005773	0.00815
2447024	KIF19	26735	ATP-dependent microtubule motor activity, plus-end-directed	GO:0008574	molecular function	10	8	0.06447	0.01357	0.0071	0.9162	0.005515	0.06319	0.06578	0.01177	0.01564	0.006136	0.008215
2447024	KIF19	26735	microtubule binding	GO:0008017	molecular function	10	29	0.06449	0.01384	0.00944	0.8938	0.00549	0.0632	0.0658	0.01196	0.01601	0.008166	0.01091
2447024	KIF19	26735	kinesin complex	GO:0005871	cellular component	10	16	0.06543	0.01524	0.01125	0.8801	0.009182	0.06324	0.06769	0.01256	0.01849	0.008846	0.0143
2447024	KIF19	26735	microtubule	GO:0005874	cellular component	10	29	0.06611	0.01529	0.01235	0.8729	0.01037	0.06354	0.06878	0.01243	0.0188	0.00943	0.01617
2447024	KIF19	26735	ATPase activity	GO:0016887	molecular function	10	24	0.0732	0.02252	0.02144	0.8275	0.0126	0.06756	0.07933	0.01705	0.02974	0.01567	0.02933
1340024	ALDH1L1	3978	aldehyde dehydrogenase (NAD) activity	GO:0004029	molecular function	25	25	0.06497	0.03592	0.01197	0.8753	0.006534	0.06347	0.06651	0.03015	0.04279	0.01005	0.01426
1340024	ALDH1L1	3978	extracellular exosome	GO:0070062	cellular component	25	300	0.1146	0.07698	0.06344	0.7231	0.006376	0.1075	0.1221	0.06943	0.08534	0.05671	0.07098
1340024	ALDH1L1	3978	cytosol	GO:0005829	cellular component	25	264	0.1286	0.07775	0.07731	0.6996	0.006345	0.1208	0.1369	0.07014	0.08618	0.0696	0.08587
2443403	PRR18	28574				nan	nan
98821	TF	11740	transferrin receptor binding	GO:1990459	molecular function	72	5	0.06447	0.06029	0.004847	0.9398	0.006603	0.06319	0.06578	0.05257	0.06913	0.003803	0.006179
98821	TF	11740	late endosome	GO:0005770	cellular component	72	8	0.06449	0.06219	0.008871	0.8983	0.008178	0.0632	0.0658	0.05339	0.07245	0.007079	0.01112
98821	TF	11740	ferrous iron binding	GO:0008198	molecular function	72	2	0.0646	0.06029	0.007493	0.9112	0.008005	0.06326	0.06597	0.05257	0.06913	0.005986	0.009381
98821	TF	11740	iron chaperone activity	GO:0034986	molecular function	72	3	0.06462	0.06029	0.009071	0.8971	0.007018	0.06327	0.066	0.05257	0.06913	0.007535	0.01092
98821	TF	11740	endocytic vesicle	GO:0030139	cellular component	72	11	0.0652	0.06605	0.01361	0.8655	0.004905	0.06382	0.06661	0.05524	0.07896	0.01194	0.01551
98821	TF	11740	early endosome	GO:0005769	cellular component	72	18	0.07374	0.07576	0.02277	0.823	0.01046	0.06893	0.07888	0.06254	0.09179	0.01762	0.02943
98821	TF	11740	cellular response to iron ion	GO:0071281	biological process	72	6	0.07907	0.078	0.02931	0.8011	0.009151	0.07249	0.08623	0.06236	0.09756	0.02383	0.03605
98821	TF	11740	blood microparticle	GO:0072562	cellular component	72	19	0.08531	0.08097	0.03201	0.7896	0.01791	0.07264	0.1002	0.06393	0.1025	0.02175	0.0471
98821	TF	11740	retina homeostasis	GO:0001895	biological process	72	5	0.08687	0.07641	0.03445	0.7837	0.01557	0.07576	0.09961	0.06454	0.09046	0.0244	0.04864
98821	TF	11740	extrinsic component of external side of plasma membrane	GO:0031232	cellular component	72	4	0.08894	0.08321	0.0355	0.7795	0.01833	0.0755	0.1048	0.06399	0.1082	0.02385	0.05283
98821	TF	11740	positive regulation of receptor-mediated endocytosis	GO:0048260	biological process	72	13	0.0896	0.0811	0.03758	0.7761	0.01387	0.07865	0.1021	0.06692	0.09828	0.02795	0.05053
98821	TF	11740	recycling endosome	GO:0055037	cellular component	72	13	0.09271	0.08271	0.04169	0.7668	0.0118	0.08246	0.1042	0.06492	0.1054	0.03301	0.05265
98821	TF	11740	regulation of iron ion import	GO:1900390	biological process	72	6	0.09346	0.0834	0.04302	0.7647	0.007585	0.08691	0.1005	0.06893	0.1009	0.03686	0.05021
98821	TF	11740	vesicle	GO:0031982	cellular component	72	23	0.09409	0.08353	0.04354	0.7633	0.008607	0.08637	0.1025	0.06845	0.1019	0.0366	0.05179
98821	TF	11740	basal plasma membrane	GO:0009925	cellular component	72	8	0.1038	0.08791	0.05259	0.7425	0.01224	0.09173	0.1174	0.0698	0.1107	0.04233	0.06534
98821	TF	11740	cytoplasmic vesicle	GO:0031410	cellular component	72	51	0.1038	0.08709	0.05225	0.743	0.01267	0.09134	0.1179	0.06946	0.1092	0.04124	0.06619
98821	TF	11740	signal recognition particle binding	GO:0005047	molecular function	72	2	0.1087	0.0897	0.05308	0.7324	0.02861	0.08319	0.1421	0.06451	0.1247	0.03262	0.08637
98821	TF	11740	apical plasma membrane	GO:0016324	cellular component	72	18	0.11	0.09117	0.0576	0.7303	0.0176	0.09258	0.1307	0.07061	0.1177	0.0427	0.07769
98821	TF	11740	HFE-transferrin receptor complex	GO:1990712	cellular component	72	3	0.1113	0.0911	0.05548	0.7278	0.02824	0.08545	0.145	0.06518	0.1273	0.03443	0.08941
98821	TF	11740	basal part of cell	GO:0045178	cellular component	72	3	0.1176	0.09372	0.05782	0.7222	0.02773	0.09196	0.1503	0.06837	0.1285	0.03345	0.09995
98821	TF	11740	clathrin-coated pit	GO:0005905	cellular component	72	5	0.1215	0.09436	0.06701	0.7099	0.02249	0.0977	0.1511	0.06956	0.128	0.04514	0.0995
98821	TF	11740	signal recognition particle receptor complex	GO:0005785	cellular component	72	3	0.122	0.09707	0.06041	0.7117	0.03495	0.08941	0.1665	0.06811	0.1383	0.03238	0.1127
98821	TF	11740	cell surface	GO:0009986	cellular component	72	55	0.126	0.09606	0.07403	0.7029	0.01314	0.1104	0.1437	0.07605	0.1213	0.05934	0.09235
98821	TF	11740	extracellular exosome	GO:0070062	cellular component	72	300	0.1318	0.101	0.08032	0.6938	0.01019	0.119	0.1459	0.08244	0.1237	0.06778	0.09519
98821	TF	11740	extracellular region	GO:0005576	cellular component	72	46	0.1457	0.1113	0.09256	0.6709	0.02033	0.1197	0.1773	0.08322	0.1488	0.06647	0.1289
98821	TF	11740	extracellular space	GO:0005615	cellular component	72	152	0.1488	0.1155	0.09759	0.6673	0.01364	0.1304	0.1697	0.09315	0.1433	0.07903	0.1205
98821	TF	11740	protein binding	GO:0005515	molecular function	72	1055	0.2226	0.1853	0.1798	0.5747	0.009851	0.2049	0.2419	0.1636	0.21	0.1599	0.202
98821	TF	11740	perinuclear region of cytoplasm	GO:0048471	cellular component	72	51	0.2362	0.1959	0.1945	0.5595	0.01342	0.2109	0.2644	0.1683	0.2281	0.1661	0.2278
1858224	CHST3	1971	N-acetylglucosamine 6-O-sulfotransferase activity	GO:0001517	molecular function	15	2	0.0705	0.06501	0.01609	0.8501	0.0159	0.06357	0.07818	0.0488	0.0866	0.01098	0.02357
1858224	CHST3	1971	chondroitin 6-sulfotransferase activity	GO:0008459	molecular function	15	2	0.08105	0.07551	0.03022	0.7978	0.01103	0.07398	0.0888	0.05829	0.09782	0.02353	0.03881
1858224	CHST3	1971	N-acetylglucosamine metabolic process	GO:0006044	biological process	15	4	0.09141	0.07939	0.03482	0.779	0.02256	0.07581	0.1102	0.05682	0.1109	0.02147	0.05648
1858224	CHST3	1971	chondroitin sulfate biosynthetic process	GO:0030206	biological process	15	4	0.1429	0.1413	0.08919	0.6744	0.02302	0.1147	0.1779	0.1035	0.1929	0.06236	0.1276
1858224	CHST3	1971	trans-Golgi network	GO:0005802	cellular component	15	14	0.2669	0.2417	0.2284	0.5264	0.02044	0.2284	0.312	0.1984	0.2946	0.1872	0.2787
1858224	CHST3	1971	sulfur compound metabolic process	GO:0006790	biological process	15	66	0.2977	0.2683	0.2577	0.4921	0.03486	0.2287	0.3875	0.1976	0.3641	0.1843	0.3602
2153060	GJC2	17494	gap junction	GO:0005921	cellular component	18	3	0.06499	0.01128	0.006993	0.9136	0.01242	0.0629	0.06715	0.007512	0.01694	0.004814	0.01016
2153060	GJC2	17494	gap junction channel activity involved in cell communication by electrical coupling	GO:1903763	molecular function	18	4	0.06547	0.01128	0.006838	0.912	0.01523	0.06262	0.06845	0.007512	0.01694	0.00428	0.01092
2153060	GJC2	17494	cell communication by electrical coupling	GO:0010644	biological process	18	4	0.08059	0.02315	0.02315	0.8151	0.02546	0.06604	0.09835	0.0132	0.04061	0.0132	0.04061
104554	MITF	7105	positive regulation of transcription, DNA-templated	GO:0045893	biological process	38	78	0.06846	0.043	0.01406	0.8621	0.01331	0.06516	0.07193	0.03214	0.05752	0.009966	0.01984
104554	MITF	7105	positive regulation of gene expression	GO:0010628	biological process	38	41	0.06978	0.04395	0.01363	0.8637	0.01707	0.06438	0.07565	0.03265	0.05915	0.008857	0.02097
104554	MITF	7105	E-box binding	GO:0070888	molecular function	38	6	0.0711	0.04377	0.01412	0.857	0.01943	0.06549	0.0772	0.03207	0.05974	0.008099	0.0246
104554	MITF	7105	regulation of transcription, DNA-templated	GO:0006355	biological process	38	52	0.07118	0.04505	0.01943	0.8353	0.01282	0.06422	0.07889	0.0341	0.05953	0.0144	0.02621
104554	MITF	7105	positive regulation of transcription by RNA polymerase II	GO:0045944	biological process	38	129	0.0713	0.04568	0.01451	0.8579	0.01944	0.06429	0.07907	0.03258	0.06405	0.008969	0.02348
104554	MITF	7105	negative regulation of transcription by RNA polymerase II	GO:0000122	biological process	38	92	0.07225	0.04572	0.0205	0.8313	0.01277	0.0661	0.07897	0.03308	0.06319	0.01503	0.02796
104554	MITF	7105	positive regulation of DNA-templated transcription, initiation	GO:2000144	biological process	38	6	0.07273	0.04646	0.01354	0.8585	0.02715	0.05971	0.08858	0.0327	0.06602	0.007394	0.02479
104554	MITF	7105	RNA polymerase II proximal promoter sequence-specific DNA binding	GO:0000978	molecular function	38	43	0.07687	0.04728	0.02183	0.8232	0.01968	0.06658	0.08876	0.03332	0.06708	0.01374	0.03468
104554	MITF	7105	transcriptional activator activity, RNA polymerase II proximal promoter sequence-specific DNA binding	GO:0001077	molecular function	38	17	0.07765	0.04662	0.0209	0.8256	0.02233	0.06593	0.09145	0.03289	0.06607	0.01247	0.03502
104554	MITF	7105	nucleus	GO:0005634	cellular component	38	318	0.09964	0.06854	0.04831	0.7512	0.01301	0.0873	0.1137	0.0538	0.08731	0.03769	0.06191
104554	MITF	7105	melanocyte differentiation	GO:0030318	biological process	38	4	0.1078	0.07391	0.05053	0.7381	0.02684	0.08398	0.1383	0.04979	0.1097	0.03	0.08509
104554	MITF	7105	protein binding	GO:0005515	molecular function	38	1055	0.1375	0.1061	0.08611	0.6846	0.01163	0.1231	0.1537	0.09161	0.123	0.07206	0.1029
104554	MITF	7105	regulation of RNA biosynthetic process	GO:2001141	biological process	38	10	0.1412	0.124	0.0795	0.6753	0.03945	0.09966	0.2	0.08529	0.1803	0.04281	0.1477
104554	MITF	7105	protein-containing complex assembly	GO:0065003	biological process	38	59	0.2946	0.2633	0.2489	0.4875	0.04796	0.2101	0.4131	0.1766	0.3927	0.1627	0.3808
104554	MITF	7105	protein-containing complex	GO:0032991	cellular component	38	512	0.361	0.3405	0.3312	0.4402	0.02879	0.2937	0.4438	0.2643	0.4386	0.2569	0.427
1921449	VIT	12697	interstitial matrix	GO:0005614	cellular component	11	2	0.06528	0.03433	0.01181	0.8764	0.00777	0.06373	0.06688	0.03134	0.03761	0.009618	0.0145
1921449	VIT	12697	glycosaminoglycan binding	GO:0005539	molecular function	11	10	0.06632	0.03365	0.01316	0.8671	0.01192	0.06373	0.06901	0.03004	0.03769	0.009491	0.01825
1921449	VIT	12697	extracellular matrix organization	GO:0030198	biological process	11	34	0.06928	0.03855	0.02005	0.8347	0.00502	0.06697	0.07167	0.03386	0.04388	0.0177	0.02271
1921449	VIT	12697	positive regulation of cell-substrate adhesion	GO:0010811	biological process	11	11	0.09734	0.05855	0.04308	0.7608	0.0174	0.08399	0.1128	0.04626	0.0741	0.02957	0.06277
1921449	VIT	12697	extracellular matrix	GO:0031012	cellular component	11	62	0.1005	0.06212	0.04979	0.7497	0.007284	0.09347	0.1082	0.05368	0.07188	0.04329	0.05727
1921449	VIT	12697	growth plate cartilage chondrocyte morphogenesis	GO:0003429	biological process	11	9	0.1264	0.0749	0.07486	0.703	0.008619	0.1163	0.1373	0.06479	0.08657	0.06476	0.08654
96136	HMGN2	4986	antimicrobial humoral immune response mediated by antimicrobial peptide	GO:0061844	biological process	21	5	0.06447	0.04723	0.006748	0.9193	0.007627	0.06319	0.06578	0.03827	0.0583	0.005467	0.008328
96136	HMGN2	4986	RNA binding	GO:0003723	molecular function	21	86	0.1209	0.1531	0.06874	0.7123	0.01153	0.108	0.1354	0.1364	0.172	0.05544	0.08523
96136	HMGN2	4986	nucleus	GO:0005634	cellular component	21	318	0.1378	0.1557	0.08654	0.6844	0.01034	0.1247	0.1523	0.1416	0.1712	0.0732	0.1023
96136	HMGN2	4986	killing of cells of other organism	GO:0031640	biological process	21	5	0.1492	0.1618	0.09706	0.6656	0.01883	0.1246	0.1787	0.1479	0.1769	0.07267	0.1296
96136	HMGN2	4986	protein binding	GO:0005515	molecular function	21	1055	0.1757	0.16	0.1273	0.631	0.008642	0.1628	0.1896	0.1446	0.177	0.1127	0.1437
96136	HMGN2	4986	cytoplasm	GO:0005737	cellular component	21	326	0.1822	0.16	0.1343	0.6226	0.009139	0.1681	0.1975	0.1446	0.177	0.1183	0.1526
96136	HMGN2	4986	extracellular space	GO:0005615	cellular component	21	152	0.2546	0.2191	0.2157	0.5401	0.01356	0.2285	0.2838	0.1922	0.2498	0.1861	0.2501
2442688	ATP10B	13543	phospholipid-translocating ATPase activity	GO:0004012	molecular function	7	8	0.1605	0.2733	0.1075	0.6474	0.02677	0.1266	0.2033	0.2293	0.3258	0.07519	0.1536
2442688	ATP10B	13543	phospholipid translocation	GO:0045332	biological process	7	4	0.2164	0.281	0.1705	0.579	0.0233	0.1806	0.2593	0.243	0.325	0.1346	0.216
2442688	ATP10B	13543	endoplasmic reticulum	GO:0005783	cellular component	7	106	0.2286	0.2733	0.183	0.565	0.02364	0.1866	0.2802	0.2293	0.3258	0.136	0.246
2442688	ATP10B	13543	plasma membrane	GO:0005886	cellular component	7	259	0.3013	0.2926	0.2688	0.4958	0.01265	0.273	0.3324	0.2563	0.334	0.2367	0.3054
2442688	ATP10B	13543	protein binding	GO:0005515	molecular function	7	1055	0.3154	0.2947	0.285	0.4833	0.01229	0.2876	0.3458	0.2569	0.338	0.2541	0.3197
97837	QKI	21100	protein binding	GO:0005515	molecular function	18	1055	0.06638	0.02222	0.01516	0.857	0.006306	0.06481	0.06798	0.01828	0.02701	0.01286	0.01787
97837	QKI	21100	RNA binding	GO:0003723	molecular function	18	86	0.07218	0.02268	0.02181	0.8268	0.009327	0.06736	0.07734	0.01826	0.02816	0.0174	0.02735
1351351	CASR	1514	calcium ion import	GO:0070509	biological process	33	5	0.06448	0.08901	0.009718	0.8916	0.005359	0.0632	0.0658	0.07752	0.1022	0.008433	0.0112
1351351	CASR	1514	regulation of calcium ion transport	GO:0051924	biological process	33	10	0.0818	0.1015	0.03187	0.7934	0.009062	0.07545	0.08869	0.08567	0.1203	0.02598	0.03909
1351351	CASR	1514	G-protein coupled receptor signaling pathway	GO:0007186	biological process	33	52	0.08285	0.1019	0.03327	0.7902	0.006026	0.07813	0.08785	0.08609	0.1206	0.02913	0.03799
1351351	CASR	1514	G-protein coupled receptor activity	GO:0004930	molecular function	33	52	0.1038	0.1259	0.04829	0.746	0.02241	0.0845	0.1275	0.0975	0.1626	0.03065	0.07608
1351351	CASR	1514	amino acid binding	GO:0016597	molecular function	33	16	0.1069	0.1175	0.0421	0.7381	0.04925	0.06998	0.1633	0.07999	0.1725	0.01935	0.0916
1351351	CASR	1514	signaling receptor activity	GO:0038023	molecular function	33	31	0.1376	0.1398	0.08314	0.6822	0.02401	0.1091	0.1735	0.106	0.1844	0.05532	0.1249
1351351	CASR	1514	integral component of plasma membrane	GO:0005887	cellular component	33	93	0.1392	0.1401	0.08668	0.681	0.01769	0.1171	0.1654	0.1087	0.1806	0.06469	0.1161
1351351	CASR	1514	detection of calcium ion	GO:0005513	biological process	33	3	0.1557	0.1657	0.104	0.6565	0.01788	0.1315	0.1843	0.1368	0.2007	0.0788	0.1373
1351351	CASR	1514	cellular calcium ion homeostasis	GO:0006874	biological process	33	13	0.1678	0.1869	0.1167	0.6397	0.01929	0.1406	0.2001	0.1525	0.2291	0.089	0.1531
1351351	CASR	1514	protein homodimerization activity	GO:0042803	molecular function	33	71	0.268	0.2767	0.2316	0.5275	0.01026	0.2477	0.29	0.2544	0.301	0.2097	0.2557
1351351	CASR	1514	calcium ion binding	GO:0005509	molecular function	33	29	0.3054	0.3022	0.2743	0.4925	0.008879	0.2853	0.3268	0.2779	0.3287	0.2517	0.2989
1351351	CASR	1514	protein binding	GO:0005515	molecular function	33	1055	0.3558	0.3319	0.3312	0.45	0.006856	0.3384	0.374	0.3126	0.3524	0.3118	0.3517
2139628	CTSO	2542	cysteine-type endopeptidase activity	GO:0004197	molecular function	5	14	0.06649	0.02966	0.01314	0.8675	0.009617	0.0627	0.0705	0.02161	0.04072	0.01033	0.01672
2139628	CTSO	2542	proteolysis involved in cellular protein catabolic process	GO:0051603	biological process	5	18	0.06913	0.02947	0.01248	0.8697	0.01747	0.06304	0.0758	0.0207	0.04195	0.008023	0.01941
2139628	CTSO	2542	extracellular space	GO:0005615	cellular component	5	152	0.1243	0.08638	0.07246	0.7055	0.01291	0.1091	0.1417	0.06628	0.1126	0.05808	0.09039
2139628	CTSO	2542	lysosome	GO:0005764	cellular component	5	33	0.1419	0.0939	0.08858	0.6758	0.02228	0.1148	0.1754	0.06969	0.1265	0.06261	0.1253
99418	ITPR2	6181	scaffold protein binding	GO:0097110	molecular function	52	4	0.06447	0.04917	0.004114	0.9505	0.00534	0.06319	0.06578	0.04527	0.05342	0.003459	0.004893
99418	ITPR2	6181	sarcoplasmic reticulum	GO:0016529	cellular component	52	4	0.06447	0.04917	0.005273	0.9371	0.004304	0.06319	0.06578	0.04527	0.05342	0.004573	0.00608
99418	ITPR2	6181	release of sequestered calcium ion into cytosol	GO:0051209	biological process	52	11	0.06579	0.05696	0.01398	0.8632	0.006604	0.06411	0.06752	0.05438	0.05967	0.01174	0.01665
99418	ITPR2	6181	cytoplasmic vesicle membrane	GO:0030659	cellular component	52	15	0.06818	0.06066	0.01762	0.8447	0.008252	0.06456	0.07201	0.05421	0.06789	0.01432	0.02167
99418	ITPR2	6181	inositol 1,4,5-trisphosphate-sensitive calcium-release channel activity	GO:0005220	molecular function	52	4	0.06852	0.06018	0.01863	0.8405	0.006028	0.06601	0.07113	0.05528	0.0655	0.01599	0.02172
99418	ITPR2	6181	inositol 1,4,5 trisphosphate binding	GO:0070679	molecular function	52	4	0.07013	0.06356	0.01946	0.8364	0.009226	0.06631	0.07416	0.05832	0.06928	0.01542	0.02456
99418	ITPR2	6181	sarcoplasmic reticulum membrane	GO:0033017	cellular component	52	6	0.07061	0.06136	0.0183	0.8408	0.01194	0.06634	0.07516	0.05459	0.06896	0.01355	0.02471
99418	ITPR2	6181	secretory granule membrane	GO:0030667	cellular component	52	19	0.09903	0.09653	0.04833	0.7531	0.006129	0.0932	0.1052	0.08746	0.1065	0.04286	0.05449
99418	ITPR2	6181	endoplasmic reticulum membrane	GO:0005789	cellular component	52	26	0.101	0.09826	0.05004	0.7483	0.0105	0.09069	0.1125	0.08428	0.1146	0.04084	0.06132
99418	ITPR2	6181	phosphatidylinositol binding	GO:0035091	molecular function	52	15	0.1074	0.1022	0.05542	0.7355	0.01524	0.09228	0.1251	0.08506	0.1227	0.04211	0.07294
99418	ITPR2	6181	membrane	GO:0016020	cellular component	52	184	0.1342	0.1284	0.08223	0.6903	0.01186	0.1196	0.1506	0.1073	0.1537	0.06766	0.09994
99418	ITPR2	6181	plasma membrane	GO:0005886	cellular component	52	259	0.1418	0.1336	0.09057	0.6785	0.01036	0.1285	0.1565	0.1142	0.1564	0.07732	0.1061
99418	ITPR2	6181	endoplasmic reticulum	GO:0005783	cellular component	52	106	0.1607	0.1441	0.1106	0.6507	0.01169	0.1441	0.1793	0.1235	0.1682	0.0933	0.1311
99418	ITPR2	6181	receptor complex	GO:0043235	cellular component	52	56	0.1633	0.1403	0.1121	0.6453	0.01939	0.1363	0.1956	0.1173	0.1677	0.08415	0.1493
99418	ITPR2	6181	calcium ion binding	GO:0005509	molecular function	52	29	0.1829	0.1577	0.1351	0.621	0.01235	0.1643	0.2038	0.1367	0.1819	0.1154	0.1582
[truncated: 14,851 more rows]

## Sheet: GW_INDRA_JQ1
hgnc_symbol	hgnc_id	go_name	go_id	go_domain	ncon_gene	ncon_go	global_padj	gene_padj	pval	sim	sem_sim	cilow_global_padj	ciupp_global_padj	cilow_gene_padj	ciupp_gene_padj	cilow_pval	ciupp_pval
[truncated: 33,961 more rows]

[truncated: 3 more sheets: GW_PC_JQ1, GW_INDRA_IsoG, GW_PC_IsoG]
