# Supplementary material for: GeneWalk identifies relevant gene functions for a biological context using network representation learning
Source: Genome Biol. 2021 Feb 2;22:55. doi: 10.1186/s13059-021-02264-8 (PMC7852222; doi:10.1186/s13059-021-02264-8)
Supplement: Supplementary file 3 — Additional file 3. Gene function benchmark ground truth and model predictions for qki and JQ1 contexts. The sheets named after the publications used to generate the ground truth (SciRep2016Darbelli, MolCell2016Winter, CancerCell2012Sanda_abstract and CancerRes2018Sharma_abstract) contain all relevant genes, biological context terms and text sections extracted from the respective publications (all columns are further described in detail in Materials and Methods section: Context-specific gene-function benchmarks). The remaining two sheets (Benchmark_qki and Benchmark_JQ1) contain all the DE genes and their GO annotations that corresponded to the benchmark genes. For GW (INDRA) the connected GO terms originating from INDRA through its text mining are also listed. The column bm_truth indicates the binary ground truth: TRUE if any context term from the ground truth publications matched the GO term through regular expression and FALSE otherwise (see Methods section: Context-specific gene-function benchmarks for details). Also shown are the FDR adjusted p-values (padj) values for each method and the corresponding binarized values (TRUE if padj< 0.1, FALSE otherwise). These were used to compare the performances of each method against the ground truth values. [file 13059_2021_2264_MOESM3_ESM.xlsx]

## Sheet: SciRep2016darbelli
Context gene (in text or table of publication)	gene qualifier (in text)	Context function term(s) for regular expression	Text evidence	DE gene (and present in GWN)?	Mapped human gene in GWN
ADD3		splic	p10: "If we compare all ASEs from all 4 gene sets, we can assemble a common signature of 4 genes in QKI-depleted cells (ADD3, Bin1, MAP4K4 and WDFY3). Interestingly, this list of 4 gene names spans mouse, human, oligodendrocytes, neural stem cells, monocyte/macrophages and lung epithelial cells."	1	ADD3
ADD3		oligodendrocyte	p10: "If we compare all ASEs from all 4 gene sets, we can assemble a common signature of 4 genes in QKI-depleted cells (ADD3, Bin1, MAP4K4 and WDFY3). Interestingly, this list of 4 gene names spans mouse, human, oligodendrocytes, neural stem cells, monocyte/macrophages and lung epithelial cells."	1	ADD3
ADD3		neural stem cells	p10: "If we compare all ASEs from all 4 gene sets, we can assemble a common signature of 4 genes in QKI-depleted cells (ADD3, Bin1, MAP4K4 and WDFY3). Interestingly, this list of 4 gene names spans mouse, human, oligodendrocytes, neural stem cells, monocyte/macrophages and lung epithelial cells."	1	ADD3
ADD3		monocyte	p10: "If we compare all ASEs from all 4 gene sets, we can assemble a common signature of 4 genes in QKI-depleted cells (ADD3, Bin1, MAP4K4 and WDFY3). Interestingly, this list of 4 gene names spans mouse, human, oligodendrocytes, neural stem cells, monocyte/macrophages and lung epithelial cells."	1	ADD3
ADD3		macrophages	p10: "If we compare all ASEs from all 4 gene sets, we can assemble a common signature of 4 genes in QKI-depleted cells (ADD3, Bin1, MAP4K4 and WDFY3). Interestingly, this list of 4 gene names spans mouse, human, oligodendrocytes, neural stem cells, monocyte/macrophages and lung epithelial cells."	1	ADD3
ADD3		lung	p10: "If we compare all ASEs from all 4 gene sets, we can assemble a common signature of 4 genes in QKI-depleted cells (ADD3, Bin1, MAP4K4 and WDFY3). Interestingly, this list of 4 gene names spans mouse, human, oligodendrocytes, neural stem cells, monocyte/macrophages and lung epithelial cells."	1	ADD3
ADD3		epithelial cell	p10: "If we compare all ASEs from all 4 gene sets, we can assemble a common signature of 4 genes in QKI-depleted cells (ADD3, Bin1, MAP4K4 and WDFY3). Interestingly, this list of 4 gene names spans mouse, human, oligodendrocytes, neural stem cells, monocyte/macrophages and lung epithelial cells."	1	ADD3
Ank3		cytoskel	p5: Table1: "Genetic risk factor for psychiatric disorders; cytoskeletal scaffolding and synaptic protein"	1	ANK3
Ank3		synap	p5: Table1: "Genetic risk factor for psychiatric disorders; cytoskeletal scaffolding and synaptic protein"	1	ANK3
Ank3		scaffold	p5: Table1: "Genetic risk factor for psychiatric disorders; cytoskeletal scaffolding and synaptic protein"	1	ANK3
Ank3		splic	p5: Table 1 legend: "A large number of novel AS events observed in QKIFL/FL;Olig2-Cre mice are located in genes associated with neurological diseases and/or involved in important brain function, with the top 15 represented in this table."	1	ANK3
Ascl1	NOT		p2:"Achaete scute-like 1, as well as neurogenic differentiation22, were not affected by the loss of QKI."	0
Bcas1		myelin	p5: Table1: "Among most abundant transcripts in myelin", p5: In some cases, we found almost complete exon skipping in QKIFL/FL;Olig2-Cre, such as for exon 7 of Bcas1, exon 18 of Sema6a and exon 9 of Capzb (Fig. 4a,b,c, left panels, sashimi plots are shown in Supplementary Fig. S4a,b,c), which we have validated by semi-quantitative PCR showing complete exon exclusion in the QKIFL/FL;Olig2-Cre mice…	1	BCAS1
Bcas1		splic	p5: Table 1 legend: "A large number of novel AS events observed in QKIFL/FL;Olig2-Cre mice are located in genes associated with neurological diseases and/or involved in important brain function, with the top 15 represented in this table." p6:"Figure 4. Alternative splicing event in Bcas1, Sema6a and Capzb in QKIFL/FL;Olig2-Cre and QKIFL/FL;- mice."	1	BCAS1
Bin1		oligodendrocyte	p2:"A previous search of alternative splicing events (ASE) within a defined subset of genes allowed us to identify 31 QKI-regulated ASEs in oligodendrocytes2.";p3:"Of the 31 identified with the candidate approach, 19 events were confirmed by RNA-seq including ASEs of Nfasc, Magi, Lhfpl3, Mpzl1, Cadm1, Bin1, Vldlr, Plp1, Phka1, Mbp, Mobp, Grm5, Nhsl1, and Sirt2". p10: "If we compare all ASEs from …	0
Cadm1		oligodendrocyte	p2:"A previous search of alternative splicing events (ASE) within a defined subset of genes allowed us to identify 31 QKI-regulated ASEs in oligodendrocytes2.";p3:"Of the 31 identified with the candidate approach, 19 events were confirmed by RNA-seq including ASEs of Nfasc, Magi, Lhfpl3, Mpzl1, Cadm1, Bin1, Vldlr, Plp1, Phka1, Mbp, Mobp, Grm5, Nhsl1, and Sirt2"	1	CADM1
Capzb			p5: "In some cases, we found almost complete exon skipping in QKIFL/FL;Olig2-Cre, such as for exon 7 of Bcas1, exon 18 of Sema6a and exon 9 of Capzb (Fig. 4a,b,c, left panels, sashimi plots are shown in Supplementary Fig. S4a,b,c), which we have validated by semi-quantitative PCR showing complete exon exclusion in the QKIFL/FL;Olig2-Cre mice (Fig. 4a,b,c, middle panels)." p6:"Figure 4. Alternativ…	0
Col5a3		extracellular matrix	p2: "The upregulated genes, on the other hand, are enriched for biological processes involving extracellular matrix organization and cell adhesion, and include a number of genes related to neuronal biology, once again reflecting the loss of oligodendrocyte populations in QKI-depleted mice and increase in proportion of cell populations of neuronal origin. Examples include genes related to axon gui…	1	COL5A3
Col5a3		cell adhesion	p2: "The upregulated genes, on the other hand, are enriched for biological processes involving extracellular matrix organization and cell adhesion, and include a number of genes related to neuronal biology, once again reflecting the loss of oligodendrocyte populations in QKI-depleted mice and increase in proportion of cell populations of neuronal origin. Examples include genes related to axon gui…	1	COL5A3
Col5a3		neurological	p2: "The upregulated genes, on the other hand, are enriched for biological processes involving extracellular matrix organization and cell adhesion, and include a number of genes related to neuronal biology, once again reflecting the loss of oligodendrocyte populations in QKI-depleted mice and increase in proportion of cell populations of neuronal origin. Examples include genes related to axon gui…	1	COL5A3
Daam2		oligodendrocyte differentiation	p5: Table1: "Suppresses oligodendrocyte differentiation during development, elevated in Guillain-Barré syndrome"	0
Daam2		splic	p5: Table 1 legend: "A large number of novel AS events observed in QKIFL/FL;Olig2-Cre mice are located in genes associated with neurological diseases and/or involved in important brain function, with the top 15 represented in this table."	0
Epb4.1l2		organization	p5: Table1: "Organization of internodes in peripheral myelin"	1	EPB41L2
Epb4.1l2		internode	p5: Table1: "Organization of internodes in peripheral myelin"	1	EPB41L2
Epb4.1l2		myelin	p5: Table1: "Organization of internodes in peripheral myelin"	1	EPB41L2
Epb4.1l2		splic	p5: Table 1 legend: "A large number of novel AS events observed in QKIFL/FL;Olig2-Cre mice are located in genes associated with neurological diseases and/or involved in important brain function, with the top 15 represented in this table."	1	EPB41L2
Fgfr3		neurogenesis	p5: Table1: "Involved in neurogenesis, associated with hypochondroplasia, medial temporal lobe dysgenesis and focal epilepsy"	1	FGFR3
Fgfr3		hypochondroplasia	p5: Table1: "Involved in neurogenesis, associated with hypochondroplasia, medial temporal lobe dysgenesis and focal epilepsy"	1	FGFR3
Fgfr3		focal	p5: Table1: "Involved in neurogenesis, associated with hypochondroplasia, medial temporal lobe dysgenesis and focal epilepsy"	1	FGFR3
Fgfr3		epilepsy	p5: Table1: "Involved in neurogenesis, associated with hypochondroplasia, medial temporal lobe dysgenesis and focal epilepsy"	1	FGFR3
Fgfr3		temporal lobe	p5: Table1: "Involved in neurogenesis, associated with hypochondroplasia, medial temporal lobe dysgenesis and focal epilepsy"	1	FGFR3
Fgfr3		splic	p5: Table 1 legend: "A large number of novel AS events observed in QKIFL/FL;Olig2-Cre mice are located in genes associated with neurological diseases and/or involved in important brain function, with the top 15 represented in this table."	1	FGFR3
Gpm6b		myelin	p5: Table1 "Myelination"	1	GPMB6
Gpm6b		splic	p5: Table 1 legend: "A large number of novel AS events observed in QKIFL/FL;Olig2-Cre mice are located in genes associated with neurological diseases and/or involved in important brain function, with the top 15 represented in this table."	1	GPMB6
Grm5		oligodendrocyte	p2:"A previous search of alternative splicing events (ASE) within a defined subset of genes allowed us to identify 31 QKI-regulated ASEs in oligodendrocytes2.";p3:"Of the 31 identified with the candidate approach, 19 events were confirmed by RNA-seq including ASEs of Nfasc, Magi, Lhfpl3, Mpzl1, Cadm1, Bin1, Vldlr, Plp1, Phka1, Mbp, Mobp, Grm5, Nhsl1, and Sirt2"	0
HP1BP3		splic	p10:"The other alternative splice targets are, therefore, more tissue- or cell-specific. Other genes commonly identified in three out of four gene sets include HP1BP3, MAP3K7, SBF1, SPAG9 and VLDLR."	0
Id2	NOT		p2: "Loss of QKI did not lead to major changes in transcript levels of genes involved in oligodendrocyte lineage specification and precursor proliferation, including Olig2, Nkx6.1, Id2, Id4, and Sox5/6"	0
Id4	NOT		p2: "Loss of QKI did not lead to major changes in transcript levels of genes involved in oligodendrocyte lineage specification and precursor proliferation, including Olig2, Nkx6.1, Id2, Id4, and Sox5/6"	0
Lhfpl3		oligodendrocyte	p2:"A previous search of alternative splicing events (ASE) within a defined subset of genes allowed us to identify 31 QKI-regulated ASEs in oligodendrocytes2.";p3:"Of the 31 identified with the candidate approach, 19 events were confirmed by RNA-seq including ASEs of Nfasc, Magi, Lhfpl3, Mpzl1, Cadm1, Bin1, Vldlr, Plp1, Phka1, Mbp, Mobp, Grm5, Nhsl1, and Sirt2"	0
Mag		myelin	p2: "QKI did appear to regulate RNA metabolism of transcription factors involved in OL differentiation and expression of myelin genes, including Sox10, Myrf, or myelin genes, including Mag, Plp, Mbp, Mobp, and Sirt2 (Fig. 1c), consistent with the hypomyelination phenotype of the mice."; p5: Table1: "demyelinating leukodystrophy"	1	MAG
Mag		leukodystrophy	p5: Table1: "demyelinating leukodystrophy"	1	MAG
Mag		splic	p5: Table 1 legend: "A large number of novel AS events observed in QKIFL/FL;Olig2-Cre mice are located in genes associated with neurological diseases and/or involved in important brain function, with the top 15 represented in this table."	1	MAG
Magi(1)		oligodendrocyte	p2:"A previous search of alternative splicing events (ASE) within a defined subset of genes allowed us to identify 31 QKI-regulated ASEs in oligodendrocytes2.";p3:"Of the 31 identified with the candidate approach, 19 events were confirmed by RNA-seq including ASEs of Nfasc, Magi, Lhfpl3, Mpzl1, Cadm1, Bin1, Vldlr, Plp1, Phka1, Mbp, Mobp, Grm5, Nhsl1, and Sirt2"	0
Mal		myelin	Fig 1B, p2: "QKI did appear to regulate RNA metabolism of transcription factors involved in OL differentiation and expression of myelin genes, including Sox10, Myrf, or myelin genes, including Mag, Plp, Mbp, Mobp, and Sirt2 (Fig. 1c), consistent with the hypomyelination phenotype of the mice."	1	MAL
Map2		microtubule regulat dendrit	p5: Table1: "Microtubule-stabilizing activity and regulation of microtubule networks in dendrites"	0
Map2		splic	p5: Table 1 legend: "A large number of novel AS events observed in QKIFL/FL;Olig2-Cre mice are located in genes associated with neurological diseases and/or involved in important brain function, with the top 15 represented in this table."	0
MAP3K7		splic	p10:"The other alternative splice targets are, therefore, more tissue- or cell-specific. Other genes commonly identified in three out of four gene sets include HP1BP3, MAP3K7, SBF1, SPAG9 and VLDLR."	0
Map4		microtubule activity oligodendrocytes astrocytes	p5: Table1: "Microtubule-stabilizing activity in oligodendrocytes and astrocytes"	0
Map4		splic	p5: Table 1 legend: "A large number of novel AS events observed in QKIFL/FL;Olig2-Cre mice are located in genes associated with neurological diseases and/or involved in important brain function, with the top 15 represented in this table."	0
Map4k4		nerv	p5: Table1: "Neurite outgrowth and retraction"	1	MAP4K4
Map4k4		neuron	p5: Table1: "Neurite outgrowth and retraction"	1	MAP4K4
Map4k4		retraction	p5: Table1: "Neurite outgrowth and retraction"	1	MAP4K4
Map4k4		splic	p5: Table 1 legend: "A large number of novel AS events observed in QKIFL/FL;Olig2-Cre mice are located in genes associated with neurological diseases and/or involved in important brain function, with the top 15 represented in this table." p11:"If we compare all ASEs from all 4 gene sets, we can assemble a common signature of 4 genes in QKI-depleted cells (ADD3, Bin1, MAP4K4 and WDFY3). Interestin…	1	MAP4K4
Map4k4		oligodendrocyte	p10: "If we compare all ASEs from all 4 gene sets, we can assemble a common signature of 4 genes in QKI-depleted cells (ADD3, Bin1, MAP4K4 and WDFY3). Interestingly, this list of 4 gene names spans mouse, human, oligodendrocytes, neural stem cells, monocyte/macrophages and lung epithelial cells."	1	MAP4K4
Map4k4		neural stem cells	p10: "If we compare all ASEs from all 4 gene sets, we can assemble a common signature of 4 genes in QKI-depleted cells (ADD3, Bin1, MAP4K4 and WDFY3). Interestingly, this list of 4 gene names spans mouse, human, oligodendrocytes, neural stem cells, monocyte/macrophages and lung epithelial cells."	1	MAP4K4
Map4k4		monocyte	p10: "If we compare all ASEs from all 4 gene sets, we can assemble a common signature of 4 genes in QKI-depleted cells (ADD3, Bin1, MAP4K4 and WDFY3). Interestingly, this list of 4 gene names spans mouse, human, oligodendrocytes, neural stem cells, monocyte/macrophages and lung epithelial cells."	1	MAP4K4
Map4k4		macrophages	p10: "If we compare all ASEs from all 4 gene sets, we can assemble a common signature of 4 genes in QKI-depleted cells (ADD3, Bin1, MAP4K4 and WDFY3). Interestingly, this list of 4 gene names spans mouse, human, oligodendrocytes, neural stem cells, monocyte/macrophages and lung epithelial cells."	1	MAP4K4
Map4k4		lung	p10: "If we compare all ASEs from all 4 gene sets, we can assemble a common signature of 4 genes in QKI-depleted cells (ADD3, Bin1, MAP4K4 and WDFY3). Interestingly, this list of 4 gene names spans mouse, human, oligodendrocytes, neural stem cells, monocyte/macrophages and lung epithelial cells."	1	MAP4K4
Map4k4		epithelial cell	p10: "If we compare all ASEs from all 4 gene sets, we can assemble a common signature of 4 genes in QKI-depleted cells (ADD3, Bin1, MAP4K4 and WDFY3). Interestingly, this list of 4 gene names spans mouse, human, oligodendrocytes, neural stem cells, monocyte/macrophages and lung epithelial cells."	1	MAP4K4
Mbp		myelin	p2: "QKI did appear to regulate RNA metabolism of transcription factors involved in OL differentiation and expression of myelin genes, including Sox10, Myrf, or myelin genes, including Mag, Plp, Mbp, Mobp, and Sirt2 (Fig. 1c), consistent with the hypomyelination phenotype of the mice."	1	MBP
Mbp		oligodendrocyte	p2:"A previous search of alternative splicing events (ASE) within a defined subset of genes allowed us to identify 31 QKI-regulated ASEs in oligodendrocytes2.";p3:"Of the 31 identified with the candidate approach, 19 events were confirmed by RNA-seq including ASEs of Nfasc, Magi, Lhfpl3, Mpzl1, Cadm1, Bin1, Vldlr, Plp1, Phka1, Mbp, Mobp, Grm5, Nhsl1, and Sirt2"	1	MBP
Mobp		myelin	p2: "QKI did appear to regulate RNA metabolism of transcription factors involved in OL differentiation and expression of myelin genes, including Sox10, Myrf, or myelin genes, including Mag, Plp, Mbp, Mobp, and Sirt2 (Fig. 1c), consistent with the hypomyelination phenotype of the mice."	0
Mobp		oligodendrocyte	p2:"A previous search of alternative splicing events (ASE) within a defined subset of genes allowed us to identify 31 QKI-regulated ASEs in oligodendrocytes2.";p3:"Of the 31 identified with the candidate approach, 19 events were confirmed by RNA-seq including ASEs of Nfasc, Magi, Lhfpl3, Mpzl1, Cadm1, Bin1, Vldlr, Plp1, Phka1, Mbp, Mobp, Grm5, Nhsl1, and Sirt2"	0
Mpzl1		oligodendrocyte	p2:"A previous search of alternative splicing events (ASE) within a defined subset of genes allowed us to identify 31 QKI-regulated ASEs in oligodendrocytes2.";p3:"Of the 31 identified with the candidate approach, 19 events were confirmed by RNA-seq including ASEs of Nfasc, Magi, Lhfpl3, Mpzl1, Cadm1, Bin1, Vldlr, Plp1, Phka1, Mbp, Mobp, Grm5, Nhsl1, and Sirt2"	1	MPZL1
Myo6		Hippocamp	p5: Table1: "Hippocampal synaptic transmission"	1	MYO6
Myo6		synap	p5: Table1: "Hippocampal synaptic transmission"	1	MYO6
Myo6		transmission	p5: Table1: "Hippocampal synaptic transmission"	1	MYO6
Myo6		splic	p5: Table 1 legend: "A large number of novel AS events observed in QKIFL/FL;Olig2-Cre mice are located in genes associated with neurological diseases and/or involved in important brain function, with the top 15 represented in this table."	1	MYO6
Myrf		transcription	p2: "QKI did appear to regulate RNA metabolism of transcription factors involved in OL differentiation and expression of myelin genes, including Sox10, Myrf, or myelin genes, including Mag, Plp, Mbp, Mobp, and Sirt2 (Fig. 1c), consistent with the hypomyelination phenotype of the mice."	1	MYRF
Myrf		oligodendrocyte differentiation	p2: "QKI did appear to regulate RNA metabolism of transcription factors involved in OL differentiation and expression of myelin genes, including Sox10, Myrf, or myelin genes, including Mag, Plp, Mbp, Mobp, and Sirt2 (Fig. 1c), consistent with the hypomyelination phenotype of the mice."	1	MYRF
Myrf		myelin	p2: "QKI did appear to regulate RNA metabolism of transcription factors involved in OL differentiation and expression of myelin genes, including Sox10, Myrf, or myelin genes, including Mag, Plp, Mbp, Mobp, and Sirt2 (Fig. 1c), consistent with the hypomyelination phenotype of the mice."	1	MYRF
Ndrg2		neurogenesis	p5: Table1: "Mainly expressed in astrocytes, regulates neurogenesis, associated with neurodegeneration"	1	NDRG2
Ndrg2		neurodegeneration	p5: Table1: "Mainly expressed in astrocytes, regulates neurogenesis, associated with neurodegeneration"	1	NDRG2
Ndrg2		astrocytes	p5: Table1: "Mainly expressed in astrocytes, regulates neurogenesis, associated with neurodegeneration"	1	NDRG2
Ndrg2		splic	p5: Table 1 legend: "A large number of novel AS events observed in QKIFL/FL;Olig2-Cre mice are located in genes associated with neurological diseases and/or involved in important brain function, with the top 15 represented in this table."	1	NDRG2
Nfasc		target	abstract:"We also identify 810 alternatively spliced genes including known QKI targets, MBP and Nfasc."	1	NFASC
Nfasc		oligodendrocyte	p2:"A previous search of alternative splicing events (ASE) within a defined subset of genes allowed us to identify 31 QKI-regulated ASEs in oligodendrocytes2.";p3:"Of the 31 identified with the candidate approach, 19 events were confirmed by RNA-seq including ASEs of Nfasc, Magi, Lhfpl3, Mpzl1, Cadm1, Bin1, Vldlr, Plp1, Phka1, Mbp, Mobp, Grm5, Nhsl1, and Sirt2"	1	NFASC
Nhsl1		oligodendrocyte	p2:"A previous search of alternative splicing events (ASE) within a defined subset of genes allowed us to identify 31 QKI-regulated ASEs in oligodendrocytes2.";p3:"Of the 31 identified with the candidate approach, 19 events were confirmed by RNA-seq including ASEs of Nfasc, Magi, Lhfpl3, Mpzl1, Cadm1, Bin1, Vldlr, Plp1, Phka1, Mbp, Mobp, Grm5, Nhsl1, and Sirt2"	0
Nkx6.1	NOT		p2: "Loss of QKI did not lead to major changes in transcript levels of genes involved in oligodendrocyte lineage specification and precursor proliferation, including Olig2, Nkx6.1, Id2, Id4, and Sox5/6"	0
Ntn4		extracellular matrix	p2: "The upregulated genes, on the other hand, are enriched for biological processes involving extracellular matrix organization and cell adhesion, and include a number of genes related to neuronal biology, once again reflecting the loss of oligodendrocyte populations in QKI-depleted mice and increase in proportion of cell populations of neuronal origin. Examples include genes related to axon gui…	1	NTN4
Ntn4		cell adhesion	p2: "The upregulated genes, on the other hand, are enriched for biological processes involving extracellular matrix organization and cell adhesion, and include a number of genes related to neuronal biology, once again reflecting the loss of oligodendrocyte populations in QKI-depleted mice and increase in proportion of cell populations of neuronal origin. Examples include genes related to axon gui…	1	NTN4
Ntn4		axon guidance	p2: "The upregulated genes, on the other hand, are enriched for biological processes involving extracellular matrix organization and cell adhesion, and include a number of genes related to neuronal biology, once again reflecting the loss of oligodendrocyte populations in QKI-depleted mice and increase in proportion of cell populations of neuronal origin. Examples include genes related to axon gui…	1	NTN4
Olig2	NOT		p2: "Loss of QKI did not lead to major changes in transcript levels of genes involved in oligodendrocyte lineage specification and precursor proliferation, including Olig2, Nkx6.1, Id2, Id4, and Sox5/6"	0
Phka1		oligodendrocyte	p2:"A previous search of alternative splicing events (ASE) within a defined subset of genes allowed us to identify 31 QKI-regulated ASEs in oligodendrocytes2.";p3:"Of the 31 identified with the candidate approach, 19 events were confirmed by RNA-seq including ASEs of Nfasc, Magi, Lhfpl3, Mpzl1, Cadm1, Bin1, Vldlr, Plp1, Phka1, Mbp, Mobp, Grm5, Nhsl1, and Sirt2"	0
Pllp		myelin	Fig 1B, p2: "QKI did appear to regulate RNA metabolism of transcription factors involved in OL differentiation and expression of myelin genes, including Sox10, Myrf, or myelin genes, including Mag, Plp, Mbp, Mobp, and Sirt2 (Fig. 1c), consistent with the hypomyelination phenotype of the mice."	1	PLLP
Plp1		myelin	Fig. 1B, p2: "QKI did appear to regulate RNA metabolism of transcription factors involved in OL differentiation and expression of myelin genes, including Sox10, Myrf, or myelin genes, including Mag, Plp, Mbp, Mobp, and Sirt2 (Fig. 1c), consistent with the hypomyelination phenotype of the mice."	1	PLP1
Plp1		oligodendrocyte	Fig. 1B, p2:"A previous search of alternative splicing events (ASE) within a defined subset of genes allowed us to identify 31 QKI-regulated ASEs in oligodendrocytes2.";p3:"Of the 31 identified with the candidate approach, 19 events were confirmed by RNA-seq including ASEs of Nfasc, Magi, Lhfpl3, Mpzl1, Cadm1, Bin1, Vldlr, Plp1, Phka1, Mbp, Mobp, Grm5, Nhsl1, and Sirt2". Figure 1B	1	PLP1
Pten		neural stem cells	p9: "Recently, transcriptomic profiling and alternative splicing analysis was performed in wild type versus qkI-deficient neural stem cells either in the presence or absence of Pten and Trp53 identifying 388 and 215 genes that are differentially regulated and alternatively spliced, respectively27	0
Ptprz1		oligodendrocyte differentiation	p5: Table1 "Oligodendrocyte differentiation and myelination"	1	PTPRZ1
Ptprz1		myelin	p5: Table1 "Oligodendrocyte differentiation and myelination"	1	PTPRZ1
Ptprz1		protein binding	p5: Table1: "polypeptide"	1	PTPRZ1
Ptprz1		splic	p5: Table 1 legend: "A large number of novel AS events observed in QKIFL/FL;Olig2-Cre mice are located in genes associated with neurological diseases and/or involved in important brain function, with the top 15 represented in this table."	1	PTPRZ1
Qki		RNA binding	abstract: "QKI proteins are key regulators of RNA metabolism in OLs."; p1: "The quaking (qkI) gene encodes a family of alternatively spliced isoforms of RNA binding proteins"; p2: "The QKI isoforms all share identical KH domains flanked by QUA1 and QUA2 sequences that mediate sequence-specific recognition of an RNA element termed the QKI response element (QRE) with the following sequence ACUAAY-(…	1	QKI
Qki		myelin	p1:"The deletion of the QKI isoforms in OLs using Olig2-Cre (QKIFL/FL;Olig2-Cre) leads to severe CNS hypomyelination with tremors"; p2: "The QKI isoforms were shown to regulate pre-mRNA splicing of myelin components"	1	QKI
Qki		oligodendrocyte differentiation	p1: "This work defines the QKI isoforms as major regulators of OL differentiation and maintenance."	1	QKI
Qki		protein binding	p2: "QKI-6 is distributed throughout the cell and forms heterodimers with QKI-5"	1	QKI
Qki		splic	p6: "Remarkably, among the most significant events detected were exons of qkI itself, indicating a switch of isoform usage in QKIFL/FL;Olig2-Cre mice. The alternative splicing of exons 7 and 8 in the 3′ UTR of the qkI gene generates the different QKI isoforms."	1	QKI
Qki		isoform	p9: "The presence of a QKI response element in >1400 mRNAs suggested that the QKI isoforms regulate many genes17. In the present manuscript, we perform a transcriptomic analysis using whole brain RNA from QKIFL/FL;-and QKIFL/FL;Olig2-Cre mice and we identify >1,800 genes that are significantly differentially expressed"	1	QKI
Qki		embryogenesis	p9: "Northern blot analysis shows that the qkI-5 mRNA is highly expressed during embryogenesis and maintained until approximately P14 at which point its expression declines thereafter."	1	QKI
Qki		cell differentiation	p9: "Therefore, it is the qkI isoform imbalance that blocks cellular differentiation and these findings support the tumor suppressor function of the QKI proteins26, as their deletion or isoform imbalance favors cell proliferation. Furthermore, the haploinsufficient expression of the human qkI gene5 is enough to block cellular differentiation, as observed with its monocyte to macrophage differenti…	1	QKI
Qki		cell proliferation	p9: "Therefore, it is the qkI isoform imbalance that blocks cellular differentiation and these findings support the tumor suppressor function of the QKI proteins26, as their deletion or isoform imbalance favors cell proliferation. Furthermore, the haploinsufficient expression of the human qkI gene5 is enough to block cellular differentiation, as observed with its monocyte to macrophage differenti…	1	QKI
Qki		monocyte	p9:"Furthermore, the haploinsufficient expression of the human qkI gene5 is enough to block cellular differentiation, as observed with its monocyte to macrophage differentiation defect4."	1	QKI
Qki		macrophage differentiation	p9:"Furthermore, the haploinsufficient expression of the human qkI gene5 is enough to block cellular differentiation, as observed with its monocyte to macrophage differentiation defect4."	1	QKI
Qki		neural stem cells	p9: "Recently, transcriptomic profiling and alternative splicing analysis was performed in wild type versus qkI-deficient neural stem cells either in the presence or absence of Pten and Trp53 identifying 388 and 215 genes that are differentially regulated and alternatively spliced, respectively27	1	QKI
SBF1		splic	p10:"The other alternative splice targets are, therefore, more tissue- or cell-specific. Other genes commonly identified in three out of four gene sets include HP1BP3, MAP3K7, SBF1, SPAG9 and VLDLR."	1	SBF1
Sema6a		oligodendrocyte differentiation	p5: Table1: "Oligodendrocyte differentiation and myelination", p5: "In some cases, we found almost complete exon skipping in QKIFL/FL;Olig2-Cre, such as for exon 7 of Bcas1, exon 18 of Sema6a and exon 9 of Capzb (Fig. 4a,b,c, left panels, sashimi plots are shown in Supplementary Fig. S4a,b,c), which we have validated by semi-quantitative PCR showing complete exon exclusion in the QKIFL/FL;Olig2-C…	1	SEMA6A
Sema6a		myelin	p5: Table1: "Oligodendrocyte differentiation and myelination", p5: "In some cases, we found almost complete exon skipping in QKIFL/FL;Olig2-Cre, such as for exon 7 of Bcas1, exon 18 of Sema6a and exon 9 of Capzb (Fig. 4a,b,c, left panels, sashimi plots are shown in Supplementary Fig. S4a,b,c), which we have validated by semi-quantitative PCR showing complete exon exclusion in the QKIFL/FL;Olig2-C…	1	SEMA6A
Sema6a		splic	p5: Table 1 legend: "A large number of novel AS events observed in QKIFL/FL;Olig2-Cre mice are located in genes associated with neurological diseases and/or involved in important brain function, with the top 15 represented in this table." p6:Figure 4. Alternative splicing event in Bcas1, Sema6a and Capzb in QKIFL/FL;Olig2-Cre and QKIFL/FL;- mice."	1	SEMA6A
Sirt2		myelin	p2: "QKI did appear to regulate RNA metabolism of transcription factors involved in OL differentiation and expression of myelin genes, including Sox10, Myrf, or myelin genes, including Mag, Plp, Mbp, Mobp, and Sirt2 (Fig. 1c), consistent with the hypomyelination phenotype of the mice." p2:"A previous search of alternative splicing events (ASE) within a defined subset of genes allowed us to identi…	1	SIRT2
Sirt2		oligodendrocyte	p2:"A previous search of alternative splicing events (ASE) within a defined subset of genes allowed us to identify 31 QKI-regulated ASEs in oligodendrocytes2.";p3:"Of the 31 identified with the candidate approach, 19 events were confirmed by RNA-seq including ASEs of Nfasc, Magi, Lhfpl3, Mpzl1, Cadm1, Bin1, Vldlr, Plp1, Phka1, Mbp, Mobp, Grm5, Nhsl1, and Sirt2"	1	SIRT2
Sox10		transcription	p2: "QKI did appear to regulate RNA metabolism of transcription factors involved in OL differentiation and expression of myelin genes, including Sox10, Myrf, or myelin genes, including Mag, Plp, Mbp, Mobp, and Sirt2 (Fig. 1c), consistent with the hypomyelination phenotype of the mice."	1	SOX10
Sox10		oligodendrocyte differentiation	p2: "QKI did appear to regulate RNA metabolism of transcription factors involved in OL differentiation and expression of myelin genes, including Sox10, Myrf, or myelin genes, including Mag, Plp, Mbp, Mobp, and Sirt2 (Fig. 1c), consistent with the hypomyelination phenotype of the mice."	1	SOX10
Sox10		myelin	p2: "QKI did appear to regulate RNA metabolism of transcription factors involved in OL differentiation and expression of myelin genes, including Sox10, Myrf, or myelin genes, including Mag, Plp, Mbp, Mobp, and Sirt2 (Fig. 1c), consistent with the hypomyelination phenotype of the mice."	1	SOX10
Sox5	NOT		p2: "Loss of QKI did not lead to major changes in transcript levels of genes involved in oligodendrocyte lineage specification and precursor proliferation, including Olig2, Nkx6.1, Id2, Id4, and Sox5/6"	0
Sox6	NOT		p2: "Loss of QKI did not lead to major changes in transcript levels of genes involved in oligodendrocyte lineage specification and precursor proliferation, including Olig2, Nkx6.1, Id2, Id4, and Sox5/6"	0
SPAG9		splic	p10:"The other alternative splice targets are, therefore, more tissue- or cell-specific. Other genes commonly identified in three out of four gene sets include HP1BP3, MAP3K7, SBF1, SPAG9 and VLDLR."	1	SPAG9
Trp53		neural stem cells	p9: "Recently, transcriptomic profiling and alternative splicing analysis was performed in wild type versus qkI-deficient neural stem cells either in the presence or absence of Pten and Trp53 identifying 388 and 215 genes that are differentially regulated and alternatively spliced, respectively27	0
Vcan		nerv	p5: Table1 "Neurite outgrowth"	1	VCAN
Vcan		neuron	p5: Table1 "Neurite outgrowth"	1	VCAN
Vcan		splic	p5: Table 1 legend: "A large number of novel AS events observed in QKIFL/FL;Olig2-Cre mice are located in genes associated with neurological diseases and/or involved in important brain function, with the top 15 represented in this table."	1	VCAN
Vldlr		oligodendrocyte	p2:"A previous search of alternative splicing events (ASE) within a defined subset of genes allowed us to identify 31 QKI-regulated ASEs in oligodendrocytes2.";p3:"Of the 31 identified with the candidate approach, 19 events were confirmed by RNA-seq including ASEs of Nfasc, Magi, Lhfpl3, Mpzl1, Cadm1, Bin1, Vldlr, Plp1, Phka1, Mbp, Mobp, Grm5, Nhsl1, and Sirt2"	0
VLDLR		splic	p10:"The other alternative splice targets are, therefore, more tissue- or cell-specific. Other genes commonly identified in three out of four gene sets include HP1BP3, MAP3K7, SBF1, SPAG9 and VLDLR."	0
WDFY3		splic oligodendrocyte neural stem cells monocyte macrophages lung epithelial cell	p10: "If we compare all ASEs from all 4 gene sets, we can assemble a common signature of 4 genes in QKI-depleted cells (ADD3, Bin1, MAP4K4 and WDFY3). Interestingly, this list of 4 gene names spans mouse, human, oligodendrocytes, neural stem cells, monocyte/macrophages and lung epithelial cells."	0

## Sheet: MolCell2016Winter
Context gene (in text or table of publication)	gene qualifier (in text)	Context function term(s) for regular expression	Text evidence	DE gene (and present in GWN)?
BRD4		transcription elongation RNA Polymerase II productive elongation proximal promoter pause promoter proximal pause chromatin Bromodomain-binding enhancer pause release gene expression	Fig 6, abstract: "Processive elongation of RNA Polymerase II from a proximal promoter paused state is a rate-limiting event in human gene control. A small number of regulatory factors influence transcription elongation on a global scale. Prior research using small-molecule BET bromodomain inhibitors, such as JQ1, linked BRD4 to context-specific elongation at a limited number of genes associated w…	0
POLR2A		transcription	abstract: "Processive elongation of RNA Polymerase II from a proximal promoter paused state is a rate-limiting event in human gene control. A small number of regulatory factors influence transcription elongation on a global scale. Prior research using small-molecule BET bromodomain inhibitors, such as JQ1, linked BRD4 to context-specific elongation at a limited number of genes associated with mas…	1
POLR2A		RNA polymerase II	abstract: "Processive elongation of RNA Polymerase II from a proximal promoter paused state is a rate-limiting event in human gene control. A small number of regulatory factors influence transcription elongation on a global scale. Prior research using small-molecule BET bromodomain inhibitors, such as JQ1, linked BRD4 to context-specific elongation at a limited number of genes associated with mas…	1
POLR2A		productive elongation	abstract: "Processive elongation of RNA Polymerase II from a proximal promoter paused state is a rate-limiting event in human gene control. A small number of regulatory factors influence transcription elongation on a global scale. Prior research using small-molecule BET bromodomain inhibitors, such as JQ1, linked BRD4 to context-specific elongation at a limited number of genes associated with mas…	1
POLR2A		proximal	abstract: "Processive elongation of RNA Polymerase II from a proximal promoter paused state is a rate-limiting event in human gene control. A small number of regulatory factors influence transcription elongation on a global scale. Prior research using small-molecule BET bromodomain inhibitors, such as JQ1, linked BRD4 to context-specific elongation at a limited number of genes associated with mas…	1
POLR2A		promoter	abstract: "Processive elongation of RNA Polymerase II from a proximal promoter paused state is a rate-limiting event in human gene control. A small number of regulatory factors influence transcription elongation on a global scale. Prior research using small-molecule BET bromodomain inhibitors, such as JQ1, linked BRD4 to context-specific elongation at a limited number of genes associated with mas…	1
POLR2A		pause	abstract: "Processive elongation of RNA Polymerase II from a proximal promoter paused state is a rate-limiting event in human gene control. A small number of regulatory factors influence transcription elongation on a global scale. Prior research using small-molecule BET bromodomain inhibitors, such as JQ1, linked BRD4 to context-specific elongation at a limited number of genes associated with mas…	1
POLR2A		phosphorylation	abstract: "Processive elongation of RNA Polymerase II from a proximal promoter paused state is a rate-limiting event in human gene control. A small number of regulatory factors influence transcription elongation on a global scale. Prior research using small-molecule BET bromodomain inhibitors, such as JQ1, linked BRD4 to context-specific elongation at a limited number of genes associated with mas…	1
POLR2A		chromatin	abstract: "Processive elongation of RNA Polymerase II from a proximal promoter paused state is a rate-limiting event in human gene control. A small number of regulatory factors influence transcription elongation on a global scale. Prior research using small-molecule BET bromodomain inhibitors, such as JQ1, linked BRD4 to context-specific elongation at a limited number of genes associated with mas…	1
POLR2A		complex	abstract: "Processive elongation of RNA Polymerase II from a proximal promoter paused state is a rate-limiting event in human gene control. A small number of regulatory factors influence transcription elongation on a global scale. Prior research using small-molecule BET bromodomain inhibitors, such as JQ1, linked BRD4 to context-specific elongation at a limited number of genes associated with mas…	1
POLR2B		transcription RNA polymerase II productive elongation proximal promoter pause phosphorylation chromatin complex	abstract: "Processive elongation of RNA Polymerase II from a proximal promoter paused state is a rate-limiting event in human gene control. A small number of regulatory factors influence transcription elongation on a global scale. Prior research using small-molecule BET bromodomain inhibitors, such as JQ1, linked BRD4 to context-specific elongation at a limited number of genes associated with mas…	0
POLR2C		transcription	abstract: "Processive elongation of RNA Polymerase II from a proximal promoter paused state is a rate-limiting event in human gene control. A small number of regulatory factors influence transcription elongation on a global scale. Prior research using small-molecule BET bromodomain inhibitors, such as JQ1, linked BRD4 to context-specific elongation at a limited number of genes associated with mas…	1
POLR2C		RNA polymerase II	abstract: "Processive elongation of RNA Polymerase II from a proximal promoter paused state is a rate-limiting event in human gene control. A small number of regulatory factors influence transcription elongation on a global scale. Prior research using small-molecule BET bromodomain inhibitors, such as JQ1, linked BRD4 to context-specific elongation at a limited number of genes associated with mas…	1
POLR2C		productive elongation	abstract: "Processive elongation of RNA Polymerase II from a proximal promoter paused state is a rate-limiting event in human gene control. A small number of regulatory factors influence transcription elongation on a global scale. Prior research using small-molecule BET bromodomain inhibitors, such as JQ1, linked BRD4 to context-specific elongation at a limited number of genes associated with mas…	1
POLR2C		proximal	abstract: "Processive elongation of RNA Polymerase II from a proximal promoter paused state is a rate-limiting event in human gene control. A small number of regulatory factors influence transcription elongation on a global scale. Prior research using small-molecule BET bromodomain inhibitors, such as JQ1, linked BRD4 to context-specific elongation at a limited number of genes associated with mas…	1
POLR2C		promoter	abstract: "Processive elongation of RNA Polymerase II from a proximal promoter paused state is a rate-limiting event in human gene control. A small number of regulatory factors influence transcription elongation on a global scale. Prior research using small-molecule BET bromodomain inhibitors, such as JQ1, linked BRD4 to context-specific elongation at a limited number of genes associated with mas…	1
POLR2C		pause	abstract: "Processive elongation of RNA Polymerase II from a proximal promoter paused state is a rate-limiting event in human gene control. A small number of regulatory factors influence transcription elongation on a global scale. Prior research using small-molecule BET bromodomain inhibitors, such as JQ1, linked BRD4 to context-specific elongation at a limited number of genes associated with mas…	1
POLR2C		phosphorylation	abstract: "Processive elongation of RNA Polymerase II from a proximal promoter paused state is a rate-limiting event in human gene control. A small number of regulatory factors influence transcription elongation on a global scale. Prior research using small-molecule BET bromodomain inhibitors, such as JQ1, linked BRD4 to context-specific elongation at a limited number of genes associated with mas…	1
POLR2C		chromatin	abstract: "Processive elongation of RNA Polymerase II from a proximal promoter paused state is a rate-limiting event in human gene control. A small number of regulatory factors influence transcription elongation on a global scale. Prior research using small-molecule BET bromodomain inhibitors, such as JQ1, linked BRD4 to context-specific elongation at a limited number of genes associated with mas…	1
POLR2C		complex	abstract: "Processive elongation of RNA Polymerase II from a proximal promoter paused state is a rate-limiting event in human gene control. A small number of regulatory factors influence transcription elongation on a global scale. Prior research using small-molecule BET bromodomain inhibitors, such as JQ1, linked BRD4 to context-specific elongation at a limited number of genes associated with mas…	1
POLR2D		transcription RNA polymerase II productive elongation proximal promoter pause phosphorylation chromatin complex	abstract: "Processive elongation of RNA Polymerase II from a proximal promoter paused state is a rate-limiting event in human gene control. A small number of regulatory factors influence transcription elongation on a global scale. Prior research using small-molecule BET bromodomain inhibitors, such as JQ1, linked BRD4 to context-specific elongation at a limited number of genes associated with mas…	0
POLR2E		transcription	abstract: "Processive elongation of RNA Polymerase II from a proximal promoter paused state is a rate-limiting event in human gene control. A small number of regulatory factors influence transcription elongation on a global scale. Prior research using small-molecule BET bromodomain inhibitors, such as JQ1, linked BRD4 to context-specific elongation at a limited number of genes associated with mas…	1
POLR2E		RNA polymerase II	abstract: "Processive elongation of RNA Polymerase II from a proximal promoter paused state is a rate-limiting event in human gene control. A small number of regulatory factors influence transcription elongation on a global scale. Prior research using small-molecule BET bromodomain inhibitors, such as JQ1, linked BRD4 to context-specific elongation at a limited number of genes associated with mas…	1
POLR2E		productive elongation	abstract: "Processive elongation of RNA Polymerase II from a proximal promoter paused state is a rate-limiting event in human gene control. A small number of regulatory factors influence transcription elongation on a global scale. Prior research using small-molecule BET bromodomain inhibitors, such as JQ1, linked BRD4 to context-specific elongation at a limited number of genes associated with mas…	1
POLR2E		proximal	abstract: "Processive elongation of RNA Polymerase II from a proximal promoter paused state is a rate-limiting event in human gene control. A small number of regulatory factors influence transcription elongation on a global scale. Prior research using small-molecule BET bromodomain inhibitors, such as JQ1, linked BRD4 to context-specific elongation at a limited number of genes associated with mas…	1
POLR2E		promoter	abstract: "Processive elongation of RNA Polymerase II from a proximal promoter paused state is a rate-limiting event in human gene control. A small number of regulatory factors influence transcription elongation on a global scale. Prior research using small-molecule BET bromodomain inhibitors, such as JQ1, linked BRD4 to context-specific elongation at a limited number of genes associated with mas…	1
POLR2E		pause	abstract: "Processive elongation of RNA Polymerase II from a proximal promoter paused state is a rate-limiting event in human gene control. A small number of regulatory factors influence transcription elongation on a global scale. Prior research using small-molecule BET bromodomain inhibitors, such as JQ1, linked BRD4 to context-specific elongation at a limited number of genes associated with mas…	1
POLR2E		phosphorylation	abstract: "Processive elongation of RNA Polymerase II from a proximal promoter paused state is a rate-limiting event in human gene control. A small number of regulatory factors influence transcription elongation on a global scale. Prior research using small-molecule BET bromodomain inhibitors, such as JQ1, linked BRD4 to context-specific elongation at a limited number of genes associated with mas…	1
POLR2E		chromatin	abstract: "Processive elongation of RNA Polymerase II from a proximal promoter paused state is a rate-limiting event in human gene control. A small number of regulatory factors influence transcription elongation on a global scale. Prior research using small-molecule BET bromodomain inhibitors, such as JQ1, linked BRD4 to context-specific elongation at a limited number of genes associated with mas…	1
POLR2E		complex	abstract: "Processive elongation of RNA Polymerase II from a proximal promoter paused state is a rate-limiting event in human gene control. A small number of regulatory factors influence transcription elongation on a global scale. Prior research using small-molecule BET bromodomain inhibitors, such as JQ1, linked BRD4 to context-specific elongation at a limited number of genes associated with mas…	1
POLR2F		transcription RNA polymerase II productive elongation proximal promoter pause phosphorylation chromatin complex	abstract: "Processive elongation of RNA Polymerase II from a proximal promoter paused state is a rate-limiting event in human gene control. A small number of regulatory factors influence transcription elongation on a global scale. Prior research using small-molecule BET bromodomain inhibitors, such as JQ1, linked BRD4 to context-specific elongation at a limited number of genes associated with mas…	0
POLR2G		transcription RNA polymerase II productive elongation proximal promoter pause phosphorylation chromatin complex	abstract: "Processive elongation of RNA Polymerase II from a proximal promoter paused state is a rate-limiting event in human gene control. A small number of regulatory factors influence transcription elongation on a global scale. Prior research using small-molecule BET bromodomain inhibitors, such as JQ1, linked BRD4 to context-specific elongation at a limited number of genes associated with mas…	0
POLR2H		transcription RNA polymerase II productive elongation proximal promoter pause phosphorylation chromatin complex	abstract: "Processive elongation of RNA Polymerase II from a proximal promoter paused state is a rate-limiting event in human gene control. A small number of regulatory factors influence transcription elongation on a global scale. Prior research using small-molecule BET bromodomain inhibitors, such as JQ1, linked BRD4 to context-specific elongation at a limited number of genes associated with mas…	0
POLR2I		transcription RNA polymerase II productive elongation proximal promoter pause phosphorylation chromatin complex	abstract: "Processive elongation of RNA Polymerase II from a proximal promoter paused state is a rate-limiting event in human gene control. A small number of regulatory factors influence transcription elongation on a global scale. Prior research using small-molecule BET bromodomain inhibitors, such as JQ1, linked BRD4 to context-specific elongation at a limited number of genes associated with mas…	0
POLR2J		transcription RNA polymerase II productive elongation proximal promoter pause phosphorylation chromatin complex	abstract: "Processive elongation of RNA Polymerase II from a proximal promoter paused state is a rate-limiting event in human gene control. A small number of regulatory factors influence transcription elongation on a global scale. Prior research using small-molecule BET bromodomain inhibitors, such as JQ1, linked BRD4 to context-specific elongation at a limited number of genes associated with mas…	0
POLR2J2		transcription RNA polymerase II productive elongation proximal promoter pause phosphorylation chromatin complex	abstract: "Processive elongation of RNA Polymerase II from a proximal promoter paused state is a rate-limiting event in human gene control. A small number of regulatory factors influence transcription elongation on a global scale. Prior research using small-molecule BET bromodomain inhibitors, such as JQ1, linked BRD4 to context-specific elongation at a limited number of genes associated with mas…	0
POLR2J2		transcription RNA polymerase II productive elongation proximal promoter pause phosphorylation chromatin complex	abstract: "Processive elongation of RNA Polymerase II from a proximal promoter paused state is a rate-limiting event in human gene control. A small number of regulatory factors influence transcription elongation on a global scale. Prior research using small-molecule BET bromodomain inhibitors, such as JQ1, linked BRD4 to context-specific elongation at a limited number of genes associated with mas…	0
POLR2J3		transcription RNA polymerase II productive elongation proximal promoter pause phosphorylation chromatin complex	abstract: "Processive elongation of RNA Polymerase II from a proximal promoter paused state is a rate-limiting event in human gene control. A small number of regulatory factors influence transcription elongation on a global scale. Prior research using small-molecule BET bromodomain inhibitors, such as JQ1, linked BRD4 to context-specific elongation at a limited number of genes associated with mas…	0
POLR2K		transcription RNA polymerase II productive elongation proximal promoter pause phosphorylation chromatin complex	abstract: "Processive elongation of RNA Polymerase II from a proximal promoter paused state is a rate-limiting event in human gene control. A small number of regulatory factors influence transcription elongation on a global scale. Prior research using small-molecule BET bromodomain inhibitors, such as JQ1, linked BRD4 to context-specific elongation at a limited number of genes associated with mas…	0
POLR2L		transcription RNA polymerase II productive elongation proximal promoter pause phosphorylation chromatin complex	abstract: "Processive elongation of RNA Polymerase II from a proximal promoter paused state is a rate-limiting event in human gene control. A small number of regulatory factors influence transcription elongation on a global scale. Prior research using small-molecule BET bromodomain inhibitors, such as JQ1, linked BRD4 to context-specific elongation at a limited number of genes associated with mas…	0
POLR2M		transcription RNA polymerase II productive elongation proximal promoter pause phosphorylation chromatin complex	abstract: "Processive elongation of RNA Polymerase II from a proximal promoter paused state is a rate-limiting event in human gene control. A small number of regulatory factors influence transcription elongation on a global scale. Prior research using small-molecule BET bromodomain inhibitors, such as JQ1, linked BRD4 to context-specific elongation at a limited number of genes associated with mas…	0
CDK9		transcription elongation RNA Polymerase II productive elongation pause release elongation factor protein complex phosphorylation	Fig 6, abstract: "In contrast to the selective effect of bromodomain inhibition on transcription, BET degradation prompts a collapse of global elongation that phenocopies CDK9 inhibition." p5:"BRD4 has been implicated in pause release by controlling the recruitment of the positive transcription elongation factor b (P-TEFb)". "P-TEFb regulates the release of promoter-proximal pausing genome-wide a…	0
CDK9	NOT	localization binding transcription start site enhancer	abstract: "Notably, BRD4 loss does not directly affect CDK9 localization." p13:"Unexpectedly, we did not observe a significant abrogation of CDK9 binding to active transcriptional start sites (Figures 6D–6F) or active enhancers (Figure 6G) after BET inhibition or BET degradation at this early time point."	0
AR		transcription factors transcription ligand	p5: "Therapeutic approaches to target transcription are exemplified by inhibiting ligand-activated transcription factors (TFs), such as the androgen receptor (AR) and the estrogen receptor (ER)."	0
ER		transcription factors transcription ligand	p5: "Therapeutic approaches to target transcription are exemplified by inhibiting ligand-activated transcription factors (TFs), such as the androgen receptor (AR) and the estrogen receptor (ER)."	0
CCNT1		pause release transcription elongation elongation factor protein complex	Fig 6, p5:"BRD4 has been implicated in pause release by controlling the recruitment of the positive transcription elongation factor b (P-TEFb)". "P-TEFb regulates the release of promoter-proximal pausing genome-wide and consists of the kinase CDK9 and Cyclin T1". p11:"Phosphorylation of serine 2 residues on the C-terminal domain (CTD) characterizes productively elongating RNA Pol II and is, among…	0
SUPT5H		transcription elongation RNA Polymerase II productive elongation proximal promoter pause promoter proximal pause pause release	Fig 6, p5-6: "CDK9 phosphorylates serine 2 residues on the C-terminal repeat domain (CTD) of RNA Pol II, as well as negative transcription elongation factors (NELF and SPT5), leading to the release of RNA Pol II into productive transcription elongation". p15: ""Notably, these experiments uncovered a pronounced reduction of several chromatin-associated factors, including SPT5, a key regulator of t…	0
NELFA		negative regulation of transcription negative transcription transcription elongation RNA Polymerase II productive elongation proximal promoter pause	Fig 6, p5-6: "CDK9 phosphorylates serine 2 residues on the C-terminal repeat domain (CTD) of RNA Pol II, as well as negative transcription elongation factors (NELF and SPT5), leading to the release of RNA Pol II into productive transcription elongation", p15: ""Notably, these experiments uncovered a pronounced reduction of several chromatin-associated factors, including SPT5, a key regulator of t…	0
NELFB		negative regulation of transcription negative transcription transcription elongation RNA Polymerase II productive elongation proximal promoter pause	Fig 6, p5-6: "CDK9 phosphorylates serine 2 residues on the C-terminal repeat domain (CTD) of RNA Pol II, as well as negative transcription elongation factors (NELF and SPT5), leading to the release of RNA Pol II into productive transcription elongation". p15: ""Notably, these experiments uncovered a pronounced reduction of several chromatin-associated factors, including SPT5, a key regulator of t…	0
CBRN		protein degradation	p6: "Toward the development of a generalizable strategy for targeted protein degradation, we recently created bifunctional small molecules that engage both a target protein and an E3 ubiquitin ligase (cereblon; CRBN) (Winter et al., 2015)." p9: Fig 2C legend	0
DDB1		protein degradation	p6:" Further, as measured by AlphaScreen, drug-induced proximity of recombinant human CRBN-DNA damagebinding protein 1 (CRBN-DDB1) and BRD4(1) occurs at a higher concentration for dBET6 than it does for dBET1, rendering it unlikely that the increased potency of dBET6 is due to structural advantages in heterodimerization (Figure 1F) (Winter et al.,2015)."	0
MYC	NOT	apoptosis	Fig 1I; Treatment with 100 nM dBET6 leads to degradation of BRD4 after 1 hr, prompting subsequent downregulation of c-MYC and induction of apoptosis. Conversely, treatment with equimolar concentrations of JQ1 does not lead to a significant downregulation of c-MYC and is insufficient to induce apoptosis (Figure S2C).	1
MYC		T-cell	p7: "T-ALL is an aggressive, pediatric and adult hematologic malignancy with recurrent alteration of gene regulatory factors and a dependency on the NOTCH1-MYC pathway as a common etiology (Van Vlierberghe and Ferrando, 2012).	1
MYC		lymphoblast	p7: "T-ALL is an aggressive, pediatric and adult hematologic malignancy with recurrent alteration of gene regulatory factors and a dependency on the NOTCH1-MYC pathway as a common etiology (Van Vlierberghe and Ferrando, 2012).	1
MYC		leukemia	p7: "T-ALL is an aggressive, pediatric and adult hematologic malignancy with recurrent alteration of gene regulatory factors and a dependency on the NOTCH1-MYC pathway as a common etiology (Van Vlierberghe and Ferrando, 2012).	1
MYC		hemopoiesis	p7: "T-ALL is an aggressive, pediatric and adult hematologic malignancy with recurrent alteration of gene regulatory factors and a dependency on the NOTCH1-MYC pathway as a common etiology (Van Vlierberghe and Ferrando, 2012).	1
MYC		transcription factor	Fig 1I; Fig 3C, 3D; 4D, 5B,5C,5D, p7:T-ALL is an aggressive, pediatric and adult hematologic malignancy with recurrent alteration of gene regulatory factors and a dependency on the NOTCH1-MYC pathway as a common etiology (Van Vlierberghe and Ferrando, 2012). "p9: "BRD4 binds chromatin in an asymmetric fashion to form enhancers with disproportional BRD4 load (super-enhancers or SEs), enriched for …	1
MYC		transcription	Fig 1I; Fig 3C, 3D; 4D, 5B,5C,5D, p7:T-ALL is an aggressive, pediatric and adult hematologic malignancy with recurrent alteration of gene regulatory factors and a dependency on the NOTCH1-MYC pathway as a common etiology (Van Vlierberghe and Ferrando, 2012). "p9: "BRD4 binds chromatin in an asymmetric fashion to form enhancers with disproportional BRD4 load (super-enhancers or SEs), enriched for …	1
MYC		RNA polymerase II	Fig 1I; Fig 3C, 3D; 4D, 5B,5C,5D, p7:T-ALL is an aggressive, pediatric and adult hematologic malignancy with recurrent alteration of gene regulatory factors and a dependency on the NOTCH1-MYC pathway as a common etiology (Van Vlierberghe and Ferrando, 2012). "p9: "BRD4 binds chromatin in an asymmetric fashion to form enhancers with disproportional BRD4 load (super-enhancers or SEs), enriched for …	1
MYC		gene expression	Fig 1I; Fig 3C, 3D; 4D, 5B,5C,5D, p7:T-ALL is an aggressive, pediatric and adult hematologic malignancy with recurrent alteration of gene regulatory factors and a dependency on the NOTCH1-MYC pathway as a common etiology (Van Vlierberghe and Ferrando, 2012). "p9: "BRD4 binds chromatin in an asymmetric fashion to form enhancers with disproportional BRD4 load (super-enhancers or SEs), enriched for …	1
MYC		lineage	Fig 1I; Fig 3C, 3D; 4D, 5B,5C,5D, p7:T-ALL is an aggressive, pediatric and adult hematologic malignancy with recurrent alteration of gene regulatory factors and a dependency on the NOTCH1-MYC pathway as a common etiology (Van Vlierberghe and Ferrando, 2012). "p9: "BRD4 binds chromatin in an asymmetric fashion to form enhancers with disproportional BRD4 load (super-enhancers or SEs), enriched for …	1
MYC		enhancer	Fig 1I; Fig 3C, 3D; 4D, 5B,5C,5D, p7:T-ALL is an aggressive, pediatric and adult hematologic malignancy with recurrent alteration of gene regulatory factors and a dependency on the NOTCH1-MYC pathway as a common etiology (Van Vlierberghe and Ferrando, 2012). "p9: "BRD4 binds chromatin in an asymmetric fashion to form enhancers with disproportional BRD4 load (super-enhancers or SEs), enriched for …	1
MYC		chromatin	Fig 1I; Fig 3C, 3D; 4D, 5B,5C,5D, p7:T-ALL is an aggressive, pediatric and adult hematologic malignancy with recurrent alteration of gene regulatory factors and a dependency on the NOTCH1-MYC pathway as a common etiology (Van Vlierberghe and Ferrando, 2012). "p9: "BRD4 binds chromatin in an asymmetric fashion to form enhancers with disproportional BRD4 load (super-enhancers or SEs), enriched for …	1
MYC		travel ratio	Fig 1I; Fig 3C, 3D; 4D, 5B,5C,5D, p7:T-ALL is an aggressive, pediatric and adult hematologic malignancy with recurrent alteration of gene regulatory factors and a dependency on the NOTCH1-MYC pathway as a common etiology (Van Vlierberghe and Ferrando, 2012). "p9: "BRD4 binds chromatin in an asymmetric fashion to form enhancers with disproportional BRD4 load (super-enhancers or SEs), enriched for …	1
MYC		phosphorylation	p11:"JQ1 responsive genes, such as MYC, revealed a decrease in RNA Pol II CTD Ser2-P in the gene body after JQ1 treatment," Fig 1I; Fig 3C, 3D; 4D, 5B,5C,5D, p7:T-ALL is an aggressive, pediatric and adult hematologic malignancy with recurrent alteration of gene regulatory factors and a dependency on the NOTCH1-MYC pathway as a common etiology (Van Vlierberghe and Ferrando, 2012). "p9: "BRD4 binds…	1
NOTCH1			p7: "T-ALL is an aggressive, pediatric and adult hematologic malignancy with recurrent alteration of gene regulatory factors and a dependency on the NOTCH1-MYC pathway as a common etiology (Van Vlierberghe and Ferrando, 2012)."	0
BRD2			Fig 2C, p9: legend	0
BRD3			Fig 2C, p9: legend	0
ACTA			Fig 2C, Fig 6, p9: legend	0
CD4		T-cel lymphoblast leukemia hemopoiesis	p9: "This global disruption was also observed when treating a primary PDX sample (T-All-x-1) or naive CD4+/CD45RA+ T cells (Figures S3A and S3B)." p9-11:"Notably, we did not observe a preferential CRC collapse in naïve CD4+/CD45RA+ T cells using a previously established CRC (Figure S3E) (Saint-Andre´ et al., 2016).".	0
CD45RA		T-cell	p9: "This global disruption was also observed when treating a primary PDX sample (T-All-x-1) or naive CD4+/CD45RA+ T cells (Figures S3A and S3B)." p9-11:"Notably, we did not observe a preferential CRC collapse in naïve CD4+/CD45RA+ T cells using a previously established CRC (Figure S3E) (Saint-Andre´ et al., 2016).".	0
MYB		T-cell	Fig 3D; S3D, 5B, 5C, p7: "T-ALL is an aggressive, pediatric and adult hematologic malignancy with recurrent alteration of gene regulatory factors and a dependency on the NOTCH1-MYC pathway as a common etiology (Van Vlierberghe and Ferrando, 2012). p9: "BRD4 binds chromatin in an asymmetric fashion to form enhancers with disproportional BRD4 load (super-enhancers or SEs), enriched for lineage-spec…	1
MYB		lymphoblast	Fig 3D; S3D, 5B, 5C, p7: "T-ALL is an aggressive, pediatric and adult hematologic malignancy with recurrent alteration of gene regulatory factors and a dependency on the NOTCH1-MYC pathway as a common etiology (Van Vlierberghe and Ferrando, 2012). p9: "BRD4 binds chromatin in an asymmetric fashion to form enhancers with disproportional BRD4 load (super-enhancers or SEs), enriched for lineage-spec…	1
MYB		leukemia	Fig 3D; S3D, 5B, 5C, p7: "T-ALL is an aggressive, pediatric and adult hematologic malignancy with recurrent alteration of gene regulatory factors and a dependency on the NOTCH1-MYC pathway as a common etiology (Van Vlierberghe and Ferrando, 2012). p9: "BRD4 binds chromatin in an asymmetric fashion to form enhancers with disproportional BRD4 load (super-enhancers or SEs), enriched for lineage-spec…	1
MYB		hemopoiesis	Fig 3D; S3D, 5B, 5C, p7: "T-ALL is an aggressive, pediatric and adult hematologic malignancy with recurrent alteration of gene regulatory factors and a dependency on the NOTCH1-MYC pathway as a common etiology (Van Vlierberghe and Ferrando, 2012). p9: "BRD4 binds chromatin in an asymmetric fashion to form enhancers with disproportional BRD4 load (super-enhancers or SEs), enriched for lineage-spec…	1
MYB		transcription factor	Fig 3D; S3D, 5B, 5C, p7: "T-ALL is an aggressive, pediatric and adult hematologic malignancy with recurrent alteration of gene regulatory factors and a dependency on the NOTCH1-MYC pathway as a common etiology (Van Vlierberghe and Ferrando, 2012). p9: "BRD4 binds chromatin in an asymmetric fashion to form enhancers with disproportional BRD4 load (super-enhancers or SEs), enriched for lineage-spec…	1
MYB		transcription	Fig 3D; S3D, 5B, 5C, p7: "T-ALL is an aggressive, pediatric and adult hematologic malignancy with recurrent alteration of gene regulatory factors and a dependency on the NOTCH1-MYC pathway as a common etiology (Van Vlierberghe and Ferrando, 2012). p9: "BRD4 binds chromatin in an asymmetric fashion to form enhancers with disproportional BRD4 load (super-enhancers or SEs), enriched for lineage-spec…	1
MYB		RNA polymerase II	Fig 3D; S3D, 5B, 5C, p7: "T-ALL is an aggressive, pediatric and adult hematologic malignancy with recurrent alteration of gene regulatory factors and a dependency on the NOTCH1-MYC pathway as a common etiology (Van Vlierberghe and Ferrando, 2012). p9: "BRD4 binds chromatin in an asymmetric fashion to form enhancers with disproportional BRD4 load (super-enhancers or SEs), enriched for lineage-spec…	1
MYB		gene expression	Fig 3D; S3D, 5B, 5C, p7: "T-ALL is an aggressive, pediatric and adult hematologic malignancy with recurrent alteration of gene regulatory factors and a dependency on the NOTCH1-MYC pathway as a common etiology (Van Vlierberghe and Ferrando, 2012). p9: "BRD4 binds chromatin in an asymmetric fashion to form enhancers with disproportional BRD4 load (super-enhancers or SEs), enriched for lineage-spec…	1
MYB		lineage	Fig 3D; S3D, 5B, 5C, p7: "T-ALL is an aggressive, pediatric and adult hematologic malignancy with recurrent alteration of gene regulatory factors and a dependency on the NOTCH1-MYC pathway as a common etiology (Van Vlierberghe and Ferrando, 2012). p9: "BRD4 binds chromatin in an asymmetric fashion to form enhancers with disproportional BRD4 load (super-enhancers or SEs), enriched for lineage-spec…	1
MYB		enhancer	Fig 3D; S3D, 5B, 5C, p7: "T-ALL is an aggressive, pediatric and adult hematologic malignancy with recurrent alteration of gene regulatory factors and a dependency on the NOTCH1-MYC pathway as a common etiology (Van Vlierberghe and Ferrando, 2012). p9: "BRD4 binds chromatin in an asymmetric fashion to form enhancers with disproportional BRD4 load (super-enhancers or SEs), enriched for lineage-spec…	1
MYB		chromatin	Fig 3D; S3D, 5B, 5C, p7: "T-ALL is an aggressive, pediatric and adult hematologic malignancy with recurrent alteration of gene regulatory factors and a dependency on the NOTCH1-MYC pathway as a common etiology (Van Vlierberghe and Ferrando, 2012). p9: "BRD4 binds chromatin in an asymmetric fashion to form enhancers with disproportional BRD4 load (super-enhancers or SEs), enriched for lineage-spec…	1
MYB		travel ratio	Fig 3D; S3D, 5B, 5C, p7: "T-ALL is an aggressive, pediatric and adult hematologic malignancy with recurrent alteration of gene regulatory factors and a dependency on the NOTCH1-MYC pathway as a common etiology (Van Vlierberghe and Ferrando, 2012). p9: "BRD4 binds chromatin in an asymmetric fashion to form enhancers with disproportional BRD4 load (super-enhancers or SEs), enriched for lineage-spec…	1
TCF7		transcription factor lineage enhancer chromatin regulat travel ratio	Fig 3C; Fig 3D, 5B 5C, S3C, S3D; p9: "BRD4 binds chromatin in an asymmetric fashion to form enhancers with disproportional BRD4 load (super-enhancers or SEs), enriched for lineage-specific transcription factors (Figures 3C and S3C) (Whyte et al., 2013).Many of these factors (like MYC, MYB, and TCF7) feature well established roles in the pathophysiology of T-ALL (Sanda et al., 2012)." p9: "We post…	0
BCL11B		enhancer	Fig 3C; S3C	0
LEF1		transcription transcription factor enhancer travel ratio	Fig 3C; Fig 3G, 5B, 5C / p9: "Next, we compared the fold change of transcripts encoding members of T-ALL CRC genes to non-CRC control genes (Figure 3F). JQ1 downregulates CRC members significantly stronger than control genes, illustrating a bias of BET inhibition to disrupt SE associated transcription."	0
STAT5A		transcription transcription factor enhancer travel ratio	Fig 3G / p9: "Next, we compared the fold change of transcripts encoding members of T-ALL CRC genes to non-CRC control genes (Figure 3F). JQ1 downregulates CRC members significantly stronger than control genes, illustrating a bias of BET inhibition to disrupt SE associated transcription."	0
IKFZ1		transcription transcription factor enhancer travel ratio	Fig 3G ,5B, 5C, p9: "Next, we compared the fold change of transcripts encoding members of T-ALL CRC genes to non-CRC control genes (Figure 3F). JQ1 downregulates CRC members significantly stronger than control genes, illustrating a bias of BET inhibition to disrupt SE associated transcription."	0
ETS1		transcription transcription factor	Fig 3G / p9: "Next, we compared the fold change of transcripts encoding members of T-ALL CRC genes to non-CRC control genes (Figure 3F). JQ1 downregulates CRC members significantly stronger than control genes, illustrating a bias of BET inhibition to disrupt SE associated transcription."	0
SOX4		transcription regulat histone modification chromatin travel ratio RNA Polymerase II	Fig 3G, 4E 5B, 5C, p9: "Next, we compared the fold change of transcripts encoding members of T-ALL CRC genes to non-CRC control genes (Figure 3F). JQ1 downregulates CRC members significantly stronger than control genes, illustrating a bias of BET inhibition to disrupt SE associated transcription." p11:"Moreover, RNA Pol II CTD Ser2-P signals at TF genes such as SOX4, where bromodomain inhibition …	0
BCLAF1		travel ratio	Fig 3G, 5B, 5C, p9: "Next, we compared the fold change of transcripts encoding members of T-ALL CRC genes to non-CRC control genes (Figure 3F). JQ1 downregulates CRC members significantly stronger than control genes, illustrating a bias of BET inhibition to disrupt SE associated transcription."	0
HIF1A		modification	Fig 3G / p9: "Next, we compared the fold change of transcripts encoding members of T-ALL CRC genes to non-CRC control genes (Figure 3F). JQ1 downregulates CRC members significantly stronger than control genes, illustrating a bias of BET inhibition to disrupt SE associated transcription."	0
RUNX1		T-cell	Fig 3C; Fig 3G Fig S3C, Fig S3D p7:T-ALL is an aggressive, pediatric and adult hematologic malignancy with recurrent alteration of gene regulatory factors and a dependency on the NOTCH1-MYC pathway as a common etiology (Van Vlierberghe and Ferrando, 2012). p9: "Next, we compared the fold change of transcripts encoding members of T-ALL CRC genes to non-CRC control genes (Figure 3F). JQ1 downregula…	1
RUNX1		lymphoblast	Fig 3C; Fig 3G Fig S3C, Fig S3D p7:T-ALL is an aggressive, pediatric and adult hematologic malignancy with recurrent alteration of gene regulatory factors and a dependency on the NOTCH1-MYC pathway as a common etiology (Van Vlierberghe and Ferrando, 2012). p9: "Next, we compared the fold change of transcripts encoding members of T-ALL CRC genes to non-CRC control genes (Figure 3F). JQ1 downregula…	1
RUNX1		leukemia	Fig 3C; Fig 3G Fig S3C, Fig S3D p7:T-ALL is an aggressive, pediatric and adult hematologic malignancy with recurrent alteration of gene regulatory factors and a dependency on the NOTCH1-MYC pathway as a common etiology (Van Vlierberghe and Ferrando, 2012). p9: "Next, we compared the fold change of transcripts encoding members of T-ALL CRC genes to non-CRC control genes (Figure 3F). JQ1 downregula…	1
RUNX1		hemopoiesis	Fig 3C; Fig 3G Fig S3C, Fig S3D p7:T-ALL is an aggressive, pediatric and adult hematologic malignancy with recurrent alteration of gene regulatory factors and a dependency on the NOTCH1-MYC pathway as a common etiology (Van Vlierberghe and Ferrando, 2012). p9: "Next, we compared the fold change of transcripts encoding members of T-ALL CRC genes to non-CRC control genes (Figure 3F). JQ1 downregula…	1
RUNX1		transcription factor	Fig 3C; Fig 3G Fig S3C, Fig S3D p7:T-ALL is an aggressive, pediatric and adult hematologic malignancy with recurrent alteration of gene regulatory factors and a dependency on the NOTCH1-MYC pathway as a common etiology (Van Vlierberghe and Ferrando, 2012). p9: "Next, we compared the fold change of transcripts encoding members of T-ALL CRC genes to non-CRC control genes (Figure 3F). JQ1 downregula…	1
RUNX1		transcription	Fig 3C; Fig 3G Fig S3C, Fig S3D p7:T-ALL is an aggressive, pediatric and adult hematologic malignancy with recurrent alteration of gene regulatory factors and a dependency on the NOTCH1-MYC pathway as a common etiology (Van Vlierberghe and Ferrando, 2012). p9: "Next, we compared the fold change of transcripts encoding members of T-ALL CRC genes to non-CRC control genes (Figure 3F). JQ1 downregula…	1
RUNX1		RNA polymerase II	Fig 3C; Fig 3G Fig S3C, Fig S3D p7:T-ALL is an aggressive, pediatric and adult hematologic malignancy with recurrent alteration of gene regulatory factors and a dependency on the NOTCH1-MYC pathway as a common etiology (Van Vlierberghe and Ferrando, 2012). p9: "Next, we compared the fold change of transcripts encoding members of T-ALL CRC genes to non-CRC control genes (Figure 3F). JQ1 downregula…	1
RUNX1		gene expression	Fig 3C; Fig 3G Fig S3C, Fig S3D p7:T-ALL is an aggressive, pediatric and adult hematologic malignancy with recurrent alteration of gene regulatory factors and a dependency on the NOTCH1-MYC pathway as a common etiology (Van Vlierberghe and Ferrando, 2012). p9: "Next, we compared the fold change of transcripts encoding members of T-ALL CRC genes to non-CRC control genes (Figure 3F). JQ1 downregula…	1
RUNX1		enhancer	Fig 3C; Fig 3G Fig S3C, Fig S3D p7:T-ALL is an aggressive, pediatric and adult hematologic malignancy with recurrent alteration of gene regulatory factors and a dependency on the NOTCH1-MYC pathway as a common etiology (Van Vlierberghe and Ferrando, 2012). p9: "Next, we compared the fold change of transcripts encoding members of T-ALL CRC genes to non-CRC control genes (Figure 3F). JQ1 downregula…	1
RUNX1		chromatin	Fig 3C; Fig 3G Fig S3C, Fig S3D p7:T-ALL is an aggressive, pediatric and adult hematologic malignancy with recurrent alteration of gene regulatory factors and a dependency on the NOTCH1-MYC pathway as a common etiology (Van Vlierberghe and Ferrando, 2012). p9: "Next, we compared the fold change of transcripts encoding members of T-ALL CRC genes to non-CRC control genes (Figure 3F). JQ1 downregula…	1
SATB1		T-cell	Fig 3C; Fig 3G ,Fig S3D "T-ALL is an aggressive, pediatric and adult hematologic malignancy with recurrent alteration of gene regulatory factors and a dependency on the NOTCH1-MYC pathway as a common etiology (Van Vlierberghe and Ferrando, 2012). p9: "BRD4 binds chromatin in an asymmetric fashion to form enhancers with disproportional BRD4 load (super-enhancers or SEs), enriched for lineage-speci…	1
SATB1		lymphoblast	Fig 3C; Fig 3G ,Fig S3D "T-ALL is an aggressive, pediatric and adult hematologic malignancy with recurrent alteration of gene regulatory factors and a dependency on the NOTCH1-MYC pathway as a common etiology (Van Vlierberghe and Ferrando, 2012). p9: "BRD4 binds chromatin in an asymmetric fashion to form enhancers with disproportional BRD4 load (super-enhancers or SEs), enriched for lineage-speci…	1
SATB1		leukemia	Fig 3C; Fig 3G ,Fig S3D "T-ALL is an aggressive, pediatric and adult hematologic malignancy with recurrent alteration of gene regulatory factors and a dependency on the NOTCH1-MYC pathway as a common etiology (Van Vlierberghe and Ferrando, 2012). p9: "BRD4 binds chromatin in an asymmetric fashion to form enhancers with disproportional BRD4 load (super-enhancers or SEs), enriched for lineage-speci…	1
SATB1		hemopoiesis	Fig 3C; Fig 3G ,Fig S3D "T-ALL is an aggressive, pediatric and adult hematologic malignancy with recurrent alteration of gene regulatory factors and a dependency on the NOTCH1-MYC pathway as a common etiology (Van Vlierberghe and Ferrando, 2012). p9: "BRD4 binds chromatin in an asymmetric fashion to form enhancers with disproportional BRD4 load (super-enhancers or SEs), enriched for lineage-speci…	1
SATB1		transcription factor	Fig 3C; Fig 3G ,Fig S3D "T-ALL is an aggressive, pediatric and adult hematologic malignancy with recurrent alteration of gene regulatory factors and a dependency on the NOTCH1-MYC pathway as a common etiology (Van Vlierberghe and Ferrando, 2012). p9: "BRD4 binds chromatin in an asymmetric fashion to form enhancers with disproportional BRD4 load (super-enhancers or SEs), enriched for lineage-speci…	1
SATB1		transcription	Fig 3C; Fig 3G ,Fig S3D "T-ALL is an aggressive, pediatric and adult hematologic malignancy with recurrent alteration of gene regulatory factors and a dependency on the NOTCH1-MYC pathway as a common etiology (Van Vlierberghe and Ferrando, 2012). p9: "BRD4 binds chromatin in an asymmetric fashion to form enhancers with disproportional BRD4 load (super-enhancers or SEs), enriched for lineage-speci…	1
SATB1		RNA polymerase II	Fig 3C; Fig 3G ,Fig S3D "T-ALL is an aggressive, pediatric and adult hematologic malignancy with recurrent alteration of gene regulatory factors and a dependency on the NOTCH1-MYC pathway as a common etiology (Van Vlierberghe and Ferrando, 2012). p9: "BRD4 binds chromatin in an asymmetric fashion to form enhancers with disproportional BRD4 load (super-enhancers or SEs), enriched for lineage-speci…	1
SATB1		gene expression	Fig 3C; Fig 3G ,Fig S3D "T-ALL is an aggressive, pediatric and adult hematologic malignancy with recurrent alteration of gene regulatory factors and a dependency on the NOTCH1-MYC pathway as a common etiology (Van Vlierberghe and Ferrando, 2012). p9: "BRD4 binds chromatin in an asymmetric fashion to form enhancers with disproportional BRD4 load (super-enhancers or SEs), enriched for lineage-speci…	1
SATB1		enhancer	Fig 3C; Fig 3G ,Fig S3D "T-ALL is an aggressive, pediatric and adult hematologic malignancy with recurrent alteration of gene regulatory factors and a dependency on the NOTCH1-MYC pathway as a common etiology (Van Vlierberghe and Ferrando, 2012). p9: "BRD4 binds chromatin in an asymmetric fashion to form enhancers with disproportional BRD4 load (super-enhancers or SEs), enriched for lineage-speci…	1
SATB1		chromatin	Fig 3C; Fig 3G ,Fig S3D "T-ALL is an aggressive, pediatric and adult hematologic malignancy with recurrent alteration of gene regulatory factors and a dependency on the NOTCH1-MYC pathway as a common etiology (Van Vlierberghe and Ferrando, 2012). p9: "BRD4 binds chromatin in an asymmetric fashion to form enhancers with disproportional BRD4 load (super-enhancers or SEs), enriched for lineage-speci…	1
ERG		T-cell	Fig 3C; Fig 3G Fig S3C, Fig S3D p7:T-ALL is an aggressive, pediatric and adult hematologic malignancy with recurrent alteration of gene regulatory factors and a dependency on the NOTCH1-MYC pathway as a common etiology (Van Vlierberghe and Ferrando, 2012). p9: "Next, we compared the fold change of transcripts encoding members of T-ALL CRC genes to non-CRC control genes (Figure 3F). JQ1 downregula…	1
ERG		lymphoblast	Fig 3C; Fig 3G Fig S3C, Fig S3D p7:T-ALL is an aggressive, pediatric and adult hematologic malignancy with recurrent alteration of gene regulatory factors and a dependency on the NOTCH1-MYC pathway as a common etiology (Van Vlierberghe and Ferrando, 2012). p9: "Next, we compared the fold change of transcripts encoding members of T-ALL CRC genes to non-CRC control genes (Figure 3F). JQ1 downregula…	1
ERG		leukemia	Fig 3C; Fig 3G Fig S3C, Fig S3D p7:T-ALL is an aggressive, pediatric and adult hematologic malignancy with recurrent alteration of gene regulatory factors and a dependency on the NOTCH1-MYC pathway as a common etiology (Van Vlierberghe and Ferrando, 2012). p9: "Next, we compared the fold change of transcripts encoding members of T-ALL CRC genes to non-CRC control genes (Figure 3F). JQ1 downregula…	1
ERG		hemopoiesis	Fig 3C; Fig 3G Fig S3C, Fig S3D p7:T-ALL is an aggressive, pediatric and adult hematologic malignancy with recurrent alteration of gene regulatory factors and a dependency on the NOTCH1-MYC pathway as a common etiology (Van Vlierberghe and Ferrando, 2012). p9: "Next, we compared the fold change of transcripts encoding members of T-ALL CRC genes to non-CRC control genes (Figure 3F). JQ1 downregula…	1
ERG		transcription factor	Fig 3C; Fig 3G Fig S3C, Fig S3D p7:T-ALL is an aggressive, pediatric and adult hematologic malignancy with recurrent alteration of gene regulatory factors and a dependency on the NOTCH1-MYC pathway as a common etiology (Van Vlierberghe and Ferrando, 2012). p9: "Next, we compared the fold change of transcripts encoding members of T-ALL CRC genes to non-CRC control genes (Figure 3F). JQ1 downregula…	1
ERG		transcription	Fig 3C; Fig 3G Fig S3C, Fig S3D p7:T-ALL is an aggressive, pediatric and adult hematologic malignancy with recurrent alteration of gene regulatory factors and a dependency on the NOTCH1-MYC pathway as a common etiology (Van Vlierberghe and Ferrando, 2012). p9: "Next, we compared the fold change of transcripts encoding members of T-ALL CRC genes to non-CRC control genes (Figure 3F). JQ1 downregula…	1
ERG		RNA polymerase II	Fig 3C; Fig 3G Fig S3C, Fig S3D p7:T-ALL is an aggressive, pediatric and adult hematologic malignancy with recurrent alteration of gene regulatory factors and a dependency on the NOTCH1-MYC pathway as a common etiology (Van Vlierberghe and Ferrando, 2012). p9: "Next, we compared the fold change of transcripts encoding members of T-ALL CRC genes to non-CRC control genes (Figure 3F). JQ1 downregula…	1
ERG		gene expression	Fig 3C; Fig 3G Fig S3C, Fig S3D p7:T-ALL is an aggressive, pediatric and adult hematologic malignancy with recurrent alteration of gene regulatory factors and a dependency on the NOTCH1-MYC pathway as a common etiology (Van Vlierberghe and Ferrando, 2012). p9: "Next, we compared the fold change of transcripts encoding members of T-ALL CRC genes to non-CRC control genes (Figure 3F). JQ1 downregula…	1
ERG		enhancer	Fig 3C; Fig 3G Fig S3C, Fig S3D p7:T-ALL is an aggressive, pediatric and adult hematologic malignancy with recurrent alteration of gene regulatory factors and a dependency on the NOTCH1-MYC pathway as a common etiology (Van Vlierberghe and Ferrando, 2012). p9: "Next, we compared the fold change of transcripts encoding members of T-ALL CRC genes to non-CRC control genes (Figure 3F). JQ1 downregula…	1
ERG		chromatin	Fig 3C; Fig 3G Fig S3C, Fig S3D p7:T-ALL is an aggressive, pediatric and adult hematologic malignancy with recurrent alteration of gene regulatory factors and a dependency on the NOTCH1-MYC pathway as a common etiology (Van Vlierberghe and Ferrando, 2012). p9: "Next, we compared the fold change of transcripts encoding members of T-ALL CRC genes to non-CRC control genes (Figure 3F). JQ1 downregula…	1
ETV6		T-cell	Fig 3C; Fig 3G ,Fig S3D "T-ALL is an aggressive, pediatric and adult hematologic malignancy with recurrent alteration of gene regulatory factors and a dependency on the NOTCH1-MYC pathway as a common etiology (Van Vlierberghe and Ferrando, 2012). p9: "BRD4 binds chromatin in an asymmetric fashion to form enhancers with disproportional BRD4 load (super-enhancers or SEs), enriched for lineage-speci…	1
ETV6		lymphoblast	Fig 3C; Fig 3G ,Fig S3D "T-ALL is an aggressive, pediatric and adult hematologic malignancy with recurrent alteration of gene regulatory factors and a dependency on the NOTCH1-MYC pathway as a common etiology (Van Vlierberghe and Ferrando, 2012). p9: "BRD4 binds chromatin in an asymmetric fashion to form enhancers with disproportional BRD4 load (super-enhancers or SEs), enriched for lineage-speci…	1
ETV6		leukemia	Fig 3C; Fig 3G ,Fig S3D "T-ALL is an aggressive, pediatric and adult hematologic malignancy with recurrent alteration of gene regulatory factors and a dependency on the NOTCH1-MYC pathway as a common etiology (Van Vlierberghe and Ferrando, 2012). p9: "BRD4 binds chromatin in an asymmetric fashion to form enhancers with disproportional BRD4 load (super-enhancers or SEs), enriched for lineage-speci…	1
ETV6		hemopoiesis	Fig 3C; Fig 3G ,Fig S3D "T-ALL is an aggressive, pediatric and adult hematologic malignancy with recurrent alteration of gene regulatory factors and a dependency on the NOTCH1-MYC pathway as a common etiology (Van Vlierberghe and Ferrando, 2012). p9: "BRD4 binds chromatin in an asymmetric fashion to form enhancers with disproportional BRD4 load (super-enhancers or SEs), enriched for lineage-speci…	1
ETV6		transcription factor	Fig 3C; Fig 3G ,Fig S3D "T-ALL is an aggressive, pediatric and adult hematologic malignancy with recurrent alteration of gene regulatory factors and a dependency on the NOTCH1-MYC pathway as a common etiology (Van Vlierberghe and Ferrando, 2012). p9: "BRD4 binds chromatin in an asymmetric fashion to form enhancers with disproportional BRD4 load (super-enhancers or SEs), enriched for lineage-speci…	1
ETV6		transcription	Fig 3C; Fig 3G ,Fig S3D "T-ALL is an aggressive, pediatric and adult hematologic malignancy with recurrent alteration of gene regulatory factors and a dependency on the NOTCH1-MYC pathway as a common etiology (Van Vlierberghe and Ferrando, 2012). p9: "BRD4 binds chromatin in an asymmetric fashion to form enhancers with disproportional BRD4 load (super-enhancers or SEs), enriched for lineage-speci…	1
ETV6		RNA polymerase II	Fig 3C; Fig 3G ,Fig S3D "T-ALL is an aggressive, pediatric and adult hematologic malignancy with recurrent alteration of gene regulatory factors and a dependency on the NOTCH1-MYC pathway as a common etiology (Van Vlierberghe and Ferrando, 2012). p9: "BRD4 binds chromatin in an asymmetric fashion to form enhancers with disproportional BRD4 load (super-enhancers or SEs), enriched for lineage-speci…	1
ETV6		gene expression	Fig 3C; Fig 3G ,Fig S3D "T-ALL is an aggressive, pediatric and adult hematologic malignancy with recurrent alteration of gene regulatory factors and a dependency on the NOTCH1-MYC pathway as a common etiology (Van Vlierberghe and Ferrando, 2012). p9: "BRD4 binds chromatin in an asymmetric fashion to form enhancers with disproportional BRD4 load (super-enhancers or SEs), enriched for lineage-speci…	1
ETV6		enhancer	Fig 3C; Fig 3G ,Fig S3D "T-ALL is an aggressive, pediatric and adult hematologic malignancy with recurrent alteration of gene regulatory factors and a dependency on the NOTCH1-MYC pathway as a common etiology (Van Vlierberghe and Ferrando, 2012). p9: "BRD4 binds chromatin in an asymmetric fashion to form enhancers with disproportional BRD4 load (super-enhancers or SEs), enriched for lineage-speci…	1
ETV6		chromatin	Fig 3C; Fig 3G ,Fig S3D "T-ALL is an aggressive, pediatric and adult hematologic malignancy with recurrent alteration of gene regulatory factors and a dependency on the NOTCH1-MYC pathway as a common etiology (Van Vlierberghe and Ferrando, 2012). p9: "BRD4 binds chromatin in an asymmetric fashion to form enhancers with disproportional BRD4 load (super-enhancers or SEs), enriched for lineage-speci…	1
CDK6		enhancer	Fig S3C;	1
CDK6		histone	Fig S3C;	1
CDK6		modification	Fig S3C;	1
CDK6		chromatin	Fig S3C;	1
HEXIM1		transcriptional repressor	Fig S3G/H, p11:"Similarly, we established that the well-documented transcriptional induction of the transcriptional repressor HEXIM1 after treatment with JQ1 is not recapitulated with dBET6 treatment (Figures S3G and S3H)."	0
VSX1			Fig 4F	0
STK17B			Fig 4G	0
CDK7	NOT		p11: Moreover, the toxicity profile of dBET6 closely matches NVP-2, and to a lesser extent THZ-1 (CDK7/12/13), but is dissimilar from JQ1 (Figure S5D) (Kwiatkowski et al., 2014).	0
CDK12	NOT		p11: Moreover, the toxicity profile of dBET6 closely matches NVP-2, and to a lesser extent THZ-1 (CDK7/12/13), but is dissimilar from JQ1 (Figure S5D) (Kwiatkowski et al., 2014).	0
CDK13	NOT		p11: Moreover, the toxicity profile of dBET6 closely matches NVP-2, and to a lesser extent THZ-1 (CDK7/12/13), but is dissimilar from JQ1 (Figure S5D) (Kwiatkowski et al., 2014).	0
PRCC			Fig 6	0
MED1			Fig 6, p13: ""Notably, these experiments uncovered a pronounced reduction of several chromatin-associated factors, including SPT5, a key regulator of transcriptional processivity of RNA Pol II (Hartzog et al., 1998; Klein et al., 2011; Martinez-Rucobo et al., 2011), MED1, an integral component of the Mediator complex, as well as of subunitsof the NELF complex, and total RNA Pol II itself (Figures…	0

## Sheet: CancerCell2012Sanda_abstract
Context gene (in text or table of publication)	gene qualifier (in text)	Context function term(s) for regular expression	Text evidence	DE gene (and present in GWN)?
TAL1		T-cell	abstract: "The oncogenic transcription factor TAL1/SCL is aberrantly expressed in over 40% of cases of human T cell acute lymphoblastic leukemia (T-ALL), emphasizing its importance in the molecular pathogenesis of T-ALL. Here we identify the core transcriptional regulatory circuit controlled by TAL1 and its regulatory partners HEB, E2A, LMO1/2, GATA3, and RUNX1."	1
TAL1		lymphoblast	abstract: "The oncogenic transcription factor TAL1/SCL is aberrantly expressed in over 40% of cases of human T cell acute lymphoblastic leukemia (T-ALL), emphasizing its importance in the molecular pathogenesis of T-ALL. Here we identify the core transcriptional regulatory circuit controlled by TAL1 and its regulatory partners HEB, E2A, LMO1/2, GATA3, and RUNX1."	1
TAL1		leukemia	abstract: "The oncogenic transcription factor TAL1/SCL is aberrantly expressed in over 40% of cases of human T cell acute lymphoblastic leukemia (T-ALL), emphasizing its importance in the molecular pathogenesis of T-ALL. Here we identify the core transcriptional regulatory circuit controlled by TAL1 and its regulatory partners HEB, E2A, LMO1/2, GATA3, and RUNX1."	1
TAL1		hemopoiesis	abstract: "The oncogenic transcription factor TAL1/SCL is aberrantly expressed in over 40% of cases of human T cell acute lymphoblastic leukemia (T-ALL), emphasizing its importance in the molecular pathogenesis of T-ALL. Here we identify the core transcriptional regulatory circuit controlled by TAL1 and its regulatory partners HEB, E2A, LMO1/2, GATA3, and RUNX1."	1
TAL1		transcription factor	abstract: "The oncogenic transcription factor TAL1/SCL is aberrantly expressed in over 40% of cases of human T cell acute lymphoblastic leukemia (T-ALL), emphasizing its importance in the molecular pathogenesis of T-ALL. Here we identify the core transcriptional regulatory circuit controlled by TAL1 and its regulatory partners HEB, E2A, LMO1/2, GATA3, and RUNX1."	1
TAL1		transcription	abstract: "The oncogenic transcription factor TAL1/SCL is aberrantly expressed in over 40% of cases of human T cell acute lymphoblastic leukemia (T-ALL), emphasizing its importance in the molecular pathogenesis of T-ALL. Here we identify the core transcriptional regulatory circuit controlled by TAL1 and its regulatory partners HEB, E2A, LMO1/2, GATA3, and RUNX1."	1
TAL1		RNA polymerase II	abstract: "The oncogenic transcription factor TAL1/SCL is aberrantly expressed in over 40% of cases of human T cell acute lymphoblastic leukemia (T-ALL), emphasizing its importance in the molecular pathogenesis of T-ALL. Here we identify the core transcriptional regulatory circuit controlled by TAL1 and its regulatory partners HEB, E2A, LMO1/2, GATA3, and RUNX1."	1
TAL1		gene expression	abstract: "The oncogenic transcription factor TAL1/SCL is aberrantly expressed in over 40% of cases of human T cell acute lymphoblastic leukemia (T-ALL), emphasizing its importance in the molecular pathogenesis of T-ALL. Here we identify the core transcriptional regulatory circuit controlled by TAL1 and its regulatory partners HEB, E2A, LMO1/2, GATA3, and RUNX1."	1
TAL1		complex	"abstract: ""We show that TAL1 forms a positive interconnected autoregulatory loop with GATA3 and RUNX1 and that the TAL1 complex directly activates the MYB oncogene, forming a positive feed-forward regulatory loop that reinforces and stabilizes the TAL1-regulated oncogenic program."""	1
TCF12		T-cell	HEB hgnc symbol = TCF12: abstract: "The oncogenic transcription factor TAL1/SCL is aberrantly expressed in over 40% of cases of human T cell acute lymphoblastic leukemia (T-ALL), emphasizing its importance in the molecular pathogenesis of T-ALL. Here we identify the core transcriptional regulatory circuit controlled by TAL1 and its regulatory partners HEB, E2A, LMO1/2, GATA3, and RUNX1."	1
TCF12		lymphoblast	HEB hgnc symbol = TCF12: abstract: "The oncogenic transcription factor TAL1/SCL is aberrantly expressed in over 40% of cases of human T cell acute lymphoblastic leukemia (T-ALL), emphasizing its importance in the molecular pathogenesis of T-ALL. Here we identify the core transcriptional regulatory circuit controlled by TAL1 and its regulatory partners HEB, E2A, LMO1/2, GATA3, and RUNX1."	1
TCF12		leukemia	HEB hgnc symbol = TCF12: abstract: "The oncogenic transcription factor TAL1/SCL is aberrantly expressed in over 40% of cases of human T cell acute lymphoblastic leukemia (T-ALL), emphasizing its importance in the molecular pathogenesis of T-ALL. Here we identify the core transcriptional regulatory circuit controlled by TAL1 and its regulatory partners HEB, E2A, LMO1/2, GATA3, and RUNX1."	1
TCF12		hemopoiesis	HEB hgnc symbol = TCF12: abstract: "The oncogenic transcription factor TAL1/SCL is aberrantly expressed in over 40% of cases of human T cell acute lymphoblastic leukemia (T-ALL), emphasizing its importance in the molecular pathogenesis of T-ALL. Here we identify the core transcriptional regulatory circuit controlled by TAL1 and its regulatory partners HEB, E2A, LMO1/2, GATA3, and RUNX1."	1
TCF12		transcription factor	HEB hgnc symbol = TCF12: abstract: "The oncogenic transcription factor TAL1/SCL is aberrantly expressed in over 40% of cases of human T cell acute lymphoblastic leukemia (T-ALL), emphasizing its importance in the molecular pathogenesis of T-ALL. Here we identify the core transcriptional regulatory circuit controlled by TAL1 and its regulatory partners HEB, E2A, LMO1/2, GATA3, and RUNX1."	1
TCF12		transcription	HEB hgnc symbol = TCF12: abstract: "The oncogenic transcription factor TAL1/SCL is aberrantly expressed in over 40% of cases of human T cell acute lymphoblastic leukemia (T-ALL), emphasizing its importance in the molecular pathogenesis of T-ALL. Here we identify the core transcriptional regulatory circuit controlled by TAL1 and its regulatory partners HEB, E2A, LMO1/2, GATA3, and RUNX1."	1
TCF12		RNA polymerase II	HEB hgnc symbol = TCF12: abstract: "The oncogenic transcription factor TAL1/SCL is aberrantly expressed in over 40% of cases of human T cell acute lymphoblastic leukemia (T-ALL), emphasizing its importance in the molecular pathogenesis of T-ALL. Here we identify the core transcriptional regulatory circuit controlled by TAL1 and its regulatory partners HEB, E2A, LMO1/2, GATA3, and RUNX1."	1
TCF12		gene expression	HEB hgnc symbol = TCF12: abstract: "The oncogenic transcription factor TAL1/SCL is aberrantly expressed in over 40% of cases of human T cell acute lymphoblastic leukemia (T-ALL), emphasizing its importance in the molecular pathogenesis of T-ALL. Here we identify the core transcriptional regulatory circuit controlled by TAL1 and its regulatory partners HEB, E2A, LMO1/2, GATA3, and RUNX1."	1
TCF13		T-cell leukemia hemopoiesis transcription factor transcription RNA polymerase II gene expression	E2A hgnc symbol = TCF13: abstract: "The oncogenic transcription factor TAL1/SCL is aberrantly expressed in over 40% of cases of human T cell acute lymphoblastic leukemia (T-ALL), emphasizing its importance in the molecular pathogenesis of T-ALL. Here we identify the core transcriptional regulatory circuit controlled by TAL1 and its regulatory partners HEB, E2A, LMO1/2, GATA3, and RUNX1."	0
LMO1			abstract: "The oncogenic transcription factor TAL1/SCL is aberrantly expressed in over 40% of cases of human T cell acute lymphoblastic leukemia (T-ALL), emphasizing its importance in the molecular pathogenesis of T-ALL. Here we identify the core transcriptional regulatory circuit controlled by TAL1 and its regulatory partners HEB, E2A, LMO1/2, GATA3, and RUNX1."	0
LMO2			abstract: "The oncogenic transcription factor TAL1/SCL is aberrantly expressed in over 40% of cases of human T cell acute lymphoblastic leukemia (T-ALL), emphasizing its importance in the molecular pathogenesis of T-ALL. Here we identify the core transcriptional regulatory circuit controlled by TAL1 and its regulatory partners HEB, E2A, LMO1/2, GATA3, and RUNX1."	0
GATA3		autoregulatory loop	abstract: "The oncogenic transcription factor TAL1/SCL is aberrantly expressed in over 40% of cases of human T cell acute lymphoblastic leukemia (T-ALL), emphasizing its importance in the molecular pathogenesis of T-ALL. Here we identify the core transcriptional regulatory circuit controlled by TAL1 and its regulatory partners HEB, E2A, LMO1/2, GATA3, and RUNX1."	0
RUNX1		autoregulatory loop	abstract: "We show that TAL1 forms a positive interconnected autoregulatory loop with GATA3 and RUNX1 and that the TAL1 complex directly activates the MYB oncogene, forming a positive feed-forward regulatory loop that reinforces and stabilizes the TAL1-regulated oncogenic program."	1
MYB		oncogene	abstract: "We show that TAL1 forms a positive interconnected autoregulatory loop with GATA3 and RUNX1 and that the TAL1 complex directly activates the MYB oncogene, forming a positive feed-forward regulatory loop that reinforces and stabilizes the TAL1-regulated oncogenic program."	1
TRIB2		T-cell	abstract: "One of the critical downstream targets in this circuitry is the TRIB2 gene, which is oppositely regulated by TAL1 and E2A/HEB and is essential for the survival of T-ALL cells."	1
TRIB2		lymphoblast	abstract: "One of the critical downstream targets in this circuitry is the TRIB2 gene, which is oppositely regulated by TAL1 and E2A/HEB and is essential for the survival of T-ALL cells."	1
TRIB2		leukemia	abstract: "One of the critical downstream targets in this circuitry is the TRIB2 gene, which is oppositely regulated by TAL1 and E2A/HEB and is essential for the survival of T-ALL cells."	1
TRIB2		hemopoiesis	abstract: "One of the critical downstream targets in this circuitry is the TRIB2 gene, which is oppositely regulated by TAL1 and E2A/HEB and is essential for the survival of T-ALL cells."	1
TRIB2		transcription	abstract: "One of the critical downstream targets in this circuitry is the TRIB2 gene, which is oppositely regulated by TAL1 and E2A/HEB and is essential for the survival of T-ALL cells."	1
TRIB2		cell survival	abstract: "One of the critical downstream targets in this circuitry is the TRIB2 gene, which is oppositely regulated by TAL1 and E2A/HEB and is essential for the survival of T-ALL cells."	1
TRIB2		autoregulatory loop	abstract: "One of the critical downstream targets in this circuitry is the TRIB2 gene, which is oppositely regulated by TAL1 and E2A/HEB and is essential for the survival of T-ALL cells."	1
TRIB2		target	abstract: "One of the critical downstream targets in this circuitry is the TRIB2 gene, which is oppositely regulated by TAL1 and E2A/HEB and is essential for the survival of T-ALL cells."	1

## Sheet: CancerRes2018Sharma_abstract
Context gene (in text or table of publication)	gene qualifier (in text)	Context function term(s) for regular expression	Text evidence	DE gene (and present in GWN)?
KMT2A		transcription leukemia T-cell	abstract: "Mixed lineage leukemia gene rearrangements (KMT2A-R) are recurrent translocations found in ~3-5% of T-ALL and are determinants of high-risk disease. However, the roles of downstream targets of KMT2A chimeras such as Runt-related transcription factor 2 (RUNX2) remain uclear. "	0
RUNX2		transcription factor	abstract: "Mixed lineage leukemia gene rearrangements (KMT2A-R) are recurrent translocations found in ~3-5% of T-ALL and are determinants of high-risk disease. However, the roles of downstream targets of KMT2A chimeras such as Runt-related transcription factor 2 (RUNX2) remain uclear. "	1
RUNX2		transcription	abstract: "Mixed lineage leukemia gene rearrangements (KMT2A-R) are recurrent translocations found in ~3-5% of T-ALL and are determinants of high-risk disease. However, the roles of downstream targets of KMT2A chimeras such as Runt-related transcription factor 2 (RUNX2) remain uclear. "	1
RUNX2		T-cell	abstract:" We assessed RUNX2 mRNA levels in 100 pediatric T-ALL samples derived from the COG AALL0434 study. RUNX2 expression was upregulated in patients harboring KMT2A-R (p <0.0005) and those who failed induction therapy (p <0.005). Therefore, we hypothesized that RUNX2 is a critical determinant of high-risk T-ALL. RUNX2 silencing significantly decreased leukemia burden in spleen (p <0.001) and…	1
RUNX2		lymphoblast	abstract:" We assessed RUNX2 mRNA levels in 100 pediatric T-ALL samples derived from the COG AALL0434 study. RUNX2 expression was upregulated in patients harboring KMT2A-R (p <0.0005) and those who failed induction therapy (p <0.005). Therefore, we hypothesized that RUNX2 is a critical determinant of high-risk T-ALL. RUNX2 silencing significantly decreased leukemia burden in spleen (p <0.001) and…	1
RUNX2		leukemia	abstract:" We assessed RUNX2 mRNA levels in 100 pediatric T-ALL samples derived from the COG AALL0434 study. RUNX2 expression was upregulated in patients harboring KMT2A-R (p <0.0005) and those who failed induction therapy (p <0.005). Therefore, we hypothesized that RUNX2 is a critical determinant of high-risk T-ALL. RUNX2 silencing significantly decreased leukemia burden in spleen (p <0.001) and…	1
RUNX2		hemopoiesis	abstract:" We assessed RUNX2 mRNA levels in 100 pediatric T-ALL samples derived from the COG AALL0434 study. RUNX2 expression was upregulated in patients harboring KMT2A-R (p <0.0005) and those who failed induction therapy (p <0.005). Therefore, we hypothesized that RUNX2 is a critical determinant of high-risk T-ALL. RUNX2 silencing significantly decreased leukemia burden in spleen (p <0.001) and…	1
RUNX2		gene expression	abstract:" We assessed RUNX2 mRNA levels in 100 pediatric T-ALL samples derived from the COG AALL0434 study. RUNX2 expression was upregulated in patients harboring KMT2A-R (p <0.0005) and those who failed induction therapy (p <0.005). Therefore, we hypothesized that RUNX2 is a critical determinant of high-risk T-ALL. RUNX2 silencing significantly decreased leukemia burden in spleen (p <0.001) and…	1
RUNX2		promoter	abstract: "We found that RUNX2 targets KMT2A-R (p < 0.0005) and conversely, that KMT2A chimeras target the promoter region of RUNX2 (p < 0.0005). "	1
RUNX2		cell growth	abstract: "To test the regulatory role of RUNX2 on T-ALL signal transduction we knocked down RUNX2 in T-ALL primary samples and cell lines (Loucy and Jurkat). RUNX2 silencing led to a decrease in cellular proliferation (p < 0.0005) indicating that RUNX2 positively regulates T-ALL cell growth in vitro."	1
RUNX2		cell proliferation	abstract: "To test the regulatory role of RUNX2 on T-ALL signal transduction we knocked down RUNX2 in T-ALL primary samples and cell lines (Loucy and Jurkat). RUNX2 silencing led to a decrease in cellular proliferation (p < 0.0005) indicating that RUNX2 positively regulates T-ALL cell growth in vitro."	1
RUNX2		signal transduction	abstract: "To test the regulatory role of RUNX2 on T-ALL signal transduction we knocked down RUNX2 in T-ALL primary samples and cell lines (Loucy and Jurkat). RUNX2 silencing led to a decrease in cellular proliferation (p < 0.0005) indicating that RUNX2 positively regulates T-ALL cell growth in vitro."	1
RUNX2		apopto	abstract: "We next utilized flow-based assays to examine the effects of RUNX2 on cell death and cell cycle. RUNX2 inactivation induced apoptotic cell death and delayed cell cycle progression as demonstrated by increased G1 and decreased S/G2/M phases of the cell cycle."	1
RUNX2		cell death	abstract: "We next utilized flow-based assays to examine the effects of RUNX2 on cell death and cell cycle. RUNX2 inactivation induced apoptotic cell death and delayed cell cycle progression as demonstrated by increased G1 and decreased S/G2/M phases of the cell cycle."	1
RUNX2		cell cycle	abstract: "We next utilized flow-based assays to examine the effects of RUNX2 on cell death and cell cycle. RUNX2 inactivation induced apoptotic cell death and delayed cell cycle progression as demonstrated by increased G1 and decreased S/G2/M phases of the cell cycle."	1
RUNX2		G1	abstract: "We next utilized flow-based assays to examine the effects of RUNX2 on cell death and cell cycle. RUNX2 inactivation induced apoptotic cell death and delayed cell cycle progression as demonstrated by increased G1 and decreased S/G2/M phases of the cell cycle."	1
RUNX2		S/G2/M	abstract: "We next utilized flow-based assays to examine the effects of RUNX2 on cell death and cell cycle. RUNX2 inactivation induced apoptotic cell death and delayed cell cycle progression as demonstrated by increased G1 and decreased S/G2/M phases of the cell cycle."	1
RUNX2		cell survival	abstract: "We next examined the effects of RUNX2 on T-ALL cell survival and found that RUNX2 depletion reduced activation of Akt, active β-catenin and survivin levels but had no effect on p53 and Bcl-2. "	1
RUNX2		gene expression	abstract: "To test the regulatory role of RUNX2 on T-ALL signal transduction we knocked down RUNX2 in T-ALL primary samples and cell lines (Loucy and Jurkat). RUNX2 silencing led to a decrease in cellular proliferation (p < 0.0005) indicating that RUNX2 positively regulates T-ALL cell growth in vitro."	1
CASP3		apopto cell death	abstract: "Apoptotic cell death was associated with increased expression of cleaved caspase 3, 7 and 9. "	0
CASP7		apopto cell death	abstract: "Apoptotic cell death was associated with increased expression of cleaved caspase 3, 7 and 9. "	0
CASP9		apopto cell death	abstract: "Apoptotic cell death was associated with increased expression of cleaved caspase 3, 7 and 9. "	0
AKT1		cell survival	Akt = mouse ortholog of AKT1, abstract: "We next examined the effects of RUNX2 on T-ALL cell survival and found that RUNX2 depletion reduced activation of Akt, active β-catenin and survivin levels but had no effect on p53 and Bcl-2. " "In addition, treatment with the specific allosteric Akt inhibitor, MK2206 (10 μM, 24 hrs) reduced RUNX2, active β-catenin, and survivin protein levels suggesting r…	0
CTNNB1		T-cell	beta-catenin = mouse ortholog of CTNNB1, abstract: "RUNX2 inactivation induced apoptotic cell death and delayed cell cycle progression as demonstrated by increased G1 and decreased S/G2/M phases of the cell cycle." "We next examined the effects of RUNX2 on T-ALL cell survival and found that RUNX2 depletion reduced activation of Akt, active β-catenin and survivin levels but had no effect on p53 an…	1
CTNNB1		lymphoblast	beta-catenin = mouse ortholog of CTNNB1, abstract: "RUNX2 inactivation induced apoptotic cell death and delayed cell cycle progression as demonstrated by increased G1 and decreased S/G2/M phases of the cell cycle." "We next examined the effects of RUNX2 on T-ALL cell survival and found that RUNX2 depletion reduced activation of Akt, active β-catenin and survivin levels but had no effect on p53 an…	1
CTNNB1		leukemia	beta-catenin = mouse ortholog of CTNNB1, abstract: "RUNX2 inactivation induced apoptotic cell death and delayed cell cycle progression as demonstrated by increased G1 and decreased S/G2/M phases of the cell cycle." "We next examined the effects of RUNX2 on T-ALL cell survival and found that RUNX2 depletion reduced activation of Akt, active β-catenin and survivin levels but had no effect on p53 an…	1
CTNNB1		hemopoiesis	beta-catenin = mouse ortholog of CTNNB1, abstract: "RUNX2 inactivation induced apoptotic cell death and delayed cell cycle progression as demonstrated by increased G1 and decreased S/G2/M phases of the cell cycle." "We next examined the effects of RUNX2 on T-ALL cell survival and found that RUNX2 depletion reduced activation of Akt, active β-catenin and survivin levels but had no effect on p53 an…	1
CTNNB1		apopto	beta-catenin = mouse ortholog of CTNNB1, abstract: "RUNX2 inactivation induced apoptotic cell death and delayed cell cycle progression as demonstrated by increased G1 and decreased S/G2/M phases of the cell cycle." "We next examined the effects of RUNX2 on T-ALL cell survival and found that RUNX2 depletion reduced activation of Akt, active β-catenin and survivin levels but had no effect on p53 an…	1
CTNNB1		cell death	beta-catenin = mouse ortholog of CTNNB1, abstract: "RUNX2 inactivation induced apoptotic cell death and delayed cell cycle progression as demonstrated by increased G1 and decreased S/G2/M phases of the cell cycle." "We next examined the effects of RUNX2 on T-ALL cell survival and found that RUNX2 depletion reduced activation of Akt, active β-catenin and survivin levels but had no effect on p53 an…	1
CTNNB1		cell survival	beta-catenin = mouse ortholog of CTNNB1, abstract: "RUNX2 inactivation induced apoptotic cell death and delayed cell cycle progression as demonstrated by increased G1 and decreased S/G2/M phases of the cell cycle." "We next examined the effects of RUNX2 on T-ALL cell survival and found that RUNX2 depletion reduced activation of Akt, active β-catenin and survivin levels but had no effect on p53 an…	1
BIRC5		T-cell	survivin = mouse ortholog of Birc5, abstract: "RUNX2 inactivation induced apoptotic cell death and delayed cell cycle progression as demonstrated by increased G1 and decreased S/G2/M phases of the cell cycle." "RUNX2 inactivation induced apoptotic cell death and delayed cell cycle progression as demonstrated by increased G1 and decreased S/G2/M phases of the cell cycle." "We next examined the eff…	1
BIRC5		lymphoblast	survivin = mouse ortholog of Birc5, abstract: "RUNX2 inactivation induced apoptotic cell death and delayed cell cycle progression as demonstrated by increased G1 and decreased S/G2/M phases of the cell cycle." "RUNX2 inactivation induced apoptotic cell death and delayed cell cycle progression as demonstrated by increased G1 and decreased S/G2/M phases of the cell cycle." "We next examined the eff…	1
BIRC5		leukemia	survivin = mouse ortholog of Birc5, abstract: "RUNX2 inactivation induced apoptotic cell death and delayed cell cycle progression as demonstrated by increased G1 and decreased S/G2/M phases of the cell cycle." "RUNX2 inactivation induced apoptotic cell death and delayed cell cycle progression as demonstrated by increased G1 and decreased S/G2/M phases of the cell cycle." "We next examined the eff…	1
BIRC5		hemopoiesis	survivin = mouse ortholog of Birc5, abstract: "RUNX2 inactivation induced apoptotic cell death and delayed cell cycle progression as demonstrated by increased G1 and decreased S/G2/M phases of the cell cycle." "RUNX2 inactivation induced apoptotic cell death and delayed cell cycle progression as demonstrated by increased G1 and decreased S/G2/M phases of the cell cycle." "We next examined the eff…	1
BIRC5		apopto	survivin = mouse ortholog of Birc5, abstract: "RUNX2 inactivation induced apoptotic cell death and delayed cell cycle progression as demonstrated by increased G1 and decreased S/G2/M phases of the cell cycle." "RUNX2 inactivation induced apoptotic cell death and delayed cell cycle progression as demonstrated by increased G1 and decreased S/G2/M phases of the cell cycle." "We next examined the eff…	1
BIRC5		cell death	survivin = mouse ortholog of Birc5, abstract: "RUNX2 inactivation induced apoptotic cell death and delayed cell cycle progression as demonstrated by increased G1 and decreased S/G2/M phases of the cell cycle." "RUNX2 inactivation induced apoptotic cell death and delayed cell cycle progression as demonstrated by increased G1 and decreased S/G2/M phases of the cell cycle." "We next examined the eff…	1
BIRC5		cell survival	survivin = mouse ortholog of Birc5, abstract: "RUNX2 inactivation induced apoptotic cell death and delayed cell cycle progression as demonstrated by increased G1 and decreased S/G2/M phases of the cell cycle." "RUNX2 inactivation induced apoptotic cell death and delayed cell cycle progression as demonstrated by increased G1 and decreased S/G2/M phases of the cell cycle." "We next examined the eff…	1
TP53	NOT	cell survival	p53 = mouse otholog of TP53, abstract: "We next examined the effects of RUNX2 on T-ALL cell survival and found that RUNX2 depletion reduced activation of Akt, active β-catenin and survivin levels but had no effect on p53 and Bcl-2. "	0
BCL2	NOT	cell survival	abstract: "We next examined the effects of RUNX2 on T-ALL cell survival and found that RUNX2 depletion reduced activation of Akt, active β-catenin and survivin levels but had no effect on p53 and Bcl-2. "	0
KRAS		leukemia hemopoiesis T-cell	Ras = mouse ortholog of KRAS, abstract:" We next examined the effects of RUNX2 on T-ALL cell survival and found that RUNX2 depletion reduced activation of Akt, active β-catenin and survivin levels but had no effect on p53 and Bcl-2. Similar experiments showed that RUNX2 inactivation leads to decreased expression of c-Myc and Ras."	0
MYC		T-cell	abstract:" We next examined the effects of RUNX2 on T-ALL cell survival and found that RUNX2 depletion reduced activation of Akt, active β-catenin and survivin levels but had no effect on p53 and Bcl-2. Similar experiments showed that RUNX2 inactivation leads to decreased expression of c-Myc and Ras."	1
MYC		lymphoblast	abstract:" We next examined the effects of RUNX2 on T-ALL cell survival and found that RUNX2 depletion reduced activation of Akt, active β-catenin and survivin levels but had no effect on p53 and Bcl-2. Similar experiments showed that RUNX2 inactivation leads to decreased expression of c-Myc and Ras."	1
MYC		leukemia	abstract:" We next examined the effects of RUNX2 on T-ALL cell survival and found that RUNX2 depletion reduced activation of Akt, active β-catenin and survivin levels but had no effect on p53 and Bcl-2. Similar experiments showed that RUNX2 inactivation leads to decreased expression of c-Myc and Ras."	1
MYC		hemopoiesis	abstract:" We next examined the effects of RUNX2 on T-ALL cell survival and found that RUNX2 depletion reduced activation of Akt, active β-catenin and survivin levels but had no effect on p53 and Bcl-2. Similar experiments showed that RUNX2 inactivation leads to decreased expression of c-Myc and Ras."	1

## Sheet: Benchmark_qki
mgi_id	hgnc_symbol	hgnc_id	go_name	go_id	padj_PANTHER	padj_GeneMANIA	padj_GGEA	padj_GSEA	padj_MGSA	padj_PADOG	padj_STRING	padj_topGO	bin_PANTHER	bin_GeneMANIA	bin_GGEA	bin_GSEA	bin_MGSA	bin_PADOG	bin_STRING	bin_topGO	bm_truth	padj_GW_INDRA_v1.0.0seed42	bin_GW_INDRA_v1.0.0seed42	padj_GW_INDRA_v1.0.0seed1234	bin_GW_INDRA_v1.0.0seed1234	padj_GW_INDRA_v1.1.0seed42	bin_GW_INDRA_v1.1.0seed42	padj_GW_INDRA_v1.1.0seed1234	bin_GW_INDRA_v1.1.0seed1234	padj_GW_PC_v1.0.0seed42	bin_GW_PC_v1.0.0seed42	padj_GW_PC_v1.0.0seed1234	bin_GW_PC_v1.0.0seed1234	padj_GW_PC_v1.1.0seed42	bin_GW_PC_v1.1.0seed42	padj_GW_PC_v1.1.0seed1234	bin_GW_PC_v1.1.0seed1234
892970	MAL	6817	structural constituent of myelin sheath	GO:0019911				0.0212493		0.396579	0.0279457	0.101718	FALSE	FALSE	FALSE	TRUE	FALSE	FALSE	TRUE	FALSE	TRUE	0.0419	TRUE	0.06409	TRUE	0.0658	TRUE	0.0354	TRUE	0.02268	TRUE	0.02359	TRUE	0.01953	TRUE	0.01942	TRUE
892970	MAL	6817	myelination	GO:0042552	1.57e-09	7.28279e-12				0.396579	4.6815e-18	0.0062704	TRUE	TRUE	FALSE	FALSE	FALSE	FALSE	TRUE	TRUE	TRUE	0.04218	TRUE	0.05786	TRUE	0.06612	TRUE	0.03642	TRUE	0.02293	TRUE	0.02746	TRUE	0.02457	TRUE	0.02045	TRUE
892970	MAL	6817	membrane raft	GO:0045121	0.00126	2.86634e-05	0.0240559			0.00750872	2.53642e-07	2.54667e-06	TRUE	TRUE	TRUE	FALSE	FALSE	TRUE	TRUE	TRUE	FALSE	0.2011	FALSE	0.2946	FALSE	0.2874	FALSE	0.2278	FALSE	0.02757	TRUE	0.04201	TRUE	0.03176	TRUE	0.02116	TRUE
892970	MAL	6817	integral component of membrane	GO:0016021	1.88e-07					0.957737	1.05001e-19	6.112e-09	TRUE	FALSE	FALSE	FALSE	FALSE	FALSE	TRUE	TRUE	FALSE	0.2956	FALSE	0.3808	FALSE	0.4174	FALSE	0.3033	FALSE	0.03487	TRUE	0.03658	TRUE	0.0452	TRUE	0.02483	TRUE
892970	MAL	6817	endoplasmic reticulum	GO:0005783	6.54e-07					0.396579	3.08613e-24	4.05875e-07	TRUE	FALSE	FALSE	FALSE	FALSE	FALSE	TRUE	TRUE	FALSE	0.4156	FALSE	0.4025	FALSE	0.4693	FALSE	0.401	FALSE	0.05787	TRUE	0.04998	TRUE	0.05627	TRUE	0.039	TRUE
892970	MAL	6817	protein binding	GO:0005515	4.79e-10					0.992068		0.0145024	TRUE	FALSE	FALSE	FALSE	FALSE	FALSE	FALSE	TRUE	FALSE	0.4114	FALSE	0.3981	FALSE	0.4686	FALSE	0.3881	FALSE	0.07804	TRUE	0.07557	TRUE	0.07288	TRUE	0.06294	TRUE
1915051	PLLP	18553	myelination	GO:0042552	1.57e-09	7.28279e-12				0.396579	4.6815e-18	0.0062704	TRUE	TRUE	FALSE	FALSE	FALSE	FALSE	TRUE	TRUE	TRUE	0.06414	TRUE	0.04642	TRUE	0.05763	TRUE	0.03373	TRUE	0.02409	TRUE	0.01817	TRUE	0.01409	TRUE	0.015	TRUE
1915051	PLLP	18553	integral component of membrane	GO:0016021	1.88e-07					0.957737	1.05001e-19	6.112e-09	TRUE	FALSE	FALSE	FALSE	FALSE	FALSE	TRUE	TRUE	FALSE	0.3595	FALSE	0.3702	FALSE	0.3807	FALSE	0.3757	FALSE	0.02644	TRUE	0.02445	TRUE	0.02542	TRUE	0.01683	TRUE
1915051	PLLP	18553	structural constituent of myelin sheath	GO:0019911				0.0212493		0.396579	0.0279457	0.101718	FALSE	FALSE	FALSE	TRUE	FALSE	FALSE	TRUE	FALSE	TRUE	0.07606	TRUE	0.0616	TRUE	0.06159	TRUE	0.03389	TRUE	0.02868	TRUE	0.022	TRUE	0.01565	TRUE	0.01372	TRUE
1915051	PLLP	18553	protein binding	GO:0005515	4.79e-10					0.992068		0.0145024	TRUE	FALSE	FALSE	FALSE	FALSE	FALSE	FALSE	TRUE	FALSE	0.3764	FALSE	0.3244	FALSE	0.4044	FALSE	0.3537	FALSE	0.04516	TRUE	0.05398	TRUE	0.04088	TRUE	0.04042	TRUE
97623	PLP1	9086	myelination	GO:0042552	1.57e-09	7.28279e-12				0.396579	4.6815e-18	0.0062704	TRUE	TRUE	FALSE	FALSE	FALSE	FALSE	TRUE	TRUE	TRUE	0.02325	TRUE	0.01757	TRUE	0.02163	TRUE	0.02563	TRUE	0.02408	TRUE	0.02884	TRUE	0.02485	TRUE	0.02053	TRUE
97623	PLP1	9086	structural constituent of myelin sheath	GO:0019911				0.0212493		0.396579	0.0279457	0.101718	FALSE	FALSE	FALSE	TRUE	FALSE	FALSE	TRUE	FALSE	TRUE	0.03176	TRUE	0.02507	TRUE	0.03629	TRUE	0.03088	TRUE	0.02408	TRUE	0.03253	TRUE	0.02805	TRUE	0.02313	TRUE
97623	PLP1	9086	glial cell differentiation	GO:0010001	1.46e-09	1.46521e-16		0.0348129	0.04792	0.396579	5.53714e-22	0.40302	TRUE	TRUE	FALSE	TRUE	TRUE	FALSE	TRUE	FALSE	FALSE	0.02216	TRUE	0.01708	TRUE	0.01835	TRUE	0.02704	TRUE	0.02778	TRUE	0.05173	TRUE	0.02921	TRUE	0.04074	TRUE
97623	PLP1	9086	axon development	GO:0061564	0.00245	3.28636e-05				0.396579	5.83294e-12	0.0847784	TRUE	TRUE	FALSE	FALSE	FALSE	FALSE	TRUE	TRUE	FALSE	0.02438	TRUE	0.03117	TRUE	0.0197	TRUE	0.0298	TRUE	0.02522	TRUE	0.03259	TRUE	0.0279	TRUE	0.02351	TRUE
97623	PLP1	9086	myelin sheath	GO:0043209	3.24e-06	1.25379e-07		0	0.03472	0.396579	7.04927e-14	3.64636e-06	TRUE	TRUE	FALSE	TRUE	TRUE	FALSE	TRUE	TRUE	TRUE	0.09765	TRUE	0.02557	TRUE	0.09726	TRUE	0.04481	TRUE	0.04362	TRUE	0.09396	TRUE	0.04629	TRUE	0.03986	TRUE
97623	PLP1	9086	central nervous system myelination	GO:0022010	0.0094	0.00347832				0.396579	0.00015388	0.0285018	TRUE	TRUE	FALSE	FALSE	FALSE	FALSE	TRUE	TRUE	TRUE	0.02184	TRUE	0.01708	TRUE	0.01877	TRUE	0.02435	TRUE	0.05895	TRUE	0.0654	TRUE	0.03815	TRUE	0.05653	TRUE
97623	PLP1	9086	neuron projection development	GO:0031175	3.84e-07					0.396579	2.33217e-18	0.129497	TRUE	FALSE	FALSE	FALSE	FALSE	FALSE	TRUE	FALSE	FALSE	0.138	FALSE	0.1279	FALSE	0.1133	FALSE	0.1314	FALSE	0.07276	TRUE	0.1105	FALSE	0.04631	TRUE	0.05579	TRUE
97623	PLP1	9086	substantia nigra development	GO:0021762				0		0.396579	0.165792	0.663352	FALSE	FALSE	FALSE	TRUE	FALSE	FALSE	FALSE	FALSE	FALSE	0.217	FALSE	0.1432	FALSE	0.2088	FALSE	0.1843	FALSE	0.1113	FALSE	0.1485	FALSE	0.06051	TRUE	0.1075	FALSE
97623	PLP1	9086	plasma membrane	GO:0005886	1.57e-12					0.758186		2.7695e-10	TRUE	FALSE	FALSE	FALSE	FALSE	FALSE	FALSE	TRUE	FALSE	0.3005	FALSE	0.238	FALSE	0.3663	FALSE	0.3351	FALSE	0.1378	FALSE	0.1351	FALSE	0.07459	TRUE	0.1137	FALSE
97623	PLP1	9086	protein binding	GO:0005515	4.79e-10					0.992068		0.0145024	TRUE	FALSE	FALSE	FALSE	FALSE	FALSE	FALSE	TRUE	FALSE	0.3194	FALSE	0.2338	FALSE	0.3631	FALSE	0.3252	FALSE	0.1527	FALSE	0.1575	FALSE	0.08538	TRUE	0.1404	FALSE
96925	MBP	6925	structural constituent of myelin sheath	GO:0019911				0.0212493		0.396579	0.0279457	0.101718	FALSE	FALSE	FALSE	TRUE	FALSE	FALSE	TRUE	FALSE	TRUE	0.04596	TRUE	0.06338	TRUE	0.1023	FALSE	0.06446	TRUE	0.1433	FALSE	0.2467	FALSE	0.1004	FALSE	0.1036	FALSE
96925	MBP	6925	positive regulation of interleukin-6 secretion	GO:2000778						0.870163	0.407479	0.69588	FALSE	FALSE	FALSE	FALSE	FALSE	FALSE	FALSE	FALSE	FALSE	0.1206	FALSE	0.0939	TRUE	0.1155	FALSE	0.1145	FALSE	0.1424	FALSE	0.2092	FALSE	0.09443	TRUE	0.1116	FALSE
96925	MBP	6925	myelination	GO:0042552	1.57e-09	7.28279e-12				0.396579	4.6815e-18	0.0062704	TRUE	TRUE	FALSE	FALSE	FALSE	FALSE	TRUE	TRUE	TRUE	0.04796	TRUE	0.06262	TRUE	0.1023	FALSE	0.08306	TRUE	0.1441	FALSE	0.2502	FALSE	0.09787	TRUE	0.1138	FALSE
96925	MBP	6925	negative regulation of heterotypic cell-cell adhesion	GO:0034115						0.957737		1	FALSE	FALSE	FALSE	FALSE	FALSE	FALSE	FALSE	FALSE	FALSE	0.1089	FALSE	0.09517	TRUE	0.1248	FALSE	0.148	FALSE	0.1519	FALSE	0.3024	FALSE	0.1248	FALSE	0.1132	FALSE
96925	MBP	6925	calmodulin binding	GO:0005516						0.613309	0.000347703	0.612625	FALSE	FALSE	FALSE	FALSE	FALSE	FALSE	TRUE	FALSE	FALSE	0.04596	TRUE	0.06084	TRUE	0.09705	TRUE	0.06748	TRUE	0.1626	FALSE	0.2111	FALSE	0.1019	FALSE	0.1039	FALSE
96925	MBP	6925	positive regulation of metalloendopeptidase activity	GO:1904685								0.257466	FALSE	FALSE	FALSE	FALSE	FALSE	FALSE	FALSE	FALSE	FALSE	0.09701	TRUE	0.1976	FALSE	0.1022	FALSE	0.1573	FALSE	0.167	FALSE	0.1973	FALSE	0.09643	TRUE	0.1359	FALSE
96925	MBP	6925	positive regulation of chemokine (C-C motif) ligand 2 secretion	GO:1904209						0.970594		0.257466	FALSE	FALSE	FALSE	FALSE	FALSE	FALSE	FALSE	FALSE	FALSE	0.103	FALSE	0.07044	TRUE	0.1005	FALSE	0.09073	TRUE	0.1706	FALSE	0.2191	FALSE	0.1283	FALSE	0.1112	FALSE
96925	MBP	6925	maintenance of permeability of blood-brain barrier	GO:0035633								0.532714	FALSE	FALSE	FALSE	FALSE	FALSE	FALSE	FALSE	FALSE	FALSE	0.08659	TRUE	0.07677	TRUE	0.1234	FALSE	0.1509	FALSE	0.1885	FALSE	0.2711	FALSE	0.1403	FALSE	0.1801	FALSE
96925	MBP	6925	myelin sheath	GO:0043209	3.24e-06	1.25379e-07		0	0.03472	0.396579	7.04927e-14	3.64636e-06	TRUE	TRUE	FALSE	TRUE	TRUE	FALSE	TRUE	TRUE	TRUE	0.04596	TRUE	0.06102	TRUE	0.1043	FALSE	0.05914	TRUE	0.1647	FALSE	0.2809	FALSE	0.1204	FALSE	0.1133	FALSE
96925	MBP	6925	compact myelin	GO:0043218				0.00670244		0.396579	0.00240225	0.438896	FALSE	FALSE	FALSE	TRUE	FALSE	FALSE	TRUE	FALSE	TRUE	0.04596	TRUE	0.06084	TRUE	0.1025	FALSE	0.05905	TRUE	0.1654	FALSE	0.2806	FALSE	0.1221	FALSE	0.1127	FALSE
96925	MBP	6925	internode region of axon	GO:0033269						0.396579	0.00409677	0.0979309	FALSE	FALSE	FALSE	FALSE	FALSE	FALSE	TRUE	TRUE	FALSE	0.04637	TRUE	0.06262	TRUE	0.09461	TRUE	0.06708	TRUE	0.1818	FALSE	0.2327	FALSE	0.1377	FALSE	0.1125	FALSE
96925	MBP	6925	MAPK cascade	GO:0000165						0.396579	0.000149809	0.487397	FALSE	FALSE	FALSE	FALSE	FALSE	FALSE	TRUE	FALSE	FALSE	0.09125	TRUE	0.07734	TRUE	0.1034	FALSE	0.1349	FALSE	0.2111	FALSE	0.2913	FALSE	0.1294	FALSE	0.1512	FALSE
96925	MBP	6925	cell periphery	GO:0071944	1.14e-13					0.758186		1	TRUE	FALSE	FALSE	FALSE	FALSE	FALSE	FALSE	FALSE	FALSE	0.05383	TRUE	0.09677	TRUE	0.1316	FALSE	0.1278	FALSE	0.243	FALSE	0.274	FALSE	0.1519	FALSE	0.1334	FALSE
96925	MBP	6925	protein-containing complex	GO:0032991						0.992068			FALSE	FALSE	FALSE	FALSE	FALSE	FALSE	FALSE	FALSE	FALSE	0.1538	FALSE	0.1028	FALSE	0.2148	FALSE	0.1957	FALSE	0.2548	FALSE	0.3359	FALSE	0.2077	FALSE	0.1425	FALSE
96925	MBP	6925	substantia nigra development	GO:0021762				0		0.396579	0.165792	0.663352	FALSE	FALSE	FALSE	TRUE	FALSE	FALSE	FALSE	FALSE	FALSE	0.0505	TRUE	0.06445	TRUE	0.1074	FALSE	0.08701	TRUE	0.2748	FALSE	0.3665	FALSE	0.1603	FALSE	0.1845	FALSE
96925	MBP	6925	protein binding	GO:0005515	4.79e-10					0.992068		0.0145024	TRUE	FALSE	FALSE	FALSE	FALSE	FALSE	FALSE	TRUE	FALSE	0.1208	FALSE	0.1254	FALSE	0.1845	FALSE	0.1531	FALSE	0.287	FALSE	0.3213	FALSE	0.1528	FALSE	0.1758	FALSE
96925	MBP	6925	intracellular	GO:0005622	0.0218					0.992068		1	TRUE	FALSE	FALSE	FALSE	FALSE	FALSE	FALSE	FALSE	FALSE	0.09465	TRUE	0.0976	TRUE	0.1508	FALSE	0.1347	FALSE	0.3067	FALSE	0.3154	FALSE	0.1874	FALSE	0.1751	FALSE
96925	MBP	6925	neuronal cell body	GO:0043025						0.957737	1.24436e-07	0.0045076	FALSE	FALSE	FALSE	FALSE	FALSE	FALSE	TRUE	TRUE	FALSE	0.07041	TRUE	0.08044	TRUE	0.1073	FALSE	0.1246	FALSE	0.3605	FALSE	0.3081	FALSE	0.1763	FALSE	0.2137	FALSE
97837	QKI	21100	protein binding	GO:0005515	4.79e-10					0.992068		0.0145024	TRUE	FALSE	FALSE	FALSE	FALSE	FALSE	FALSE	TRUE	TRUE	0.19	FALSE	0.1471	FALSE	0.2125	FALSE	0.1742	FALSE	0.02222	TRUE	0.02782	TRUE	0.01491	TRUE	0.01647	TRUE
97837	QKI	21100	RNA binding	GO:0003723						0.992068	0.543202		FALSE	FALSE	FALSE	FALSE	FALSE	FALSE	FALSE	FALSE	TRUE	0.1543	FALSE	0.1304	FALSE	0.166	FALSE	0.164	FALSE	0.02268	TRUE	0.02812	TRUE	0.01491	TRUE	0.01743	TRUE
103009	EPB41L2	3379	cell cortex region	GO:0099738						0.992068		0.116657	FALSE	FALSE	FALSE	FALSE	FALSE	FALSE	FALSE	FALSE	FALSE	0.1668	FALSE	0.1795	FALSE	0.2255	FALSE	0.2628	FALSE	0.05612	TRUE	0.09766	TRUE	0.07064	TRUE	0.0667	TRUE
103009	EPB41L2	3379	COP9 signalosome	GO:0008180						1			FALSE	FALSE	FALSE	FALSE	FALSE	FALSE	FALSE	FALSE	FALSE	0.3151	FALSE	0.201	FALSE	0.2752	FALSE	0.2662	FALSE	0.05838	TRUE	0.1091	FALSE	0.07805	TRUE	0.06762	TRUE
103009	EPB41L2	3379	cytoskeleton	GO:0005856	0.000427					0.970594	9.89986e-17	0.192626	TRUE	FALSE	FALSE	FALSE	FALSE	FALSE	TRUE	FALSE	FALSE	0.1583	FALSE	0.1196	FALSE	0.1523	FALSE	0.1627	FALSE	0.06449	TRUE	0.121	FALSE	0.08353	TRUE	0.07313	TRUE
103009	EPB41L2	3379	actomyosin structure organization	GO:0031032						0.613309	0.00248472	0.179154	FALSE	FALSE	FALSE	FALSE	FALSE	FALSE	TRUE	FALSE	TRUE	0.2034	FALSE	0.1312	FALSE	0.195	FALSE	0.1996	FALSE	0.07462	TRUE	0.1273	FALSE	0.09993	TRUE	0.07471	TRUE
103009	EPB41L2	3379	focal adhesion	GO:0005925	0.00241	2.41627e-05				0.396579	4.73818e-26	0.000894684	TRUE	TRUE	FALSE	FALSE	FALSE	FALSE	TRUE	TRUE	FALSE	0.5029	FALSE	0.3911	FALSE	0.4574	FALSE	0.3968	FALSE	0.09063	TRUE	0.1322	FALSE	0.1077	FALSE	0.1057	FALSE
103009	EPB41L2	3379	positive regulation of protein localization to cell cortex	GO:1904778								0.532714	FALSE	FALSE	FALSE	FALSE	FALSE	FALSE	FALSE	FALSE	FALSE	0.3708	FALSE	0.2731	FALSE	0.3604	FALSE	0.3442	FALSE	0.09185	TRUE	0.1177	FALSE	0.09448	TRUE	0.07484	TRUE
103009	EPB41L2	3379	cell junction	GO:0030054	4.35e-05					0.00750872	1.53829e-32	0.47921	TRUE	FALSE	FALSE	FALSE	FALSE	TRUE	TRUE	FALSE	FALSE	0.5054	FALSE	0.324	FALSE	0.4186	FALSE	0.3266	FALSE	0.09071	TRUE	0.1369	FALSE	0.1074	FALSE	0.1066	FALSE
103009	EPB41L2	3379	nucleoplasm	GO:0005654						0.992068			FALSE	FALSE	FALSE	FALSE	FALSE	FALSE	FALSE	FALSE	FALSE	0.5918	FALSE	0.4192	FALSE	0.5344	FALSE	0.4939	FALSE	0.1268	FALSE	0.2214	FALSE	0.1336	FALSE	0.141	FALSE
103009	EPB41L2	3379	extracellular exosome	GO:0070062						0.957737		0.243795	FALSE	FALSE	FALSE	FALSE	FALSE	FALSE	FALSE	FALSE	FALSE	0.6321	FALSE	0.4903	FALSE	0.5857	FALSE	0.5543	FALSE	0.1272	FALSE	0.2214	FALSE	0.1365	FALSE	0.1433	FALSE
103009	EPB41L2	3379	protein binding	GO:0005515	4.79e-10					0.992068		0.0145024	TRUE	FALSE	FALSE	FALSE	FALSE	FALSE	FALSE	TRUE	FALSE	0.6321	FALSE	0.4888	FALSE	0.5857	FALSE	0.5437	FALSE	0.1306	FALSE	0.2268	FALSE	0.1447	FALSE	0.1457	FALSE
103009	EPB41L2	3379	nucleus	GO:0005634						0.992068			FALSE	FALSE	FALSE	FALSE	FALSE	FALSE	FALSE	FALSE	FALSE	0.6321	FALSE	0.4888	FALSE	0.5803	FALSE	0.5414	FALSE	0.1382	FALSE	0.2293	FALSE	0.1385	FALSE	0.144	FALSE
103009	EPB41L2	3379	plasma membrane	GO:0005886	1.57e-12					0.758186		2.7695e-10	TRUE	FALSE	FALSE	FALSE	FALSE	FALSE	FALSE	TRUE	FALSE	0.6321	FALSE	0.4942	FALSE	0.5876	FALSE	0.5437	FALSE	0.167	FALSE	0.3092	FALSE	0.1988	FALSE	0.1919	FALSE
2684944	MYRF	1181	DNA-binding transcription factor activity	GO:0003700						0.992068	1.74105e-12	1	FALSE	FALSE	FALSE	FALSE	FALSE	FALSE	TRUE	FALSE	TRUE	0.09007	TRUE	0.09793	TRUE	0.1311	FALSE	0.1053	FALSE	0.5046	FALSE	0.6028	FALSE	0.3314	FALSE	0.4125	FALSE
2684944	MYRF	1181	sequence-specific DNA binding	GO:0043565						0.992068	1.69907e-11	1	FALSE	FALSE	FALSE	FALSE	FALSE	FALSE	TRUE	FALSE	FALSE	0.1031	FALSE	0.09122	TRUE	0.1384	FALSE	0.1053	FALSE	0.5046	FALSE	0.6028	FALSE	0.3326	FALSE	0.4227	FALSE
2684944	MYRF	1181	positive regulation of transcription, DNA-templated	GO:0045893						0.957737	3.51667e-17	0.196985	FALSE	FALSE	FALSE	FALSE	FALSE	FALSE	TRUE	FALSE	TRUE	0.2105	FALSE	0.2385	FALSE	0.2844	FALSE	0.2788	FALSE	0.5305	FALSE	0.6161	FALSE	0.3563	FALSE	0.4763	FALSE
2684944	MYRF	1181	central nervous system myelination	GO:0022010	0.0094	0.00347832				0.396579	0.00015388	0.0285018	TRUE	TRUE	FALSE	FALSE	FALSE	FALSE	TRUE	TRUE	TRUE	0.08729	TRUE	0.08785	TRUE	0.1323	FALSE	0.1181	FALSE	0.5143	FALSE	0.6028	FALSE	0.4164	FALSE	0.5153	FALSE
2684944	MYRF	1181	nucleoplasm	GO:0005654						0.992068			FALSE	FALSE	FALSE	FALSE	FALSE	FALSE	FALSE	FALSE	FALSE	0.3215	FALSE	0.2687	FALSE	0.34	FALSE	0.2806	FALSE	0.5669	FALSE	0.6239	FALSE	0.4526	FALSE	0.5163	FALSE
2684944	MYRF	1181	nucleus	GO:0005634						0.992068			FALSE	FALSE	FALSE	FALSE	FALSE	FALSE	FALSE	FALSE	FALSE	0.3229	FALSE	0.2687	FALSE	0.3405	FALSE	0.3002	FALSE	0.5669	FALSE	0.6239	FALSE	0.4526	FALSE	0.5163	FALSE
2684944	MYRF	1181	cytosol	GO:0005829						0.970594	4.57982e-16	0.000689722	FALSE	FALSE	FALSE	FALSE	FALSE	FALSE	TRUE	TRUE	FALSE	0.4083	FALSE	0.3121	FALSE	0.4046	FALSE	0.3241	FALSE	0.6003	FALSE	0.6305	FALSE	0.4962	FALSE	0.5506	FALSE
2684944	MYRF	1181	cytoplasm	GO:0005737	3.24e-12					1		2.03733e-08	TRUE	FALSE	FALSE	FALSE	FALSE	FALSE	FALSE	TRUE	FALSE	0.4288	FALSE	0.3559	FALSE	0.4406	FALSE	0.3454	FALSE	0.6111	FALSE	0.6486	FALSE	0.5018	FALSE	0.5518	FALSE
2684944	MYRF	1181	Golgi apparatus	GO:0005794						0.957737	3.94137e-15	0.00886786	FALSE	FALSE	FALSE	FALSE	FALSE	FALSE	TRUE	TRUE	FALSE	0.4246	FALSE	0.3169	FALSE	0.4245	FALSE	0.3487	FALSE	0.6111	FALSE	0.6305	FALSE	0.5106	FALSE	0.5506	FALSE
2684944	MYRF	1181	central nervous system myelin maintenance	GO:0032286						0.396579	0.00332527	0.179154	FALSE	FALSE	FALSE	FALSE	FALSE	FALSE	TRUE	FALSE	TRUE	0.4122	FALSE	0.3095	FALSE	0.3381	FALSE	0.2973	FALSE	0.7192	FALSE	0.7622	FALSE	0.5787	FALSE	0.6288	FALSE
98358	SOX10	11190	transcriptional activator activity, RNA polymerase II transcription regulatory region sequence-specific DNA binding	GO:0001228						0.957737	2.48658e-07	0.567464	FALSE	FALSE	FALSE	FALSE	FALSE	FALSE	TRUE	FALSE	TRUE	0.06379	TRUE	0.05844	TRUE	0.06876	TRUE	0.06801	TRUE	0.07941	TRUE	0.069	TRUE	0.04624	TRUE	0.06637	TRUE
98358	SOX10	11190	oligodendrocyte differentiation	GO:0048709	0.00166	4.49804e-08		0.00034265		0.396579	4.12674e-09	0.179154	TRUE	TRUE	FALSE	TRUE	FALSE	FALSE	TRUE	FALSE	TRUE	0.06053	TRUE	0.0527	TRUE	0.06758	TRUE	0.06232	TRUE	0.0775	TRUE	0.06888	TRUE	0.05102	TRUE	0.06988	TRUE
98358	SOX10	11190	morphogenesis of an epithelium	GO:0002009	0.000403					0.00750872	5.66538e-19	0.619908	TRUE	FALSE	FALSE	FALSE	FALSE	TRUE	TRUE	FALSE	FALSE	0.07035	TRUE	0.06852	TRUE	0.09251	TRUE	0.1445	FALSE	0.07989	TRUE	0.08033	TRUE	0.05773	TRUE	0.07553	TRUE
98358	SOX10	11190	enteric nervous system development	GO:0048484						0.00750872	0.0538565	0.529028	FALSE	FALSE	FALSE	FALSE	FALSE	TRUE	TRUE	FALSE	FALSE	0.06053	TRUE	0.0596	TRUE	0.06896	TRUE	0.06796	TRUE	0.1238	FALSE	0.1031	FALSE	0.06094	TRUE	0.09014	TRUE
98358	SOX10	11190	central nervous system development	GO:0007417	1.26e-07					0.396579	6.70347e-27	0.409021	TRUE	FALSE	FALSE	FALSE	FALSE	FALSE	TRUE	FALSE	FALSE	0.1513	FALSE	0.08545	TRUE	0.09811	TRUE	0.1129	FALSE	0.1268	FALSE	0.1141	FALSE	0.07286	TRUE	0.09181	TRUE
98358	SOX10	11190	positive regulation of transcription by RNA polymerase II	GO:0045944						1	5.22846e-11	0.354744	FALSE	FALSE	FALSE	FALSE	FALSE	FALSE	TRUE	FALSE	TRUE	0.1423	FALSE	0.152	FALSE	0.186	FALSE	0.1995	FALSE	0.1416	FALSE	0.1256	FALSE	0.07101	TRUE	0.09838	TRUE
98358	SOX10	11190	negative regulation of transcription by RNA polymerase II	GO:0000122						0.957737	6.25246e-11	0.07838	FALSE	FALSE	FALSE	FALSE	FALSE	FALSE	TRUE	TRUE	TRUE	0.1561	FALSE	0.152	FALSE	0.1863	FALSE	0.2002	FALSE	0.1457	FALSE	0.1348	FALSE	0.09686	TRUE	0.1099	FALSE
98358	SOX10	11190	peripheral nervous system development	GO:0007422	1.23e-05	2.97542e-07	0.0463666	0.000428312		0.396579	1.14725e-12	0.0062704	TRUE	TRUE	TRUE	TRUE	FALSE	FALSE	TRUE	TRUE	FALSE	0.1346	FALSE	0.07555	TRUE	0.08895	TRUE	0.09618	TRUE	0.1478	FALSE	0.1263	FALSE	0.08092	TRUE	0.1094	FALSE
98358	SOX10	11190	nucleoplasm	GO:0005654						0.992068			FALSE	FALSE	FALSE	FALSE	FALSE	FALSE	FALSE	FALSE	FALSE	0.1727	FALSE	0.1549	FALSE	0.1916	FALSE	0.2001	FALSE	0.151	FALSE	0.1307	FALSE	0.09474	TRUE	0.1131	FALSE
98358	SOX10	11190	nucleus	GO:0005634						0.992068			FALSE	FALSE	FALSE	FALSE	FALSE	FALSE	FALSE	FALSE	FALSE	0.1743	FALSE	0.1549	FALSE	0.1932	FALSE	0.2034	FALSE	0.1521	FALSE	0.132	FALSE	0.09479	TRUE	0.1122	FALSE
98358	SOX10	11190	neural crest cell migration	GO:0001755						0.00750872	0.0394536	0.244751	FALSE	FALSE	FALSE	FALSE	FALSE	TRUE	TRUE	FALSE	FALSE	0.08545	TRUE	0.09785	TRUE	0.1311	FALSE	0.1512	FALSE	0.1713	FALSE	0.1345	FALSE	0.1217	FALSE	0.1458	FALSE
98358	SOX10	11190	identical protein binding	GO:0042802	0.000776					0.957737	5.4092e-24	0.0214515	TRUE	FALSE	FALSE	FALSE	FALSE	FALSE	TRUE	TRUE	FALSE	0.2123	FALSE	0.173	FALSE	0.237	FALSE	0.2219	FALSE	0.1672	FALSE	0.1378	FALSE	0.1011	FALSE	0.1309	FALSE
98358	SOX10	11190	protein binding	GO:0005515	4.79e-10					0.992068		0.0145024	TRUE	FALSE	FALSE	FALSE	FALSE	FALSE	FALSE	TRUE	FALSE	0.2316	FALSE	0.181	FALSE	0.2628	FALSE	0.2436	FALSE	0.1769	FALSE	0.1356	FALSE	0.1221	FALSE	0.1418	FALSE
96912	MAG	6783	compact myelin	GO:0043218				0.00670244		0.396579	0.00240225	0.438896	FALSE	FALSE	FALSE	TRUE	FALSE	FALSE	TRUE	FALSE	TRUE	0.08485	TRUE	0.07932	TRUE	0.1156	FALSE	0.07369	TRUE	0.02976	TRUE	0.09123	TRUE	0.0505	TRUE	0.02629	TRUE
96912	MAG	6783	myelin sheath	GO:0043209	3.24e-06	1.25379e-07		0	0.03472	0.396579	7.04927e-14	3.64636e-06	TRUE	TRUE	FALSE	TRUE	TRUE	FALSE	TRUE	TRUE	TRUE	0.08485	TRUE	0.07932	TRUE	0.1156	FALSE	0.07369	TRUE	0.02976	TRUE	0.09123	TRUE	0.0505	TRUE	0.02629	TRUE
96912	MAG	6783	plasma membrane	GO:0005886	1.57e-12					0.758186		2.7695e-10	TRUE	FALSE	FALSE	FALSE	FALSE	FALSE	FALSE	TRUE	FALSE	0.1371	FALSE	0.1384	FALSE	0.1791	FALSE	0.1562	FALSE	0.1518	FALSE	0.1727	FALSE	0.1078	FALSE	0.1015	FALSE
97816	PTPRZ1	9685	protein binding	GO:0005515	4.79e-10					0.992068		0.0145024	TRUE	FALSE	FALSE	FALSE	FALSE	FALSE	FALSE	TRUE	TRUE	0.1807	FALSE	0.1279	FALSE	0.1969	FALSE	0.1656	FALSE	0.0109	TRUE	0.01003	TRUE	0.01701	TRUE	0.02131	TRUE
1349394	MAP4K4	6866	signal transduction by protein phosphorylation	GO:0023014						0.396579	0.00125124	0.529028	FALSE	FALSE	FALSE	FALSE	FALSE	FALSE	TRUE	FALSE	FALSE	0.04266	TRUE	0.05857	TRUE	0.05646	TRUE	0.05681	TRUE	0.03664	TRUE	0.03536	TRUE	0.03562	TRUE	0.03862	TRUE
1349394	MAP4K4	6866	activation of protein kinase activity	GO:0032147						0.758186	2.29399e-05	0.410111	FALSE	FALSE	FALSE	FALSE	FALSE	FALSE	TRUE	FALSE	FALSE	0.05814	TRUE	0.07663	TRUE	0.1052	FALSE	0.09232	TRUE	0.04008	TRUE	0.04191	TRUE	0.03665	TRUE	0.04002	TRUE
1349394	MAP4K4	6866	regulation of JNK cascade	GO:0046328		0.00796999				0.396579	3.53834e-08	0.715355	FALSE	TRUE	FALSE	FALSE	FALSE	FALSE	TRUE	FALSE	FALSE	0.04266	TRUE	0.05857	TRUE	0.05932	TRUE	0.05681	TRUE	0.03933	TRUE	0.04159	TRUE	0.03985	TRUE	0.04144	TRUE
1349394	MAP4K4	6866	regulation of mitotic cell cycle	GO:0007346		0.000752504				0.613309	5.79639e-09	0.734831	FALSE	TRUE	FALSE	FALSE	FALSE	FALSE	TRUE	FALSE	FALSE	0.1012	FALSE	0.08259	TRUE	0.1228	FALSE	0.1138	FALSE	0.03933	TRUE	0.0422	TRUE	0.04488	TRUE	0.04246	TRUE
1349394	MAP4K4	6866	neuron projection morphogenesis	GO:0048812	0.000517					0.613309	1.55502e-14	0.026349	TRUE	FALSE	FALSE	FALSE	FALSE	FALSE	TRUE	TRUE	TRUE	0.05661	TRUE	0.08104	TRUE	0.1061	FALSE	0.1266	FALSE	0.04136	TRUE	0.05103	TRUE	0.05778	TRUE	0.04619	TRUE
1349394	MAP4K4	6866	protein serine/threonine kinase activity	GO:0004674						0.992068	0.00220737	1	FALSE	FALSE	FALSE	FALSE	FALSE	FALSE	TRUE	FALSE	FALSE	0.05076	TRUE	0.07641	TRUE	0.09885	TRUE	0.09481	TRUE	0.04825	TRUE	0.05202	TRUE	0.07057	TRUE	0.05709	TRUE
1349394	MAP4K4	6866	protein phosphorylation	GO:0006468						0.613309	1.83974e-13	0.281155	FALSE	FALSE	FALSE	FALSE	FALSE	FALSE	TRUE	FALSE	FALSE	0.07871	TRUE	0.09014	TRUE	0.1178	FALSE	0.1069	FALSE	0.05543	TRUE	0.07622	TRUE	0.07895	TRUE	0.08012	TRUE
1349394	MAP4K4	6866	MAPK cascade	GO:0000165						0.396579	0.000149809	0.487397	FALSE	FALSE	FALSE	FALSE	FALSE	FALSE	TRUE	FALSE	FALSE	0.04891	TRUE	0.07762	TRUE	0.1028	FALSE	0.1033	FALSE	0.06412	TRUE	0.09366	TRUE	0.07367	TRUE	0.09413	TRUE
1349394	MAP4K4	6866	intracellular signal transduction	GO:0035556	1.29e-05					0.00750872	1.27664e-24	0.179154	TRUE	FALSE	FALSE	FALSE	FALSE	TRUE	TRUE	FALSE	FALSE	0.04729	TRUE	0.07431	TRUE	0.08876	TRUE	0.08435	TRUE	0.06611	TRUE	0.07731	TRUE	0.07962	TRUE	0.0829	TRUE
1349394	MAP4K4	6866	creatine kinase activity	GO:0004111						0.957737	0.192689	1	FALSE	FALSE	FALSE	FALSE	FALSE	FALSE	FALSE	FALSE	FALSE	0.05287	TRUE	0.08347	TRUE	0.1662	FALSE	0.1762	FALSE	0.06879	TRUE	0.09007	TRUE	0.09343	TRUE	0.09139	TRUE
1349394	MAP4K4	6866	negative regulation of apoptotic process	GO:0043066	0.000866		0.0463666			0.00750872	1.53306e-17	0.0104507	TRUE	FALSE	TRUE	FALSE	FALSE	TRUE	TRUE	TRUE	FALSE	0.1169	FALSE	0.1234	FALSE	0.1579	FALSE	0.1355	FALSE	0.1369	FALSE	0.09728	TRUE	0.08969	TRUE	0.1262	FALSE
1349394	MAP4K4	6866	protein binding	GO:0005515	4.79e-10					0.992068		0.0145024	TRUE	FALSE	FALSE	FALSE	FALSE	FALSE	FALSE	TRUE	FALSE	0.2308	FALSE	0.2763	FALSE	0.2975	FALSE	0.279	FALSE	0.1436	FALSE	0.167	FALSE	0.1317	FALSE	0.1353	FALSE
1349394	MAP4K4	6866	ATP binding	GO:0005524						0.970594	0.00147981	0.313432	FALSE	FALSE	FALSE	FALSE	FALSE	FALSE	TRUE	FALSE	FALSE	0.175	FALSE	0.2034	FALSE	0.2833	FALSE	0.2835	FALSE	0.152	FALSE	0.243	FALSE	0.1999	FALSE	0.2116	FALSE
1349394	MAP4K4	6866	cytoplasm	GO:0005737	3.24e-12					1		2.03733e-08	TRUE	FALSE	FALSE	FALSE	FALSE	FALSE	FALSE	TRUE	FALSE	0.2193	FALSE	0.2421	FALSE	0.2709	FALSE	0.2571	FALSE	0.1493	FALSE	0.173	FALSE	0.1381	FALSE	0.1422	FALSE
102889	VCAN	2464	extracellular matrix structural constituent conferring compression resistance	GO:0030021						0.396579			FALSE	FALSE	FALSE	FALSE	FALSE	FALSE	FALSE	FALSE	FALSE	0.21	FALSE	0.05343	TRUE	0.1154	FALSE	0.08788	TRUE	0.03021	TRUE	0.03691	TRUE	0.02677	TRUE	0.0242	TRUE
102889	VCAN	2464	skeletal system development	GO:0001501	1.21e-05					0.396579	1.10341e-20	0.529028	TRUE	FALSE	FALSE	FALSE	FALSE	FALSE	TRUE	FALSE	FALSE	0.2127	FALSE	0.05559	TRUE	0.1247	FALSE	0.1113	FALSE	0.03109	TRUE	0.04009	TRUE	0.02688	TRUE	0.02387	TRUE
102889	VCAN	2464	collagen-containing extracellular matrix	GO:0062023	2.01e-13			0.0112642		0.396579			TRUE	FALSE	FALSE	TRUE	FALSE	FALSE	FALSE	FALSE	FALSE	0.2126	FALSE	0.05859	TRUE	0.1552	FALSE	0.1282	FALSE	0.03036	TRUE	0.03691	TRUE	0.02644	TRUE	0.02396	TRUE
102889	VCAN	2464	extracellular matrix	GO:0031012	9.28e-15	1.75153e-25	0.0240559	0.011875	0	0.396579	4.4936e-28	0.0677182	TRUE	TRUE	TRUE	TRUE	TRUE	FALSE	TRUE	TRUE	FALSE	0.2504	FALSE	0.07871	TRUE	0.1836	FALSE	0.1672	FALSE	0.03042	TRUE	0.03878	TRUE	0.02644	TRUE	0.02379	TRUE
102889	VCAN	2464	osteoblast differentiation	GO:0001649		8.59527e-05				0.957737	7.57265e-07	0.469055	FALSE	TRUE	FALSE	FALSE	FALSE	FALSE	TRUE	FALSE	FALSE	0.2748	FALSE	0.0535	TRUE	0.1229	FALSE	0.1166	FALSE	0.04007	TRUE	0.04712	TRUE	0.03263	TRUE	0.02511	TRUE
102889	VCAN	2464	central nervous system development	GO:0007417	1.26e-07					0.396579	6.70347e-27	0.409021	TRUE	FALSE	FALSE	FALSE	FALSE	FALSE	TRUE	FALSE	TRUE	0.2337	FALSE	0.08792	TRUE	0.1804	FALSE	0.1409	FALSE	0.04377	TRUE	0.05437	TRUE	0.0373	TRUE	0.02662	TRUE
102889	VCAN	2464	extracellular region	GO:0005576	2.14e-07					0.396579		0.871566	TRUE	FALSE	FALSE	FALSE	FALSE	FALSE	FALSE	FALSE	FALSE	0.3225	FALSE	0.1887	FALSE	0.3047	FALSE	0.2826	FALSE	0.05436	TRUE	0.07193	TRUE	0.05362	TRUE	0.0397	TRUE
102889	VCAN	2464	extracellular space	GO:0005615	2.87e-08		0.0240559			0.758186	1.05001e-19	1.59167e-10	TRUE	FALSE	TRUE	FALSE	FALSE	FALSE	TRUE	TRUE	FALSE	0.3225	FALSE	0.1892	FALSE	0.3047	FALSE	0.283	FALSE	0.05561	TRUE	0.06008	TRUE	0.0466	TRUE	0.03632	TRUE
102889	VCAN	2464	membrane	GO:0016020	4.32e-15					0.925375		0.000909524	TRUE	FALSE	FALSE	FALSE	FALSE	FALSE	FALSE	TRUE	FALSE	0.5156	FALSE	0.2634	FALSE	0.4237	FALSE	0.3935	FALSE	0.1187	FALSE	0.1674	FALSE	0.1321	FALSE	0.08506	TRUE
102889	VCAN	2464	protein binding	GO:0005515	4.79e-10					0.992068		0.0145024	TRUE	FALSE	FALSE	FALSE	FALSE	FALSE	FALSE	TRUE	FALSE	0.5398	FALSE	0.2489	FALSE	0.4088	FALSE	0.3987	FALSE	0.1235	FALSE	0.1622	FALSE	0.121	FALSE	0.09451	TRUE
1858212	COL5A3	14864	extracellular matrix structural constituent	GO:0005201	2.28e-08	0.00207045	0.0340136	0.000420679		0.396579	1.49842e-09	2.7192e-06	TRUE	TRUE	TRUE	TRUE	FALSE	FALSE	TRUE	TRUE	TRUE	0.03717	TRUE	0.02334	TRUE	0.02933	TRUE	0.02752	TRUE	0.01259	TRUE	0.01789	TRUE	0.01218	TRUE	0.01341	TRUE
1858212	COL5A3	14864	collagen fibril organization	GO:0030199		0.0233089		0.0819831		0.00750872	1.76536e-05	0.0287393	FALSE	TRUE	FALSE	TRUE	FALSE	TRUE	TRUE	TRUE	FALSE	0.07624	TRUE	0.04134	TRUE	0.06557	TRUE	0.05046	TRUE	0.01259	TRUE	0.0179	TRUE	0.01223	TRUE	0.01492	TRUE
1858212	COL5A3	14864	extracellular matrix structural constituent conferring tensile strength	GO:0030020	3.17e-05			0					TRUE	FALSE	FALSE	TRUE	FALSE	FALSE	FALSE	FALSE	TRUE	0.03815	TRUE	0.02353	TRUE	0.02933	TRUE	0.02801	TRUE	0.01259	TRUE	0.01789	TRUE	0.01218	TRUE	0.01337	TRUE
1858212	COL5A3	14864	collagen type V trimer	GO:0005588			0.0240559			0.613309	0.225392	0.312915	FALSE	FALSE	TRUE	FALSE	FALSE	FALSE	FALSE	FALSE	FALSE	0.03717	TRUE	0.02334	TRUE	0.03706	TRUE	0.02789	TRUE	0.01259	TRUE	0.01789	TRUE	0.01366	TRUE	0.01388	TRUE
1858212	COL5A3	14864	extracellular matrix organization	GO:0030198	2.01e-08	3.72532e-12				0.00750872	3.62181e-19	0.00016303	TRUE	TRUE	FALSE	FALSE	FALSE	TRUE	TRUE	TRUE	TRUE	0.03717	TRUE	0.02334	TRUE	0.02933	TRUE	0.02752	TRUE	0.01278	TRUE	0.01793	TRUE	0.01218	TRUE	0.01406	TRUE
1858212	COL5A3	14864	collagen-containing extracellular matrix	GO:0062023	2.01e-13			0.0112642		0.396579			TRUE	FALSE	FALSE	TRUE	FALSE	FALSE	FALSE	FALSE	TRUE	0.05792	TRUE	0.03083	TRUE	0.04741	TRUE	0.04966	TRUE	0.02223	TRUE	0.02275	TRUE	0.0209	TRUE	0.01909	TRUE
1858212	COL5A3	14864	cell adhesion	GO:0007155	1.65e-10		0.0463666			0.396579	7.91704e-27	0.0140259	TRUE	FALSE	TRUE	FALSE	FALSE	FALSE	TRUE	TRUE	TRUE	0.3355	FALSE	0.2415	FALSE	0.2941	FALSE	0.2616	FALSE	0.02517	TRUE	0.05226	TRUE	0.02461	TRUE	0.02128	TRUE
1858212	COL5A3	14864	extracellular matrix	GO:0031012	9.28e-15	1.75153e-25	0.0240559	0.011875	0	0.396579	4.4936e-28	0.0677182	TRUE	TRUE	TRUE	TRUE	TRUE	FALSE	TRUE	TRUE	TRUE	0.125	FALSE	0.08356	TRUE	0.1121	FALSE	0.1128	FALSE	0.02706	TRUE	0.0376	TRUE	0.02163	TRUE	0.01921	TRUE
1858212	COL5A3	14864	heparin binding	GO:0008201		0.00100289	0.0340136			0.957737	2.56889e-06	0.0236452	FALSE	TRUE	TRUE	FALSE	FALSE	FALSE	TRUE	TRUE	FALSE	0.1105	FALSE	0.08642	TRUE	0.1609	FALSE	0.1649	FALSE	0.04078	TRUE	0.0611	TRUE	0.05549	TRUE	0.07136	TRUE
1858212	COL5A3	14864	extracellular space	GO:0005615	2.87e-08		0.0240559			0.758186	1.05001e-19	1.59167e-10	TRUE	FALSE	TRUE	FALSE	FALSE	FALSE	TRUE	TRUE	FALSE	0.3806	FALSE	0.2369	FALSE	0.3114	FALSE	0.2674	FALSE	0.09939	TRUE	0.1067	FALSE	0.09241	TRUE	0.07989	TRUE
88026	ANK3	494	sarcolemma	GO:0042383		0.000752504				0.925375	0.00396172	0.0144697	FALSE	TRUE	FALSE	FALSE	FALSE	FALSE	TRUE	TRUE	FALSE	0.04731	TRUE	0.04323	TRUE	0.03821	TRUE	0.04268	TRUE	0.1237	FALSE	0.1956	FALSE	0.117	FALSE	0.09517	TRUE
88026	ANK3	494	structural constituent of cytoskeleton	GO:0005200						0.957737	0.202143	0.739953	FALSE	FALSE	FALSE	FALSE	FALSE	FALSE	FALSE	FALSE	TRUE	0.04731	TRUE	0.04351	TRUE	0.03886	TRUE	0.04673	TRUE	0.1244	FALSE	0.1955	FALSE	0.1127	FALSE	0.09517	TRUE
88026	ANK3	494	intercalated disc	GO:0014704						0.957737	0.048685	0.861794	FALSE	FALSE	FALSE	FALSE	FALSE	FALSE	TRUE	FALSE	FALSE	0.04788	TRUE	0.04333	TRUE	0.03821	TRUE	0.04665	TRUE	0.125	FALSE	0.1955	FALSE	0.1242	FALSE	0.09572	TRUE
88026	ANK3	494	synapse organization	GO:0050808		0.0331302				0.957737	0.000302811	0.360316	FALSE	TRUE	FALSE	FALSE	FALSE	FALSE	TRUE	FALSE	TRUE	0.0502	TRUE	0.05123	TRUE	0.05278	TRUE	0.06416	TRUE	0.1335	FALSE	0.1981	FALSE	0.1355	FALSE	0.1112	FALSE
88026	ANK3	494	axon initial segment	GO:0043194						0.613309	0.345638	1	FALSE	FALSE	FALSE	FALSE	FALSE	FALSE	FALSE	FALSE	FALSE	0.05996	TRUE	0.05058	TRUE	0.04754	TRUE	0.05624	TRUE	0.1335	FALSE	0.1978	FALSE	0.1273	FALSE	0.117	FALSE
88026	ANK3	494	paranode region of axon	GO:0033270				0.00199523		0.00750872	0.000996861	0.0979309	FALSE	FALSE	FALSE	TRUE	FALSE	TRUE	TRUE	TRUE	FALSE	0.08462	TRUE	0.07315	TRUE	0.06131	TRUE	0.07575	TRUE	0.1335	FALSE	0.1978	FALSE	0.1273	FALSE	0.1167	FALSE
88026	ANK3	494	node of Ranvier	GO:0033268						0.613309	0.288503	0.876627	FALSE	FALSE	FALSE	FALSE	FALSE	FALSE	FALSE	FALSE	FALSE	0.05996	TRUE	0.05079	TRUE	0.04754	TRUE	0.05594	TRUE	0.1335	FALSE	0.1978	FALSE	0.1273	FALSE	0.1167	FALSE
88026	ANK3	494	mitotic cytokinesis	GO:0000281						0.613309	0.0289489	0.323477	FALSE	FALSE	FALSE	FALSE	FALSE	FALSE	TRUE	FALSE	FALSE	0.1603	FALSE	0.1231	FALSE	0.1234	FALSE	0.1173	FALSE	0.1411	FALSE	0.21	FALSE	0.1239	FALSE	0.1228	FALSE
88026	ANK3	494	maintenance of protein location in plasma membrane	GO:0072660							0.105398	0.663352	FALSE	FALSE	FALSE	FALSE	FALSE	FALSE	FALSE	FALSE	FALSE	0.05319	TRUE	0.04605	TRUE	0.04095	TRUE	0.04703	TRUE	0.1394	FALSE	0.2274	FALSE	0.1273	FALSE	0.1268	FALSE
88026	ANK3	494	ion channel binding	GO:0044325						0.957737	0.0299204	1	FALSE	FALSE	FALSE	FALSE	FALSE	FALSE	TRUE	FALSE	FALSE	0.05056	TRUE	0.04451	TRUE	0.04577	TRUE	0.05952	TRUE	0.1584	FALSE	0.2001	FALSE	0.1181	FALSE	0.102	FALSE
88026	ANK3	494	establishment of protein localization	GO:0045184						0.970594	5.66826e-11	0.262865	FALSE	FALSE	FALSE	FALSE	FALSE	FALSE	TRUE	FALSE	FALSE	0.07813	TRUE	0.06125	TRUE	0.06415	TRUE	0.06479	TRUE	0.1576	FALSE	0.1983	FALSE	0.1184	FALSE	0.1138	FALSE
88026	ANK3	494	protein localization to axon	GO:0099612				0.0242516		0.00750872		0.884109	FALSE	FALSE	FALSE	TRUE	FALSE	TRUE	FALSE	FALSE	FALSE	0.05042	TRUE	0.04505	TRUE	0.039	TRUE	0.04523	TRUE	0.1685	FALSE	0.2174	FALSE	0.1193	FALSE	0.1173	FALSE
88026	ANK3	494	Golgi to plasma membrane protein transport	GO:0043001						0.870163	0.163893	0.663352	FALSE	FALSE	FALSE	FALSE	FALSE	FALSE	FALSE	FALSE	FALSE	0.08123	TRUE	0.07557	TRUE	0.06014	TRUE	0.07382	TRUE	0.1676	FALSE	0.2024	FALSE	0.1299	FALSE	0.1209	FALSE
88026	ANK3	494	bicellular tight junction	GO:0005923						0.613309	0.0217838	0.204448	FALSE	FALSE	FALSE	FALSE	FALSE	FALSE	TRUE	FALSE	FALSE	0.1338	FALSE	0.1009	FALSE	0.09277	TRUE	0.1008	FALSE	0.1659	FALSE	0.2526	FALSE	0.1565	FALSE	0.1609	FALSE
88026	ANK3	494	synapse	GO:0045202	0.0124					0.957737	5.12272e-05	0.594266	TRUE	FALSE	FALSE	FALSE	FALSE	FALSE	TRUE	FALSE	TRUE	0.1342	FALSE	0.08902	TRUE	0.1149	FALSE	0.1314	FALSE	0.1718	FALSE	0.263	FALSE	0.1428	FALSE	0.176	FALSE
88026	ANK3	494	basal plasma membrane	GO:0009925						0.870163	0.26267	0.243795	FALSE	FALSE	FALSE	FALSE	FALSE	FALSE	FALSE	FALSE	FALSE	0.1258	FALSE	0.09889	TRUE	0.1122	FALSE	0.1392	FALSE	0.1965	FALSE	0.2593	FALSE	0.1568	FALSE	0.1781	FALSE
88026	ANK3	494	membrane assembly	GO:0071709						0.00750872	0.000154967	0.154684	FALSE	FALSE	FALSE	FALSE	FALSE	TRUE	TRUE	FALSE	FALSE	0.05697	TRUE	0.05471	TRUE	0.0709	TRUE	0.07682	TRUE	0.1896	FALSE	0.2287	FALSE	0.1302	FALSE	0.1127	FALSE
88026	ANK3	494	membrane	GO:0016020	4.32e-15					0.925375		0.000909524	TRUE	FALSE	FALSE	FALSE	FALSE	FALSE	FALSE	TRUE	FALSE	0.4283	FALSE	0.3631	FALSE	0.4017	FALSE	0.4073	FALSE	0.1981	FALSE	0.2593	FALSE	0.1959	FALSE	0.1991	FALSE
88026	ANK3	494	plasma membrane organization	GO:0007009		0.0281963				0.396579	8.87296e-08	0.350523	FALSE	TRUE	FALSE	FALSE	FALSE	FALSE	TRUE	FALSE	FALSE	0.08051	TRUE	0.09193	TRUE	0.1089	FALSE	0.09901	TRUE	0.1979	FALSE	0.2593	FALSE	0.1422	FALSE	0.1213	FALSE
88026	ANK3	494	lateral plasma membrane	GO:0016328						0.957737	0.14702	0.594266	FALSE	FALSE	FALSE	FALSE	FALSE	FALSE	FALSE	FALSE	FALSE	0.1286	FALSE	0.1109	FALSE	0.08682	TRUE	0.08244	TRUE	0.228	FALSE	0.2855	FALSE	0.179	FALSE	0.2127	FALSE
88026	ANK3	494	protein localization to plasma membrane	GO:0072659		0.0922322				0.957737	0.000151925	0.0747344	FALSE	TRUE	FALSE	FALSE	FALSE	FALSE	TRUE	TRUE	FALSE	0.2676	FALSE	0.249	FALSE	0.2443	FALSE	0.2187	FALSE	0.2258	FALSE	0.2738	FALSE	0.1519	FALSE	0.173	FALSE
88026	ANK3	494	basolateral plasma membrane	GO:0016323	0.0122	0.000543468	0.0240559			0.870163	9.42389e-05	0.00141174	TRUE	TRUE	TRUE	FALSE	FALSE	FALSE	TRUE	TRUE	FALSE	0.3623	FALSE	0.3311	FALSE	0.3318	FALSE	0.3671	FALSE	0.2342	FALSE	0.2898	FALSE	0.1886	FALSE	0.2039	FALSE
88026	ANK3	494	plasma membrane	GO:0005886	1.57e-12					0.758186		2.7695e-10	TRUE	FALSE	FALSE	FALSE	FALSE	FALSE	FALSE	TRUE	FALSE	0.4056	FALSE	0.3642	FALSE	0.3985	FALSE	0.4005	FALSE	0.2495	FALSE	0.3024	FALSE	0.2334	FALSE	0.2295	FALSE
88026	ANK3	494	protein binding	GO:0005515	4.79e-10					0.992068		0.0145024	TRUE	FALSE	FALSE	FALSE	FALSE	FALSE	FALSE	TRUE	FALSE	0.4377	FALSE	0.3776	FALSE	0.4345	FALSE	0.4179	FALSE	0.2536	FALSE	0.3033	FALSE	0.2259	FALSE	0.2306	FALSE
892970	MAL	6817	transport	GO:0006810																	FALSE	0.2452	FALSE	0.3035	FALSE	0.3749	FALSE	0.31	FALSE
892970	MAL	6817	ATPase activity	GO:0016887																	FALSE	0.2253	FALSE	0.2946	FALSE	0.3046	FALSE	0.2829	FALSE
1915051	PLLP	18553	endocytosis	GO:0006897																	FALSE	0.3148	FALSE	0.3089	FALSE	0.3324	FALSE	0.3477	FALSE
1915051	PLLP	18553	localization	GO:0051179																	FALSE	0.3148	FALSE	0.3089	FALSE	0.3428	FALSE	0.3477	FALSE
1915051	PLLP	18553	cell differentiation	GO:0030154																	FALSE	0.326	FALSE	0.3108	FALSE	0.3795	FALSE	0.3573	FALSE
1915051	PLLP	18553	cell proliferation	GO:0008283																	FALSE	0.326	FALSE	0.3108	FALSE	0.3796	FALSE	0.3577	FALSE
97623	PLP1	9086	endoderm development	GO:0007492																	FALSE	0.02308	TRUE	0.02173	TRUE	0.02664	TRUE	0.02927	TRUE
97623	PLP1	9086	transport	GO:0006810																	FALSE	0.228	FALSE	0.2041	FALSE	0.2635	FALSE	0.2864	FALSE
97623	PLP1	9086	localization	GO:0051179																	FALSE	0.2327	FALSE	0.2072	FALSE	0.2509	FALSE	0.2617	FALSE
97623	PLP1	9086	inflammatory response	GO:0006954																	FALSE	0.2473	FALSE	0.2108	FALSE	0.2757	FALSE	0.2872	FALSE
97623	PLP1	9086	cell death	GO:0008219																	FALSE	0.25	FALSE	0.21	FALSE	0.2803	FALSE	0.2886	FALSE
97623	PLP1	9086	cell proliferation	GO:0008283																	FALSE	0.25	FALSE	0.2111	FALSE	0.2859	FALSE	0.2952	FALSE
97623	PLP1	9086	apoptotic process	GO:0006915																	FALSE	0.25	FALSE	0.2113	FALSE	0.2859	FALSE	0.2922	FALSE
97623	PLP1	9086	innate immune response	GO:0045087																	FALSE	0.265	FALSE	0.2315	FALSE	0.2727	FALSE	0.2479	FALSE
96925	MBP	6925	mitotic cell cycle	GO:0000278																	FALSE	0.04596	TRUE	0.06262	TRUE	0.1044	FALSE	0.08521	TRUE
96925	MBP	6925	necrotic cell death	GO:0070265																	FALSE	0.04596	TRUE	0.06262	TRUE	0.1048	FALSE	0.08778	TRUE
96925	MBP	6925	immune response	GO:0006955																	FALSE	0.04596	TRUE	0.06262	TRUE	0.1044	FALSE	0.08778	TRUE
96925	MBP	6925	recombinational repair	GO:0000725																	FALSE	0.04596	TRUE	0.06262	TRUE	0.1044	FALSE	0.08841	TRUE
96925	MBP	6925	autophagy	GO:0006914																	FALSE	0.04596	TRUE	0.06262	TRUE	0.1048	FALSE	0.08912	TRUE
96925	MBP	6925	proteolysis	GO:0006508																	FALSE	0.04596	TRUE	0.06279	TRUE	0.106	FALSE	0.08884	TRUE
96925	MBP	6925	protein folding	GO:0006457																	FALSE	0.04596	TRUE	0.06894	TRUE	0.1098	FALSE	0.08945	TRUE
96925	MBP	6925	translation	GO:0006412																	FALSE	0.04596	TRUE	0.06262	TRUE	0.1048	FALSE	0.08967	TRUE
96925	MBP	6925	localization	GO:0051179																	FALSE	0.04596	TRUE	0.06262	TRUE	0.1048	FALSE	0.08933	TRUE
96925	MBP	6925	cell adhesion	GO:0007155																	FALSE	0.04596	TRUE	0.06262	TRUE	0.1048	FALSE	0.08972	TRUE
96925	MBP	6925	inflammatory response	GO:0006954																	FALSE	0.04596	TRUE	0.06262	TRUE	0.1048	FALSE	0.08966	TRUE
96925	MBP	6925	angiogenesis	GO:0001525																	FALSE	0.04596	TRUE	0.06262	TRUE	0.1048	FALSE	0.08969	TRUE
96925	MBP	6925	homeostatic process	GO:0042592																	FALSE	0.04596	TRUE	0.06262	TRUE	0.1056	FALSE	0.09424	TRUE
96925	MBP	6925	transport	GO:0006810																	FALSE	0.04596	TRUE	0.06262	TRUE	0.1095	FALSE	0.09922	TRUE
96925	MBP	6925	biosynthetic process	GO:0009058																	FALSE	0.04596	TRUE	0.06397	TRUE	0.1099	FALSE	0.1008	FALSE
96925	MBP	6925	signal transduction	GO:0007165																	FALSE	0.04619	TRUE	0.06401	TRUE	0.1099	FALSE	0.1031	FALSE
96925	MBP	6925	cell cycle	GO:0007049																	FALSE	0.04658	TRUE	0.06262	TRUE	0.1066	FALSE	0.08951	TRUE
96925	MBP	6925	epithelial to mesenchymal transition	GO:0001837																	FALSE	0.0467	TRUE	0.06296	TRUE	0.1062	FALSE	0.08951	TRUE
96925	MBP	6925	cytokine production	GO:0001816																	FALSE	0.04676	TRUE	0.06605	TRUE	0.1059	FALSE	0.09151	TRUE
96925	MBP	6925	response to stress	GO:0006950																	FALSE	0.04719	TRUE	0.07016	TRUE	0.1285	FALSE	0.1114	FALSE
96925	MBP	6925	metabolic process	GO:0008152																	FALSE	0.04733	TRUE	0.06264	TRUE	0.1141	FALSE	0.09756	TRUE
96925	MBP	6925	adaptive immune response	GO:0002250																	FALSE	0.04783	TRUE	0.0716	TRUE	0.1023	FALSE	0.07831	TRUE
96925	MBP	6925	cell death	GO:0008219																	FALSE	0.04818	TRUE	0.06364	TRUE	0.1091	FALSE	0.09129	TRUE
96925	MBP	6925	cell growth	GO:0016049																	FALSE	0.04901	TRUE	0.06423	TRUE	0.1089	FALSE	0.09042	TRUE
96925	MBP	6925	transcription, DNA-templated	GO:0006351																	FALSE	0.05296	TRUE	0.06633	TRUE	0.1131	FALSE	0.0984	TRUE
96925	MBP	6925	apoptotic process	GO:0006915																	FALSE	0.06039	TRUE	0.0707	TRUE	0.12	FALSE	0.1026	FALSE
96925	MBP	6925	circadian rhythm	GO:0007623																	FALSE	0.06308	TRUE	0.07164	TRUE	0.1099	FALSE	0.1346	FALSE
96925	MBP	6925	cell proliferation	GO:0008283																	FALSE	0.06496	TRUE	0.07636	TRUE	0.1253	FALSE	0.1086	FALSE
96925	MBP	6925	cell differentiation	GO:0030154																	FALSE	0.06732	TRUE	0.07564	TRUE	0.1208	FALSE	0.1104	FALSE
97837	QKI	21100	transdifferentiation	GO:0060290																	FALSE	0.1456	FALSE	0.1219	FALSE	0.1519	FALSE	0.1546	FALSE
97837	QKI	21100	translation	GO:0006412																	FALSE	0.1456	FALSE	0.1273	FALSE	0.166	FALSE	0.1591	FALSE
97837	QKI	21100	cellular component biogenesis	GO:0044085																	FALSE	0.1456	FALSE	0.1247	FALSE	0.166	FALSE	0.1568	FALSE
97837	QKI	21100	innate immune response	GO:0045087																	FALSE	0.1456	FALSE	0.1247	FALSE	0.166	FALSE	0.1591	FALSE
97837	QKI	21100	cell cycle	GO:0007049																	FALSE	0.1456	FALSE	0.1273	FALSE	0.166	FALSE	0.1597	FALSE
97837	QKI	21100	transcription, DNA-templated	GO:0006351																	FALSE	0.1456	FALSE	0.1273	FALSE	0.166	FALSE	0.1591	FALSE
97837	QKI	21100	cell adhesion	GO:0007155																	FALSE	0.1456	FALSE	0.1273	FALSE	0.166	FALSE	0.1591	FALSE
97837	QKI	21100	cell growth	GO:0016049																	FALSE	0.1456	FALSE	0.1273	FALSE	0.166	FALSE	0.1597	FALSE
97837	QKI	21100	cell differentiation	GO:0030154																	FALSE	0.1456	FALSE	0.1275	FALSE	0.1673	FALSE	0.163	FALSE
97837	QKI	21100	cell death	GO:0008219																	FALSE	0.1456	FALSE	0.1273	FALSE	0.166	FALSE	0.1597	FALSE
97837	QKI	21100	apoptotic process	GO:0006915																	FALSE	0.1456	FALSE	0.1275	FALSE	0.1705	FALSE	0.1649	FALSE
97837	QKI	21100	signal transduction	GO:0007165																	FALSE	0.1465	FALSE	0.1329	FALSE	0.1793	FALSE	0.192	FALSE
97837	QKI	21100	cytokine production	GO:0001816																	FALSE	0.147	FALSE	0.1304	FALSE	0.1662	FALSE	0.1608	FALSE
97837	QKI	21100	cell proliferation	GO:0008283																	FALSE	0.1471	FALSE	0.1282	FALSE	0.171	FALSE	0.1656	FALSE
103009	EPB41L2	3379	localization	GO:0051179																	FALSE	0.5142	FALSE	0.4027	FALSE	0.4962	FALSE	0.4662	FALSE
2684944	MYRF	1181	transdifferentiation	GO:0060290																	FALSE	0.1819	FALSE	0.1443	FALSE	0.1489	FALSE	0.1479	FALSE
2684944	MYRF	1181	pattern specification process	GO:0007389																	FALSE	0.2713	FALSE	0.1912	FALSE	0.2298	FALSE	0.2258	FALSE
2684944	MYRF	1181	transcription, DNA-templated	GO:0006351																	FALSE	0.3222	FALSE	0.2687	FALSE	0.34	FALSE	0.3002	FALSE
2684944	MYRF	1181	cell differentiation	GO:0030154																	FALSE	0.3227	FALSE	0.2687	FALSE	0.34	FALSE	0.3008	FALSE
2684944	MYRF	1181	cell death	GO:0008219																	FALSE	0.3256	FALSE	0.2687	FALSE	0.3405	FALSE	0.3004	FALSE
2684944	MYRF	1181	apoptotic process	GO:0006915																	FALSE	0.3256	FALSE	0.2687	FALSE	0.3414	FALSE	0.3056	FALSE
2684944	MYRF	1181	cell proliferation	GO:0008283																	FALSE	0.3256	FALSE	0.2687	FALSE	0.3414	FALSE	0.3057	FALSE
98358	SOX10	11190	epithelial to mesenchymal transition	GO:0001837																	FALSE	0.1699	FALSE	0.1549	FALSE	0.1884	FALSE	0.2033	FALSE
98358	SOX10	11190	cellular senescence	GO:0090398																	FALSE	0.1724	FALSE	0.1549	FALSE	0.1913	FALSE	0.2043	FALSE
98358	SOX10	11190	cell cycle	GO:0007049																	FALSE	0.1743	FALSE	0.1549	FALSE	0.1916	FALSE	0.2043	FALSE
98358	SOX10	11190	transcription, DNA-templated	GO:0006351																	FALSE	0.1743	FALSE	0.1549	FALSE	0.1932	FALSE	0.2043	FALSE
98358	SOX10	11190	cell differentiation	GO:0030154																	FALSE	0.1743	FALSE	0.155	FALSE	0.1937	FALSE	0.2043	FALSE
98358	SOX10	11190	cell adhesion	GO:0007155																	FALSE	0.1743	FALSE	0.155	FALSE	0.1937	FALSE	0.2043	FALSE
98358	SOX10	11190	positive regulation of focal adhesion assembly	GO:0051894																	FALSE	0.1743	FALSE	0.155	FALSE	0.1899	FALSE	0.2063	FALSE
98358	SOX10	11190	cell growth	GO:0016049																	FALSE	0.1743	FALSE	0.155	FALSE	0.1937	FALSE	0.2059	FALSE
98358	SOX10	11190	localization	GO:0051179																	FALSE	0.1743	FALSE	0.1553	FALSE	0.1941	FALSE	0.2054	FALSE
98358	SOX10	11190	cell migration	GO:0016477																	FALSE	0.1745	FALSE	0.155	FALSE	0.1937	FALSE	0.2067	FALSE
98358	SOX10	11190	biosynthetic process	GO:0009058																	FALSE	0.1745	FALSE	0.1606	FALSE	0.1969	FALSE	0.2144	FALSE
98358	SOX10	11190	apoptotic process	GO:0006915																	FALSE	0.1745	FALSE	0.1557	FALSE	0.1982	FALSE	0.2091	FALSE
98358	SOX10	11190	cell proliferation	GO:0008283																	FALSE	0.1745	FALSE	0.1557	FALSE	0.1983	FALSE	0.209	FALSE
98358	SOX10	11190	cell death	GO:0008219																	FALSE	0.1746	FALSE	0.1557	FALSE	0.1972	FALSE	0.2078	FALSE
98358	SOX10	11190	metabolic process	GO:0008152																	FALSE	0.1831	FALSE	0.1601	FALSE	0.2107	FALSE	0.218	FALSE
96912	MAG	6783	exocytosis	GO:0006887																	FALSE	0.08527	TRUE	0.1026	FALSE	0.116	FALSE	0.1151	FALSE
96912	MAG	6783	endocytosis	GO:0006897																	FALSE	0.08527	TRUE	0.1037	FALSE	0.1168	FALSE	0.1151	FALSE
96912	MAG	6783	immune response	GO:0006955																	FALSE	0.08527	TRUE	0.1041	FALSE	0.1168	FALSE	0.1167	FALSE
96912	MAG	6783	cell adhesion	GO:0007155																	FALSE	0.08527	TRUE	0.1041	FALSE	0.1168	FALSE	0.1167	FALSE
96912	MAG	6783	transport	GO:0006810																	FALSE	0.08527	TRUE	0.1041	FALSE	0.1168	FALSE	0.1211	FALSE
96912	MAG	6783	inflammatory response	GO:0006954																	FALSE	0.08527	TRUE	0.1041	FALSE	0.1168	FALSE	0.1167	FALSE
96912	MAG	6783	generation of precursor metabolites and energy	GO:0006091																	FALSE	0.08527	TRUE	0.1041	FALSE	0.1169	FALSE	0.1167	FALSE
96912	MAG	6783	angiogenesis	GO:0001525																	FALSE	0.08527	TRUE	0.1041	FALSE	0.1168	FALSE	0.1167	FALSE
96912	MAG	6783	cytokine production	GO:0001816																	FALSE	0.08527	TRUE	0.1041	FALSE	0.1168	FALSE	0.1182	FALSE
96912	MAG	6783	cellular senescence	GO:0090398																	FALSE	0.08527	TRUE	0.1041	FALSE	0.1169	FALSE	0.1167	FALSE
96912	MAG	6783	recombinational repair	GO:0000725																	FALSE	0.08527	TRUE	0.1041	FALSE	0.1168	FALSE	0.1167	FALSE
96912	MAG	6783	autophagy	GO:0006914																	FALSE	0.08527	TRUE	0.1041	FALSE	0.1171	FALSE	0.1167	FALSE
96912	MAG	6783	signal transduction	GO:0007165																	FALSE	0.08527	TRUE	0.1043	FALSE	0.1247	FALSE	0.1334	FALSE
96912	MAG	6783	localization	GO:0051179																	FALSE	0.08556	TRUE	0.1041	FALSE	0.1168	FALSE	0.1167	FALSE
96912	MAG	6783	proteolysis	GO:0006508																	FALSE	0.08567	TRUE	0.1044	FALSE	0.1173	FALSE	0.1174	FALSE
96912	MAG	6783	pentose-phosphate shunt	GO:0006098																	FALSE	0.08607	TRUE	0.1042	FALSE	0.1168	FALSE	0.1167	FALSE
96912	MAG	6783	cell cycle	GO:0007049																	FALSE	0.08631	TRUE	0.1041	FALSE	0.1169	FALSE	0.1167	FALSE
96912	MAG	6783	epithelial to mesenchymal transition	GO:0001837																	FALSE	0.08631	TRUE	0.1041	FALSE	0.1169	FALSE	0.1167	FALSE
96912	MAG	6783	cell death	GO:0008219																	FALSE	0.08631	TRUE	0.1041	FALSE	0.1169	FALSE	0.1177	FALSE
96912	MAG	6783	cell growth	GO:0016049																	FALSE	0.08631	TRUE	0.1041	FALSE	0.1171	FALSE	0.1177	FALSE
96912	MAG	6783	cell differentiation	GO:0030154																	FALSE	0.08957	TRUE	0.1059	FALSE	0.1334	FALSE	0.1321	FALSE
96912	MAG	6783	cell migration	GO:0016477																	FALSE	0.09012	TRUE	0.1054	FALSE	0.1191	FALSE	0.123	FALSE
96912	MAG	6783	apoptotic process	GO:0006915																	FALSE	0.0903	TRUE	0.1057	FALSE	0.1337	FALSE	0.1335	FALSE
96912	MAG	6783	cell proliferation	GO:0008283																	FALSE	0.09095	TRUE	0.1066	FALSE	0.1363	FALSE	0.1349	FALSE
96912	MAG	6783	response to stress	GO:0006950																	FALSE	0.1029	FALSE	0.1244	FALSE	0.1587	FALSE	0.1436	FALSE
97816	PTPRZ1	9685	transcription, DNA-templated	GO:0006351																	FALSE	0.1267	FALSE	0.1071	FALSE	0.1602	FALSE	0.1376	FALSE
97816	PTPRZ1	9685	cell migration	GO:0016477																	FALSE	0.1267	FALSE	0.1071	FALSE	0.1602	FALSE	0.1376	FALSE
97816	PTPRZ1	9685	cell differentiation	GO:0030154																	FALSE	0.1267	FALSE	0.1071	FALSE	0.1602	FALSE	0.1376	FALSE
97816	PTPRZ1	9685	cell proliferation	GO:0008283																	FALSE	0.1272	FALSE	0.1071	FALSE	0.1602	FALSE	0.1376	FALSE
1349394	MAP4K4	6866	adaptive immune response	GO:0002250																	FALSE	0.08358	TRUE	0.09848	TRUE	0.1356	FALSE	0.1336	FALSE
1349394	MAP4K4	6866	positive regulation of focal adhesion assembly	GO:0051894																	FALSE	0.128	FALSE	0.1141	FALSE	0.1313	FALSE	0.1228	FALSE
1349394	MAP4K4	6866	innate immune response	GO:0045087																	FALSE	0.1369	FALSE	0.1581	FALSE	0.1833	FALSE	0.1838	FALSE
1349394	MAP4K4	6866	endocytosis	GO:0006897																	FALSE	0.1673	FALSE	0.1707	FALSE	0.2187	FALSE	0.1963	FALSE
1349394	MAP4K4	6866	necrotic cell death	GO:0070265																	FALSE	0.1682	FALSE	0.1735	FALSE	0.2175	FALSE	0.2008	FALSE
1349394	MAP4K4	6866	proteolysis	GO:0006508																	FALSE	0.1682	FALSE	0.1765	FALSE	0.2206	FALSE	0.2011	FALSE
1349394	MAP4K4	6866	immune response	GO:0006955																	FALSE	0.1682	FALSE	0.1759	FALSE	0.2175	FALSE	0.2012	FALSE
1349394	MAP4K4	6866	epithelial to mesenchymal transition	GO:0001837																	FALSE	0.1682	FALSE	0.1758	FALSE	0.2175	FALSE	0.2008	FALSE
1349394	MAP4K4	6866	translation	GO:0006412																	FALSE	0.1682	FALSE	0.1786	FALSE	0.2175	FALSE	0.2009	FALSE
1349394	MAP4K4	6866	cytokine production	GO:0001816																	FALSE	0.1683	FALSE	0.1756	FALSE	0.2175	FALSE	0.2012	FALSE
1349394	MAP4K4	6866	signal transduction	GO:0007165																	FALSE	0.1688	FALSE	0.1701	FALSE	0.2181	FALSE	0.1997	FALSE
1349394	MAP4K4	6866	cell cycle	GO:0007049																	FALSE	0.1728	FALSE	0.1774	FALSE	0.2181	FALSE	0.2009	FALSE
1349394	MAP4K4	6866	angiogenesis	GO:0001525																	FALSE	0.1734	FALSE	0.1779	FALSE	0.2181	FALSE	0.2009	FALSE
1349394	MAP4K4	6866	inflammatory response	GO:0006954																	FALSE	0.1737	FALSE	0.1792	FALSE	0.2205	FALSE	0.2048	FALSE
1349394	MAP4K4	6866	localization	GO:0051179																	FALSE	0.1751	FALSE	0.1852	FALSE	0.2266	FALSE	0.2113	FALSE
1349394	MAP4K4	6866	transcription, DNA-templated	GO:0006351																	FALSE	0.1802	FALSE	0.1903	FALSE	0.2283	FALSE	0.2158	FALSE
1349394	MAP4K4	6866	cell adhesion	GO:0007155																	FALSE	0.1859	FALSE	0.189	FALSE	0.2237	FALSE	0.2111	FALSE
1349394	MAP4K4	6866	cell migration	GO:0016477																	FALSE	0.1894	FALSE	0.191	FALSE	0.2313	FALSE	0.2151	FALSE
1349394	MAP4K4	6866	cell growth	GO:0016049																	FALSE	0.1905	FALSE	0.191	FALSE	0.2273	FALSE	0.2138	FALSE
1349394	MAP4K4	6866	homeostatic process	GO:0042592																	FALSE	0.1914	FALSE	0.1888	FALSE	0.235	FALSE	0.2179	FALSE
1349394	MAP4K4	6866	cell death	GO:0008219																	FALSE	0.1945	FALSE	0.1954	FALSE	0.2367	FALSE	0.2209	FALSE
1349394	MAP4K4	6866	apoptotic process	GO:0006915																	FALSE	0.2112	FALSE	0.2165	FALSE	0.2585	FALSE	0.2443	FALSE
1349394	MAP4K4	6866	cell differentiation	GO:0030154																	FALSE	0.2123	FALSE	0.2263	FALSE	0.2494	FALSE	0.2449	FALSE
1349394	MAP4K4	6866	cell proliferation	GO:0008283																	FALSE	0.2247	FALSE	0.2373	FALSE	0.2702	FALSE	0.2574	FALSE
102889	VCAN	2464	cellular senescence	GO:0090398																	FALSE	0.3225	FALSE	0.1887	FALSE	0.3047	FALSE	0.283	FALSE
102889	VCAN	2464	angiogenesis	GO:0001525																	FALSE	0.3225	FALSE	0.1887	FALSE	0.3047	FALSE	0.2829	FALSE
102889	VCAN	2464	glycolytic process	GO:0006096																	FALSE	0.3225	FALSE	0.1887	FALSE	0.3047	FALSE	0.282	FALSE
102889	VCAN	2464	cell adhesion	GO:0007155																	FALSE	0.3225	FALSE	0.1899	FALSE	0.3047	FALSE	0.283	FALSE
102889	VCAN	2464	inflammatory response	GO:0006954																	FALSE	0.3225	FALSE	0.1899	FALSE	0.3047	FALSE	0.283	FALSE
102889	VCAN	2464	metabolic process	GO:0008152																	FALSE	0.3225	FALSE	0.1899	FALSE	0.3047	FALSE	0.283	FALSE
102889	VCAN	2464	cell growth	GO:0016049																	FALSE	0.3225	FALSE	0.1899	FALSE	0.3047	FALSE	0.283	FALSE
102889	VCAN	2464	transcription, DNA-templated	GO:0006351																	FALSE	0.3225	FALSE	0.1899	FALSE	0.3047	FALSE	0.283	FALSE
102889	VCAN	2464	localization	GO:0051179																	FALSE	0.3225	FALSE	0.1899	FALSE	0.3047	FALSE	0.2835	FALSE
102889	VCAN	2464	cell death	GO:0008219																	FALSE	0.3225	FALSE	0.1899	FALSE	0.3047	FALSE	0.283	FALSE
102889	VCAN	2464	cell migration	GO:0016477																	FALSE	0.3225	FALSE	0.1901	FALSE	0.3055	FALSE	0.2835	FALSE
102889	VCAN	2464	cell differentiation	GO:0030154																	FALSE	0.3225	FALSE	0.1961	FALSE	0.3047	FALSE	0.283	FALSE
102889	VCAN	2464	apoptotic process	GO:0006915																	FALSE	0.3225	FALSE	0.1981	FALSE	0.3144	FALSE	0.2882	FALSE
102889	VCAN	2464	cell proliferation	GO:0008283																	FALSE	0.3242	FALSE	0.1986	FALSE	0.3149	FALSE	0.2871	FALSE
88026	ANK3	494	cytokinesis	GO:0000910																	FALSE	0.08236	TRUE	0.07768	TRUE	0.07714	TRUE	0.09167	TRUE
88026	ANK3	494	endocytosis	GO:0006897																	FALSE	0.1513	FALSE	0.1454	FALSE	0.1336	FALSE	0.1535	FALSE
88026	ANK3	494	cellular component biogenesis	GO:0044085																	FALSE	0.2654	FALSE	0.2465	FALSE	0.2379	FALSE	0.2763	FALSE
88026	ANK3	494	localization	GO:0051179																	FALSE	0.2689	FALSE	0.2631	FALSE	0.2726	FALSE	0.2872	FALSE
88026	ANK3	494	cellular senescence	GO:0090398																	FALSE	0.3731	FALSE	0.362	FALSE	0.4008	FALSE	0.4071	FALSE
88026	ANK3	494	cell proliferation	GO:0008283																	FALSE	0.4118	FALSE	0.4009	FALSE	0.4518	FALSE	0.454	FALSE
88026	ANK3	494	transcription, DNA-templated	GO:0006351																	FALSE	0.4119	FALSE	0.3984	FALSE	0.4543	FALSE	0.4429	FALSE

## Sheet: Benchmark_JQ1
hgnc_symbol	hgnc_id	go_name	go_id	padj_PANTHER	padj_GeneMANIA	padj_GGEA	padj_GSEA	padj_MGSA	padj_STRING	padj_topGO	bin_PANTHER	bin_GeneMANIA	bin_GGEA	bin_GSEA	bin_MGSA	bin_STRING	bin_topGO	bm_truth	padj_GW_INDRA_v1.0.0seed42	bin_GW_INDRA_v1.0.0seed42	padj_GW_INDRA_v1.0.0seed1234	bin_GW_INDRA_v1.0.0seed1234	padj_GW_INDRA_v1.1.0seed42	bin_GW_INDRA_v1.1.0seed42	padj_GW_INDRA_v1.1.0seed1234	bin_GW_INDRA_v1.1.0seed1234	padj_GW_PC_v1.0.0seed42	bin_GW_PC_v1.0.0seed42	padj_GW_PC_v1.0.0seed1234	bin_GW_PC_v1.0.0seed1234	padj_GW_PC_v1.1.0seed42	bin_GW_PC_v1.1.0seed42	padj_GW_PC_v1.1.0seed1234	bin_GW_PC_v1.1.0seed1234
RUNX1	10471	hemopoiesis	GO:0030097						6.96571e-05	1	FALSE	FALSE	FALSE	FALSE	FALSE	TRUE	FALSE	TRUE	0.03234	TRUE	0.03807	TRUE	0.05406	TRUE	0.04423	TRUE	0.02264	TRUE	0.01869	TRUE	0.02166	TRUE	0.03026	TRUE
RUNX1	10471	positive regulation of transcription by RNA polymerase II	GO:0045944			0.0294922			2.70256e-08	1	FALSE	FALSE	TRUE	FALSE	FALSE	TRUE	FALSE	TRUE	0.04119	TRUE	0.04531	TRUE	0.0568	TRUE	0.04833	TRUE	0.02482	TRUE	0.01809	TRUE	0.01854	TRUE	0.02406	TRUE
RUNX1	10471	positive regulation of transcription, DNA-templated	GO:0045893						3.59727e-16	1	FALSE	FALSE	FALSE	FALSE	FALSE	TRUE	FALSE	TRUE	0.0415	TRUE	0.04541	TRUE	0.05812	TRUE	0.04815	TRUE	0.02822	TRUE	0.01887	TRUE	0.01927	TRUE	0.02615	TRUE
RUNX1	10471	regulation of transcription by RNA polymerase II	GO:0006357						3.59727e-16	1	FALSE	FALSE	FALSE	FALSE	FALSE	TRUE	FALSE	TRUE	0.04268	TRUE	0.04698	TRUE	0.06531	TRUE	0.05865	TRUE	0.02995	TRUE	0.02424	TRUE	0.03636	TRUE	0.04366	TRUE
RUNX1	10471	neuron differentiation	GO:0030182			0.0294922			0.0470062		FALSE	FALSE	TRUE	FALSE	FALSE	TRUE	FALSE	FALSE	0.04413	TRUE	0.04717	TRUE	0.07248	TRUE	0.06232	TRUE	0.03961	TRUE	0.06726	TRUE	0.04742	TRUE	0.04301	TRUE
RUNX1	10471	positive regulation of granulocyte differentiation	GO:0030854						0.631995		FALSE	FALSE	FALSE	FALSE	FALSE	FALSE	FALSE	FALSE	0.05299	TRUE	0.07195	TRUE	0.08398	TRUE	0.08029	TRUE	0.06229	TRUE	0.04009	TRUE	0.1051	FALSE	0.1392	FALSE
RUNX1	10471	regulation of cell differentiation	GO:0045595						3.21939e-10	1	FALSE	FALSE	FALSE	FALSE	FALSE	TRUE	FALSE	FALSE	0.055	TRUE	0.09244	TRUE	0.1282	FALSE	0.1789	FALSE	0.1165	FALSE	0.1064	FALSE	0.2386	FALSE	0.268	FALSE
RUNX1	10471	positive regulation of interleukin-2 production	GO:0032743						0.375536	1	FALSE	FALSE	FALSE	FALSE	FALSE	FALSE	FALSE	FALSE	0.06225	TRUE	0.06042	TRUE	0.08831	TRUE	0.08136	TRUE	0.2471	FALSE	0.08086	TRUE	0.1396	FALSE	0.1376	FALSE
RUNX1	10471	nucleus	GO:0005634	0.000147						1	TRUE	FALSE	FALSE	FALSE	FALSE	FALSE	FALSE	FALSE	0.04837	TRUE	0.05133	TRUE	0.06897	TRUE	0.06233	TRUE	0.02331	TRUE	0.01947	TRUE	0.01788	TRUE	0.02284	TRUE
RUNX1	10471	nucleoplasm	GO:0005654	1.54e-05						1.62708e-06	TRUE	FALSE	FALSE	FALSE	FALSE	FALSE	TRUE	FALSE	0.05015	TRUE	0.05318	TRUE	0.06993	TRUE	0.0647	TRUE	0.02369	TRUE	0.01997	TRUE	0.01793	TRUE	0.02284	TRUE
RUNX1	10471	cytosol	GO:0005829	0.0234						0.00397085	TRUE	FALSE	FALSE	FALSE	FALSE	FALSE	TRUE	FALSE	0.08321	TRUE	0.0844	TRUE	0.1089	FALSE	0.09523	TRUE	0.03749	TRUE	0.03932	TRUE	0.0254	TRUE	0.02513	TRUE
RUNX1	10471	intracellular membrane-bounded organelle	GO:0043231	0.000497		0.0413753				1	TRUE	FALSE	TRUE	FALSE	FALSE	FALSE	FALSE	FALSE	0.113	FALSE	0.1348	FALSE	0.1716	FALSE	0.1212	FALSE	0.117	FALSE	0.1181	FALSE	0.07124	TRUE	0.05704	TRUE
RUNX1	10471	RNA polymerase II regulatory region sequence-specific DNA binding	GO:0000977						1.17331e-09	1	FALSE	FALSE	FALSE	FALSE	FALSE	TRUE	FALSE	TRUE	0.03124	TRUE	0.03646	TRUE	0.04054	TRUE	0.03223	TRUE	0.02205	TRUE	0.01769	TRUE	0.01788	TRUE	0.02284	TRUE
RUNX1	10471	RNA polymerase II transcription factor activity, sequence-specific DNA binding	GO:0000981						8.932e-07		FALSE	FALSE	FALSE	FALSE	FALSE	TRUE	FALSE	TRUE	0.03124	TRUE	0.03646	TRUE	0.04054	TRUE	0.03223	TRUE	0.02205	TRUE	0.01769	TRUE	0.01788	TRUE	0.02284	TRUE
RUNX1	10471	transcriptional activator activity, RNA polymerase II transcription regulatory region sequence-specific DNA binding	GO:0001228						0.00454541	1	FALSE	FALSE	FALSE	FALSE	FALSE	TRUE	FALSE	TRUE	0.03186	TRUE	0.03646	TRUE	0.04066	TRUE	0.03245	TRUE	0.02205	TRUE	0.01803	TRUE	0.01799	TRUE	0.02312	TRUE
RUNX1	10471	RNA polymerase II proximal promoter sequence-specific DNA binding	GO:0000978						1.33338e-06	1	FALSE	FALSE	FALSE	FALSE	FALSE	TRUE	FALSE	TRUE	0.03191	TRUE	0.03851	TRUE	0.04079	TRUE	0.03312	TRUE	0.02323	TRUE	0.01769	TRUE	0.01788	TRUE	0.02297	TRUE
RUNX1	10471	transcription regulatory region DNA binding	GO:0044212						3.99425e-13	1	FALSE	FALSE	FALSE	FALSE	FALSE	TRUE	FALSE	TRUE	0.04058	TRUE	0.04469	TRUE	0.04922	TRUE	0.03969	TRUE	0.02429	TRUE	0.01799	TRUE	0.01816	TRUE	0.02496	TRUE
RUNX1	10471	protein binding	GO:0005515							1	FALSE	FALSE	FALSE	FALSE	FALSE	FALSE	FALSE	FALSE	0.07462	TRUE	0.08213	TRUE	0.09961	TRUE	0.09063	TRUE	0.03155	TRUE	0.02593	TRUE	0.02005	TRUE	0.02432	TRUE
RUNX2	10472	hemopoiesis	GO:0030097						6.96571e-05	1	FALSE	FALSE	FALSE	FALSE	FALSE	TRUE	FALSE	TRUE	0.03369	TRUE	0.03311	TRUE	0.05074	TRUE	0.04224	TRUE	0.01909	TRUE	0.01699	TRUE	0.01854	TRUE	0.02276	TRUE
RUNX2	10472	positive regulation of transcription by RNA polymerase II	GO:0045944			0.0294922			2.70256e-08	1	FALSE	FALSE	TRUE	FALSE	FALSE	TRUE	FALSE	TRUE	0.03795	TRUE	0.0368	TRUE	0.05469	TRUE	0.047	TRUE	0.01937	TRUE	0.01699	TRUE	0.01755	TRUE	0.02144	TRUE
RUNX2	10472	positive regulation of transcription, DNA-templated	GO:0045893						3.59727e-16	1	FALSE	FALSE	FALSE	FALSE	FALSE	TRUE	FALSE	TRUE	0.03838	TRUE	0.03967	TRUE	0.05424	TRUE	0.04751	TRUE	0.01937	TRUE	0.01703	TRUE	0.01755	TRUE	0.02144	TRUE
RUNX2	10472	regulation of transcription by RNA polymerase II	GO:0006357						3.59727e-16	1	FALSE	FALSE	FALSE	FALSE	FALSE	TRUE	FALSE	TRUE	0.04066	TRUE	0.04735	TRUE	0.05781	TRUE	0.05078	TRUE	0.01969	TRUE	0.01815	TRUE	0.02252	TRUE	0.02429	TRUE
RUNX2	10472	osteoblast differentiation	GO:0001649						0.108154	1	FALSE	FALSE	FALSE	FALSE	FALSE	FALSE	FALSE	FALSE	0.03914	TRUE	0.03882	TRUE	0.05557	TRUE	0.04975	TRUE	0.02026	TRUE	0.02426	TRUE	0.02074	TRUE	0.02404	TRUE
RUNX2	10472	negative regulation of transcription, DNA-templated	GO:0045892						2.32841e-10	1	FALSE	FALSE	FALSE	FALSE	FALSE	TRUE	FALSE	TRUE	0.04022	TRUE	0.0436	TRUE	0.05469	TRUE	0.04891	TRUE	0.0214	TRUE	0.01873	TRUE	0.01956	TRUE	0.02454	TRUE
RUNX2	10472	positive regulation of osteoblast differentiation	GO:0045669						0.955835		FALSE	FALSE	FALSE	FALSE	FALSE	FALSE	FALSE	FALSE	0.0375	TRUE	0.04211	TRUE	0.05711	TRUE	0.05146	TRUE	0.0232	TRUE	0.02181	TRUE	0.03818	TRUE	0.03155	TRUE
RUNX2	10472	neuron differentiation	GO:0030182			0.0294922			0.0470062		FALSE	FALSE	TRUE	FALSE	FALSE	TRUE	FALSE	FALSE	0.03729	TRUE	0.03777	TRUE	0.05618	TRUE	0.05134	TRUE	0.02665	TRUE	0.04956	TRUE	0.02683	TRUE	0.03062	TRUE
RUNX2	10472	regulation of cell differentiation	GO:0045595						3.21939e-10	1	FALSE	FALSE	FALSE	FALSE	FALSE	TRUE	FALSE	FALSE	0.068	TRUE	0.1033	FALSE	0.1333	FALSE	0.1689	FALSE	0.05312	TRUE	0.05977	TRUE	0.1497	FALSE	0.1733	FALSE
RUNX2	10472	nucleus	GO:0005634	0.000147						1	TRUE	FALSE	FALSE	FALSE	FALSE	FALSE	FALSE	FALSE	0.04482	TRUE	0.04282	TRUE	0.05937	TRUE	0.05284	TRUE	0.02117	TRUE	0.01996	TRUE	0.02086	TRUE	0.02241	TRUE
RUNX2	10472	nucleoplasm	GO:0005654	1.54e-05						1.62708e-06	TRUE	FALSE	FALSE	FALSE	FALSE	FALSE	TRUE	FALSE	0.04644	TRUE	0.04424	TRUE	0.06009	TRUE	0.05283	TRUE	0.02221	TRUE	0.02012	TRUE	0.02232	TRUE	0.02327	TRUE
RUNX2	10472	RNA polymerase II transcription factor activity, sequence-specific DNA binding	GO:0000981						8.932e-07		FALSE	FALSE	FALSE	FALSE	FALSE	TRUE	FALSE	TRUE	0.03381	TRUE	0.03383	TRUE	0.04654	TRUE	0.04027	TRUE	0.01909	TRUE	0.01699	TRUE	0.01733	TRUE	0.02144	TRUE
RUNX2	10472	protein binding	GO:0005515							1	FALSE	FALSE	FALSE	FALSE	FALSE	FALSE	FALSE	FALSE	0.07614	TRUE	0.07668	TRUE	0.09733	TRUE	0.09038	TRUE	0.03229	TRUE	0.02582	TRUE	0.02769	TRUE	0.02803	TRUE
SATB1	10541	negative regulation of transcription by RNA polymerase II	GO:0000122						1.02557e-08	1	FALSE	FALSE	FALSE	FALSE	FALSE	TRUE	FALSE	TRUE	0.1682	FALSE	0.1642	FALSE	0.1831	FALSE	0.1924	FALSE	0.03985	TRUE	0.03712	TRUE	0.0321	TRUE	0.0422	TRUE
SATB1	10541	regulation of transcription by RNA polymerase II	GO:0006357						3.59727e-16	1	FALSE	FALSE	FALSE	FALSE	FALSE	TRUE	FALSE	TRUE	0.1544	FALSE	0.1616	FALSE	0.1782	FALSE	0.1896	FALSE	0.04183	TRUE	0.03633	TRUE	0.0348	TRUE	0.04893	TRUE
SATB1	10541	PML body	GO:0016605						0.00485176	1	FALSE	FALSE	FALSE	FALSE	FALSE	TRUE	FALSE	FALSE	0.1624	FALSE	0.1619	FALSE	0.1825	FALSE	0.1833	FALSE	0.03814	TRUE	0.03328	TRUE	0.02991	TRUE	0.0394	TRUE
SATB1	10541	nucleus	GO:0005634	0.000147						1	TRUE	FALSE	FALSE	FALSE	FALSE	FALSE	FALSE	FALSE	0.2232	FALSE	0.2006	FALSE	0.2269	FALSE	0.2382	FALSE	0.08014	TRUE	0.06125	TRUE	0.05985	TRUE	0.08452	TRUE
SATB1	10541	nuclear body	GO:0016604						6.17505e-05	1	FALSE	FALSE	FALSE	FALSE	FALSE	TRUE	FALSE	FALSE	0.1975	FALSE	0.1734	FALSE	0.1991	FALSE	0.2109	FALSE	0.08648	TRUE	0.06374	TRUE	0.06019	TRUE	0.08569	TRUE
SATB1	10541	nucleoplasm	GO:0005654	1.54e-05						1.62708e-06	TRUE	FALSE	FALSE	FALSE	FALSE	FALSE	TRUE	FALSE	0.24	FALSE	0.2224	FALSE	0.2408	FALSE	0.2497	FALSE	0.08909	TRUE	0.06171	TRUE	0.06167	TRUE	0.09098	TRUE
SATB1	10541	RNA polymerase II regulatory region sequence-specific DNA binding	GO:0000977						1.17331e-09	1	FALSE	FALSE	FALSE	FALSE	FALSE	TRUE	FALSE	TRUE	0.1015	FALSE	0.101	FALSE	0.09301	TRUE	0.1098	FALSE	0.03093	TRUE	0.02885	TRUE	0.02985	TRUE	0.03538	TRUE
SATB1	10541	sequence-specific DNA binding	GO:0043565						1.76192e-10		FALSE	FALSE	FALSE	FALSE	FALSE	TRUE	FALSE	FALSE	0.1066	FALSE	0.1032	FALSE	0.09301	TRUE	0.1098	FALSE	0.03093	TRUE	0.02887	TRUE	0.02985	TRUE	0.03638	TRUE
SATB1	10541	transcriptional repressor activity, RNA polymerase II transcription regulatory region sequence-specific DNA binding	GO:0001227						0.00809113	1	FALSE	FALSE	FALSE	FALSE	FALSE	TRUE	FALSE	TRUE	0.1006	FALSE	0.0979	TRUE	0.09301	TRUE	0.1091	FALSE	0.0317	TRUE	0.02885	TRUE	0.02985	TRUE	0.03538	TRUE
SATB1	10541	protein binding	GO:0005515							1	FALSE	FALSE	FALSE	FALSE	FALSE	FALSE	FALSE	FALSE	0.3678	FALSE	0.3521	FALSE	0.3785	FALSE	0.3797	FALSE	0.1324	FALSE	0.08811	TRUE	0.09435	TRUE	0.1269	FALSE
TAL1	11556	positive regulation of transcription by RNA polymerase II	GO:0045944			0.0294922			2.70256e-08	1	FALSE	FALSE	TRUE	FALSE	FALSE	TRUE	FALSE	TRUE	0.05006	TRUE	0.06039	TRUE	0.06368	TRUE	0.05907	TRUE	0.03236	TRUE	0.01999	TRUE	0.03152	TRUE	0.03131	TRUE
TAL1	11556	regulation of transcription by RNA polymerase II	GO:0006357						3.59727e-16	1	FALSE	FALSE	FALSE	FALSE	FALSE	TRUE	FALSE	TRUE	0.05153	TRUE	0.06072	TRUE	0.07306	TRUE	0.06423	TRUE	0.03311	TRUE	0.02436	TRUE	0.03898	TRUE	0.04278	TRUE
TAL1	11556	positive regulation of transcription, DNA-templated	GO:0045893						3.59727e-16	1	FALSE	FALSE	FALSE	FALSE	FALSE	TRUE	FALSE	TRUE	0.04673	TRUE	0.05414	TRUE	0.05376	TRUE	0.0503	TRUE	0.03797	TRUE	0.02108	TRUE	0.03218	TRUE	0.03173	TRUE
TAL1	11556	positive regulation of cell division	GO:0051781			0.0294922			0.307404		FALSE	FALSE	TRUE	FALSE	FALSE	FALSE	FALSE	FALSE	0.04666	TRUE	0.05286	TRUE	0.053	TRUE	0.05085	TRUE	0.05661	TRUE	0.05852	TRUE	0.05709	TRUE	0.1545	FALSE
TAL1	11556	positive regulation of erythrocyte differentiation	GO:0045648						0.760617		FALSE	FALSE	FALSE	FALSE	FALSE	FALSE	FALSE	FALSE	0.04525	TRUE	0.05464	TRUE	0.06066	TRUE	0.05271	TRUE	0.0595	TRUE	0.09483	TRUE	0.05978	TRUE	0.144	FALSE
TAL1	11556	megakaryocyte differentiation	GO:0030219						0.599638	1	FALSE	FALSE	FALSE	FALSE	FALSE	FALSE	FALSE	FALSE	0.04083	TRUE	0.04648	TRUE	0.05061	TRUE	0.04788	TRUE	0.0927	TRUE	0.1099	FALSE	0.05543	TRUE	0.09486	TRUE
TAL1	11556	basophil differentiation	GO:0030221						0.307404	1	FALSE	FALSE	FALSE	FALSE	FALSE	FALSE	FALSE	FALSE	0.04135	TRUE	0.04889	TRUE	0.0529	TRUE	0.04995	TRUE	0.1045	FALSE	0.1437	FALSE	0.08252	TRUE	0.1183	FALSE
TAL1	11556	positive regulation of mitotic cell cycle	GO:0045931						0.16297	1	FALSE	FALSE	FALSE	FALSE	FALSE	FALSE	FALSE	FALSE	0.04325	TRUE	0.05117	TRUE	0.05141	TRUE	0.05405	TRUE	0.1238	FALSE	0.1195	FALSE	0.07795	TRUE	0.1364	FALSE
TAL1	11556	erythrocyte differentiation	GO:0030218						0.243838	1	FALSE	FALSE	FALSE	FALSE	FALSE	FALSE	FALSE	FALSE	0.04851	TRUE	0.05398	TRUE	0.06239	TRUE	0.0598	TRUE	0.1405	FALSE	0.116	FALSE	0.04611	TRUE	0.07439	TRUE
TAL1	11556	positive regulation of chromatin assembly or disassembly	GO:0045799						0.375536	1	FALSE	FALSE	FALSE	FALSE	FALSE	FALSE	FALSE	FALSE	0.04741	TRUE	0.05435	TRUE	0.05199	TRUE	0.05393	TRUE	0.193	FALSE	0.2329	FALSE	0.08713	TRUE	0.1828	FALSE
TAL1	11556	positive regulation of protein complex assembly	GO:0031334						0.352859		FALSE	FALSE	FALSE	FALSE	FALSE	FALSE	FALSE	TRUE	0.1025	FALSE	0.0934	TRUE	0.08997	TRUE	0.08098	TRUE	0.5635	FALSE	0.4441	FALSE	0.2438	FALSE	0.2669	FALSE
TAL1	11556	transcription factor complex	GO:0005667						0.00266869	1	FALSE	FALSE	FALSE	FALSE	FALSE	TRUE	FALSE	TRUE	0.04745	TRUE	0.06233	TRUE	0.05087	TRUE	0.05386	TRUE	0.03193	TRUE	0.02659	TRUE	0.03368	TRUE	0.03099	TRUE
TAL1	11556	nucleus	GO:0005634	0.000147						1	TRUE	FALSE	FALSE	FALSE	FALSE	FALSE	FALSE	FALSE	0.1992	FALSE	0.208	FALSE	0.2543	FALSE	0.2211	FALSE	0.03297	TRUE	0.0301	TRUE	0.03592	TRUE	0.03566	TRUE
TAL1	11556	nucleoplasm	GO:0005654	1.54e-05						1.62708e-06	TRUE	FALSE	FALSE	FALSE	FALSE	FALSE	TRUE	FALSE	0.2094	FALSE	0.2265	FALSE	0.2706	FALSE	0.236	FALSE	0.03341	TRUE	0.03031	TRUE	0.03754	TRUE	0.03691	TRUE
TAL1	11556	nuclear chromatin	GO:0000790			0.0413753			0.000106909	0.960609	FALSE	FALSE	TRUE	FALSE	FALSE	TRUE	FALSE	FALSE	0.04729	TRUE	0.05901	TRUE	0.05902	TRUE	0.05669	TRUE	0.04579	TRUE	0.07691	TRUE	0.04075	TRUE	0.04804	TRUE
TAL1	11556	histone deacetylase complex	GO:0000118						0.446834	1	FALSE	FALSE	FALSE	FALSE	FALSE	FALSE	FALSE	TRUE	0.07876	TRUE	0.08497	TRUE	0.07587	TRUE	0.08177	TRUE	0.06636	TRUE	0.1028	FALSE	0.0569	TRUE	0.05936	TRUE
TAL1	11556	Lsd1/2 complex	GO:0033193							1	FALSE	FALSE	FALSE	FALSE	FALSE	FALSE	FALSE	TRUE	0.04698	TRUE	0.06195	TRUE	0.05398	TRUE	0.05754	TRUE	0.1155	FALSE	0.3169	FALSE	0.1436	FALSE	0.1501	FALSE
TAL1	11556	RNA polymerase II regulatory region sequence-specific DNA binding	GO:0000977						1.17331e-09	1	FALSE	FALSE	FALSE	FALSE	FALSE	TRUE	FALSE	TRUE	0.04084	TRUE	0.04655	TRUE	0.05034	TRUE	0.04788	TRUE	0.03193	TRUE	0.01995	TRUE	0.02936	TRUE	0.03081	TRUE
TAL1	11556	RNA polymerase II transcription factor activity, sequence-specific DNA binding	GO:0000981						8.932e-07		FALSE	FALSE	FALSE	FALSE	FALSE	TRUE	FALSE	TRUE	0.04153	TRUE	0.04673	TRUE	0.05034	TRUE	0.04798	TRUE	0.03193	TRUE	0.02007	TRUE	0.02936	TRUE	0.03081	TRUE
TAL1	11556	DNA-binding transcription factor activity	GO:0003700			0.0615385			1.70958e-13		FALSE	FALSE	TRUE	FALSE	FALSE	TRUE	FALSE	TRUE	0.04602	TRUE	0.05261	TRUE	0.05265	TRUE	0.04905	TRUE	0.03193	TRUE	0.02001	TRUE	0.02945	TRUE	0.03142	TRUE
TAL1	11556	histone deacetylase binding	GO:0042826						0.0653911		FALSE	FALSE	FALSE	FALSE	FALSE	TRUE	FALSE	FALSE	0.04682	TRUE	0.05722	TRUE	0.05541	TRUE	0.05691	TRUE	0.03193	TRUE	0.02641	TRUE	0.0296	TRUE	0.04045	TRUE
TAL1	11556	chromatin binding	GO:0003682						5.2622e-06	1	FALSE	FALSE	FALSE	FALSE	FALSE	TRUE	FALSE	FALSE	0.05024	TRUE	0.06097	TRUE	0.07674	TRUE	0.07008	TRUE	0.03282	TRUE	0.03557	TRUE	0.03899	TRUE	0.03793	TRUE
TAL1	11556	RNA polymerase II transcription factor binding	GO:0001085						0.0913673	1	FALSE	FALSE	FALSE	FALSE	FALSE	TRUE	FALSE	TRUE	0.04083	TRUE	0.04648	TRUE	0.05034	TRUE	0.04788	TRUE	0.03704	TRUE	0.03313	TRUE	0.03639	TRUE	0.04764	TRUE
TAL1	11556	E-box binding	GO:0070888						0.0486276	1	FALSE	FALSE	FALSE	FALSE	FALSE	TRUE	FALSE	FALSE	0.0412	TRUE	0.04691	TRUE	0.05034	TRUE	0.04819	TRUE	0.04172	TRUE	0.04183	TRUE	0.03973	TRUE	0.05323	TRUE
TAL1	11556	protein binding	GO:0005515							1	FALSE	FALSE	FALSE	FALSE	FALSE	FALSE	FALSE	FALSE	0.272	FALSE	0.3029	FALSE	0.3453	FALSE	0.311	FALSE	0.04683	TRUE	0.03676	TRUE	0.04487	TRUE	0.04358	TRUE
TAL1	11556	enzyme binding	GO:0019899						7.90519e-30	1	FALSE	FALSE	FALSE	FALSE	FALSE	TRUE	FALSE	FALSE	0.06224	TRUE	0.07886	TRUE	0.06314	TRUE	0.06346	TRUE	0.1637	FALSE	0.1125	FALSE	0.09081	TRUE	0.07484	TRUE
TCF12	11623	positive regulation of transcription by RNA polymerase II	GO:0045944			0.0294922			2.70256e-08	1	FALSE	FALSE	TRUE	FALSE	FALSE	TRUE	FALSE	TRUE	0.07725	TRUE	0.1136	FALSE	0.0946	TRUE	0.08883	TRUE	0.02187	TRUE	0.01796	TRUE	0.02599	TRUE	0.02741	TRUE
TCF12	11623	positive regulation of neuron differentiation	GO:0045666						0.087		FALSE	FALSE	FALSE	FALSE	FALSE	TRUE	FALSE	FALSE	0.04418	TRUE	0.07716	TRUE	0.06524	TRUE	0.08574	TRUE	0.03854	TRUE	0.03419	TRUE	0.04463	TRUE	0.05892	TRUE
TCF12	11623	transcription factor complex	GO:0005667						0.00266869	1	FALSE	FALSE	FALSE	FALSE	FALSE	TRUE	FALSE	TRUE	0.0496	TRUE	0.09826	TRUE	0.05288	TRUE	0.06078	TRUE	0.02349	TRUE	0.02321	TRUE	0.02546	TRUE	0.0245	TRUE
TCF12	11623	nucleus	GO:0005634	0.000147						1	TRUE	FALSE	FALSE	FALSE	FALSE	FALSE	FALSE	FALSE	0.2038	FALSE	0.2137	FALSE	0.222	FALSE	0.2152	FALSE	0.02876	TRUE	0.02629	TRUE	0.0279	TRUE	0.02779	TRUE
TCF12	11623	nuclear speck	GO:0016607						0.0102517	1	FALSE	FALSE	FALSE	FALSE	FALSE	TRUE	FALSE	FALSE	0.1285	FALSE	0.1553	FALSE	0.1332	FALSE	0.1239	FALSE	0.02961	TRUE	0.02436	TRUE	0.03166	TRUE	0.03141	TRUE
TCF12	11623	nucleoplasm	GO:0005654	1.54e-05						1.62708e-06	TRUE	FALSE	FALSE	FALSE	FALSE	FALSE	TRUE	FALSE	0.205	FALSE	0.2197	FALSE	0.2239	FALSE	0.2169	FALSE	0.03159	TRUE	0.02622	TRUE	0.02858	TRUE	0.0293	TRUE
TCF12	11623	nuclear chromatin	GO:0000790			0.0413753			0.000106909	0.960609	FALSE	FALSE	TRUE	FALSE	FALSE	TRUE	FALSE	FALSE	0.07695	TRUE	0.1237	FALSE	0.08694	TRUE	0.09258	TRUE	0.03959	TRUE	0.05262	TRUE	0.03345	TRUE	0.04201	TRUE
TCF12	11623	RNA polymerase II transcription factor complex	GO:0090575						0.320213	1	FALSE	FALSE	FALSE	FALSE	FALSE	FALSE	FALSE	TRUE	0.08485	TRUE	0.1579	FALSE	0.0969	TRUE	0.1019	FALSE	0.05146	TRUE	0.04887	TRUE	0.05431	TRUE	0.05569	TRUE
TCF12	11623	cytoplasm	GO:0005737							1	FALSE	FALSE	FALSE	FALSE	FALSE	FALSE	FALSE	FALSE	0.2516	FALSE	0.2869	FALSE	0.2899	FALSE	0.2814	FALSE	0.07116	TRUE	0.07023	TRUE	0.05559	TRUE	0.05509	TRUE
TCF12	11623	intracellular membrane-bounded organelle	GO:0043231	0.000497		0.0413753				1	TRUE	FALSE	TRUE	FALSE	FALSE	FALSE	FALSE	FALSE	0.2492	FALSE	0.3448	FALSE	0.2447	FALSE	0.2349	FALSE	0.1576	FALSE	0.1136	FALSE	0.1005	FALSE	0.08732	TRUE
TCF12	11623	transcriptional activator activity, RNA polymerase II proximal promoter sequence-specific DNA binding	GO:0001077						0.0448416		FALSE	FALSE	FALSE	FALSE	FALSE	TRUE	FALSE	TRUE	0.04976	TRUE	0.08028	TRUE	0.05515	TRUE	0.05292	TRUE	0.01975	TRUE	0.01708	TRUE	0.02085	TRUE	0.02222	TRUE
TCF12	11623	DNA-binding transcription factor activity	GO:0003700			0.0615385			1.70958e-13		FALSE	FALSE	TRUE	FALSE	FALSE	TRUE	FALSE	TRUE	0.04809	TRUE	0.08015	TRUE	0.05574	TRUE	0.05292	TRUE	0.01985	TRUE	0.01708	TRUE	0.02096	TRUE	0.02222	TRUE
TCF12	11623	bHLH transcription factor binding	GO:0043425						0.12449	1	FALSE	FALSE	FALSE	FALSE	FALSE	FALSE	FALSE	TRUE	0.04422	TRUE	0.07597	TRUE	0.05365	TRUE	0.05443	TRUE	0.01988	TRUE	0.01719	TRUE	0.02085	TRUE	0.02234	TRUE
TCF12	11623	transcription regulatory region DNA binding	GO:0044212						3.99425e-13	1	FALSE	FALSE	FALSE	FALSE	FALSE	TRUE	FALSE	TRUE	0.048	TRUE	0.07968	TRUE	0.05531	TRUE	0.05292	TRUE	0.0199	TRUE	0.01708	TRUE	0.02096	TRUE	0.0227	TRUE
TCF12	11623	RNA polymerase II proximal promoter sequence-specific DNA binding	GO:0000978						1.33338e-06	1	FALSE	FALSE	FALSE	FALSE	FALSE	TRUE	FALSE	TRUE	0.05941	TRUE	0.09084	TRUE	0.06548	TRUE	0.06522	TRUE	0.01999	TRUE	0.01708	TRUE	0.02096	TRUE	0.02234	TRUE
TCF12	11623	transcription factor binding	GO:0008134						4.19421e-13	1	FALSE	FALSE	FALSE	FALSE	FALSE	TRUE	FALSE	TRUE	0.06131	TRUE	0.09956	TRUE	0.06147	TRUE	0.06297	TRUE	0.02023	TRUE	0.01708	TRUE	0.02112	TRUE	0.02222	TRUE
TCF12	11623	SMAD binding	GO:0046332						0.000793099	1	FALSE	FALSE	FALSE	FALSE	FALSE	TRUE	FALSE	FALSE	0.04129	TRUE	0.07492	TRUE	0.04761	TRUE	0.04947	TRUE	0.0225	TRUE	0.01932	TRUE	0.023	TRUE	0.02344	TRUE
TCF12	11623	protein heterodimerization activity	GO:0046982			0.02664			7.3444e-07	1	FALSE	FALSE	TRUE	FALSE	FALSE	TRUE	FALSE	FALSE	0.1544	FALSE	0.1845	FALSE	0.1504	FALSE	0.1601	FALSE	0.02716	TRUE	0.02144	TRUE	0.02664	TRUE	0.02408	TRUE
TCF12	11623	protein binding	GO:0005515							1	FALSE	FALSE	FALSE	FALSE	FALSE	FALSE	FALSE	FALSE	0.2274	FALSE	0.2649	FALSE	0.2614	FALSE	0.2473	FALSE	0.04146	TRUE	0.03031	TRUE	0.0352	TRUE	0.03457	TRUE
TCF12	11623	protein homodimerization activity	GO:0042803						5.52421e-07		FALSE	FALSE	FALSE	FALSE	FALSE	TRUE	FALSE	FALSE	0.2577	FALSE	0.3163	FALSE	0.2879	FALSE	0.2577	FALSE	0.05197	TRUE	0.03769	TRUE	0.04236	TRUE	0.04002	TRUE
CTNNB1	2514	canonical Wnt signaling pathway involved in negative regulation of apoptotic process	GO:0044336						0.307404	1	FALSE	FALSE	FALSE	FALSE	FALSE	FALSE	FALSE	TRUE	0.05469	TRUE	0.0582	TRUE	0.08871	TRUE	0.07838	TRUE	0.08693	TRUE	0.0864	TRUE	0.07817	TRUE	0.09201	TRUE
CTNNB1	2514	canonical Wnt signaling pathway involved in positive regulation of epithelial to mesenchymal transition	GO:0044334						0.0470062	1	FALSE	FALSE	FALSE	FALSE	FALSE	TRUE	FALSE	FALSE	0.05469	TRUE	0.05813	TRUE	0.08749	TRUE	0.07838	TRUE	0.08755	TRUE	0.08696	TRUE	0.07817	TRUE	0.09265	TRUE
CTNNB1	2514	positive regulation of epithelial to mesenchymal transition	GO:0010718						0.222142	1	FALSE	FALSE	FALSE	FALSE	FALSE	FALSE	FALSE	FALSE	0.05549	TRUE	0.05912	TRUE	0.0946	TRUE	0.08242	TRUE	0.08918	TRUE	0.09277	TRUE	0.09102	TRUE	0.09499	TRUE
CTNNB1	2514	regulation of smooth muscle cell proliferation	GO:0048660						0.334862		FALSE	FALSE	FALSE	FALSE	FALSE	FALSE	FALSE	FALSE	0.05794	TRUE	0.05877	TRUE	0.08624	TRUE	0.07941	TRUE	0.08934	TRUE	0.08713	TRUE	0.08057	TRUE	0.09422	TRUE
CTNNB1	2514	endothelial tube morphogenesis	GO:0061154						0.52201	1	FALSE	FALSE	FALSE	FALSE	FALSE	FALSE	FALSE	FALSE	0.07894	TRUE	0.08277	TRUE	0.09861	TRUE	0.08931	TRUE	0.09183	TRUE	0.09499	TRUE	0.07992	TRUE	0.09952	TRUE
CTNNB1	2514	positive regulation of core promoter binding	GO:1904798							1	FALSE	FALSE	FALSE	FALSE	FALSE	FALSE	FALSE	FALSE	0.05598	TRUE	0.05909	TRUE	0.0906	TRUE	0.08259	TRUE	0.09881	TRUE	0.0963	TRUE	0.08358	TRUE	0.1014	FALSE
CTNNB1	2514	adherens junction assembly	GO:0034333						0.0274299	1	FALSE	FALSE	FALSE	FALSE	FALSE	TRUE	FALSE	FALSE	0.05815	TRUE	0.06124	TRUE	0.09703	TRUE	0.08638	TRUE	0.1041	FALSE	0.1038	FALSE	0.08618	TRUE	0.1052	FALSE
CTNNB1	2514	cellular response to growth factor stimulus	GO:0071363						1.5957e-13		FALSE	FALSE	FALSE	FALSE	FALSE	TRUE	FALSE	FALSE	0.1395	FALSE	0.108	FALSE	0.1492	FALSE	0.1071	FALSE	0.1062	FALSE	0.1087	FALSE	0.1132	FALSE	0.1168	FALSE
CTNNB1	2514	canonical Wnt signaling pathway	GO:0060070						0.18216		FALSE	FALSE	FALSE	FALSE	FALSE	FALSE	FALSE	FALSE	0.05661	TRUE	0.06306	TRUE	0.09383	TRUE	0.08607	TRUE	0.1102	FALSE	0.1357	FALSE	0.08409	TRUE	0.102	FALSE
CTNNB1	2514	regulation of centriole-centriole cohesion	GO:0030997						0.375536	1	FALSE	FALSE	FALSE	FALSE	FALSE	FALSE	FALSE	FALSE	0.06256	TRUE	0.07341	TRUE	0.0926	TRUE	0.08296	TRUE	0.1161	FALSE	0.1432	FALSE	0.09057	TRUE	0.1175	FALSE
CTNNB1	2514	regulation of centromeric sister chromatid cohesion	GO:0070602						0.375536	1	FALSE	FALSE	FALSE	FALSE	FALSE	FALSE	FALSE	FALSE	0.08394	TRUE	0.09652	TRUE	0.09208	TRUE	0.08857	TRUE	0.1171	FALSE	0.117	FALSE	0.1018	FALSE	0.1195	FALSE
CTNNB1	2514	negative regulation of cell proliferation	GO:0008285						4.95427e-05		FALSE	FALSE	FALSE	FALSE	FALSE	TRUE	FALSE	FALSE	0.06578	TRUE	0.06191	TRUE	0.09056	TRUE	0.08566	TRUE	0.1171	FALSE	0.1141	FALSE	0.08609	TRUE	0.104	FALSE
CTNNB1	2514	positive regulation of heparan sulfate proteoglycan biosynthetic process	GO:0010909						0.00705127	1	FALSE	FALSE	FALSE	FALSE	FALSE	TRUE	FALSE	FALSE	0.08139	TRUE	0.08335	TRUE	0.1117	FALSE	0.1032	FALSE	0.1233	FALSE	0.1261	FALSE	0.1316	FALSE	0.1394	FALSE
CTNNB1	2514	cell-cell adhesion	GO:0098609						0.000571834		FALSE	FALSE	FALSE	FALSE	FALSE	TRUE	FALSE	FALSE	0.05465	TRUE	0.05533	TRUE	0.08887	TRUE	0.07984	TRUE	0.1247	FALSE	0.1224	FALSE	0.1016	FALSE	0.1275	FALSE
CTNNB1	2514	cell adhesion	GO:0007155						9.37073e-05		FALSE	FALSE	FALSE	FALSE	FALSE	TRUE	FALSE	FALSE	0.0551	TRUE	0.05789	TRUE	0.1061	FALSE	0.105	FALSE	0.1249	FALSE	0.1462	FALSE	0.107	FALSE	0.1278	FALSE
CTNNB1	2514	positive regulation of DNA-binding transcription factor activity	GO:0051091						0.00932287	1	FALSE	FALSE	FALSE	FALSE	FALSE	TRUE	FALSE	FALSE	0.07871	TRUE	0.08891	TRUE	0.09662	TRUE	0.0895	TRUE	0.129	FALSE	0.1425	FALSE	0.1093	FALSE	0.1417	FALSE
CTNNB1	2514	positive regulation of transcription, DNA-templated	GO:0045893						3.59727e-16	1	FALSE	FALSE	FALSE	FALSE	FALSE	TRUE	FALSE	FALSE	0.06622	TRUE	0.07761	TRUE	0.09464	TRUE	0.09193	TRUE	0.1301	FALSE	0.1525	FALSE	0.1053	FALSE	0.1344	FALSE
CTNNB1	2514	cellular response to indole-3-methanol	GO:0071681						0.202831	1	FALSE	FALSE	FALSE	FALSE	FALSE	FALSE	FALSE	FALSE	0.194	FALSE	0.1445	FALSE	0.1719	FALSE	0.115	FALSE	0.1303	FALSE	0.1748	FALSE	0.1767	FALSE	0.148	FALSE
CTNNB1	2514	regulation of calcium ion import	GO:0090279						0.478458		FALSE	FALSE	FALSE	FALSE	FALSE	FALSE	FALSE	FALSE	0.1555	FALSE	0.2144	FALSE	0.1479	FALSE	0.144	FALSE	0.1307	FALSE	0.1516	FALSE	0.1196	FALSE	0.1346	FALSE
CTNNB1	2514	negative regulation of transcription, DNA-templated	GO:0045892						2.32841e-10	1	FALSE	FALSE	FALSE	FALSE	FALSE	TRUE	FALSE	FALSE	0.06353	TRUE	0.07161	TRUE	0.09105	TRUE	0.08849	TRUE	0.1308	FALSE	0.1357	FALSE	0.1038	FALSE	0.1323	FALSE
CTNNB1	2514	response to estradiol	GO:0032355						0.18216		FALSE	FALSE	FALSE	FALSE	FALSE	FALSE	FALSE	FALSE	0.1721	FALSE	0.1233	FALSE	0.2306	FALSE	0.1574	FALSE	0.1313	FALSE	0.1616	FALSE	0.1784	FALSE	0.1411	FALSE
CTNNB1	2514	neuron projection extension	GO:1990138								FALSE	FALSE	FALSE	FALSE	FALSE	FALSE	FALSE	FALSE	0.1289	FALSE	0.113	FALSE	0.1635	FALSE	0.1251	FALSE	0.1315	FALSE	0.135	FALSE	0.1208	FALSE	0.1797	FALSE
CTNNB1	2514	positive regulation of transcription by RNA polymerase II	GO:0045944			0.0294922			2.70256e-08	1	FALSE	FALSE	TRUE	FALSE	FALSE	TRUE	FALSE	FALSE	0.07106	TRUE	0.07809	TRUE	0.09981	TRUE	0.09588	TRUE	0.1356	FALSE	0.1752	FALSE	0.1175	FALSE	0.1432	FALSE
CTNNB1	2514	positive regulation of neuron apoptotic process	GO:0043525						0.187053	1	FALSE	FALSE	FALSE	FALSE	FALSE	FALSE	FALSE	TRUE	0.1204	FALSE	0.1103	FALSE	0.1358	FALSE	0.1157	FALSE	0.1431	FALSE	0.1424	FALSE	0.1188	FALSE	0.117	FALSE
CTNNB1	2514	negative regulation of protein sumoylation	GO:0033234						0.375536	1	FALSE	FALSE	FALSE	FALSE	FALSE	FALSE	FALSE	FALSE	0.07801	TRUE	0.09322	TRUE	0.1148	FALSE	0.1051	FALSE	0.1602	FALSE	0.1434	FALSE	0.1773	FALSE	0.1945	FALSE
CTNNB1	2514	positive regulation of apoptotic process	GO:0043065						7.30885e-06	1	FALSE	FALSE	FALSE	FALSE	FALSE	TRUE	FALSE	TRUE	0.1449	FALSE	0.1075	FALSE	0.1518	FALSE	0.1369	FALSE	0.1692	FALSE	0.1691	FALSE	0.1644	FALSE	0.1449	FALSE
CTNNB1	2514	response to drug	GO:0042493						0.00304875	1	FALSE	FALSE	FALSE	FALSE	FALSE	TRUE	FALSE	FALSE	0.2203	FALSE	0.1496	FALSE	0.3253	FALSE	0.2022	FALSE	0.194	FALSE	0.292	FALSE	0.3079	FALSE	0.2084	FALSE
CTNNB1	2514	protein localization to cell surface	GO:0034394						0.207086	1	FALSE	FALSE	FALSE	FALSE	FALSE	FALSE	FALSE	FALSE	0.1133	FALSE	0.153	FALSE	0.1738	FALSE	0.1841	FALSE	0.231	FALSE	0.1822	FALSE	0.1508	FALSE	0.1754	FALSE
CTNNB1	2514	regulation of protein localization to cell surface	GO:2000008						0.110982	1	FALSE	FALSE	FALSE	FALSE	FALSE	FALSE	FALSE	FALSE	0.08705	TRUE	0.214	FALSE	0.1189	FALSE	0.1284	FALSE	0.2753	FALSE	0.3658	FALSE	0.1374	FALSE	0.2011	FALSE
CTNNB1	2514	beta-catenin-TCF complex	GO:1990907							1	FALSE	FALSE	FALSE	FALSE	FALSE	FALSE	FALSE	FALSE	0.0551	TRUE	0.0602	TRUE	0.08997	TRUE	0.08415	TRUE	0.08918	TRUE	0.09051	TRUE	0.08447	TRUE	0.0968	TRUE
CTNNB1	2514	catenin complex	GO:0016342						0.306304		FALSE	FALSE	FALSE	FALSE	FALSE	FALSE	FALSE	FALSE	0.05861	TRUE	0.05396	TRUE	0.08567	TRUE	0.08049	TRUE	0.08947	TRUE	0.09308	TRUE	0.09313	TRUE	0.1041	FALSE
CTNNB1	2514	beta-catenin-TCF7L2 complex	GO:0070369						0.0566988	0.558963	FALSE	FALSE	FALSE	FALSE	FALSE	TRUE	FALSE	FALSE	0.05978	TRUE	0.06881	TRUE	0.09129	TRUE	0.08386	TRUE	0.09411	TRUE	0.08904	TRUE	0.08743	TRUE	0.09595	TRUE
CTNNB1	2514	cell-cell adherens junction	GO:0005913						0.151582		FALSE	FALSE	FALSE	FALSE	FALSE	FALSE	FALSE	FALSE	0.05521	TRUE	0.05789	TRUE	0.08887	TRUE	0.08043	TRUE	0.09454	TRUE	0.08807	TRUE	0.08044	TRUE	0.09433	TRUE
CTNNB1	2514	transcription factor complex	GO:0005667						0.00266869	1	FALSE	FALSE	FALSE	FALSE	FALSE	TRUE	FALSE	FALSE	0.06794	TRUE	0.0796	TRUE	0.09363	TRUE	0.09248	TRUE	0.09778	TRUE	0.09915	TRUE	0.1117	FALSE	0.126	FALSE
CTNNB1	2514	nuclear euchromatin	GO:0005719						0.172288	1	FALSE	FALSE	FALSE	FALSE	FALSE	FALSE	FALSE	FALSE	0.05558	TRUE	0.05923	TRUE	0.09124	TRUE	0.08661	TRUE	0.1029	FALSE	0.09624	TRUE	0.095	TRUE	0.1058	FALSE
CTNNB1	2514	focal adhesion	GO:0005925						0.00277677	1	FALSE	FALSE	FALSE	FALSE	FALSE	TRUE	FALSE	FALSE	0.05529	TRUE	0.06068	TRUE	0.1068	FALSE	0.099	TRUE	0.1046	FALSE	0.1289	FALSE	0.1014	FALSE	0.1166	FALSE
CTNNB1	2514	adherens junction	GO:0005912						0.00191043	1	FALSE	FALSE	FALSE	FALSE	FALSE	TRUE	FALSE	FALSE	0.05469	TRUE	0.05712	TRUE	0.08806	TRUE	0.08153	TRUE	0.1135	FALSE	0.1368	FALSE	0.113	FALSE	0.1312	FALSE
CTNNB1	2514	basolateral plasma membrane	GO:0016323						0.0856863	1	FALSE	FALSE	FALSE	FALSE	FALSE	TRUE	FALSE	FALSE	0.06924	TRUE	0.07879	TRUE	0.1563	FALSE	0.1649	FALSE	0.1147	FALSE	0.138	FALSE	0.1326	FALSE	0.1275	FALSE
CTNNB1	2514	cell-cell junction	GO:0005911						0.0205771		FALSE	FALSE	FALSE	FALSE	FALSE	TRUE	FALSE	FALSE	0.05534	TRUE	0.05844	TRUE	0.09213	TRUE	0.08745	TRUE	0.1173	FALSE	0.1318	FALSE	0.1038	FALSE	0.1235	FALSE
CTNNB1	2514	extracellular exosome	GO:0070062								FALSE	FALSE	FALSE	FALSE	FALSE	FALSE	FALSE	FALSE	0.08043	TRUE	0.09115	TRUE	0.1613	FALSE	0.1614	FALSE	0.1223	FALSE	0.1477	FALSE	0.1155	FALSE	0.1247	FALSE
CTNNB1	2514	beta-catenin destruction complex	GO:0030877						0.413436	1	FALSE	FALSE	FALSE	FALSE	FALSE	FALSE	FALSE	FALSE	0.07296	TRUE	0.08718	TRUE	0.1171	FALSE	0.1056	FALSE	0.1237	FALSE	0.1607	FALSE	0.2042	FALSE	0.1635	FALSE
CTNNB1	2514	lateral plasma membrane	GO:0016328						0.250424		FALSE	FALSE	FALSE	FALSE	FALSE	FALSE	FALSE	FALSE	0.06529	TRUE	0.07801	TRUE	0.1104	FALSE	0.1033	FALSE	0.1308	FALSE	0.1469	FALSE	0.1509	FALSE	0.1452	FALSE
CTNNB1	2514	centrosome	GO:0005813						1.12959e-12	0.432597	FALSE	FALSE	FALSE	FALSE	FALSE	TRUE	FALSE	FALSE	0.06295	TRUE	0.07429	TRUE	0.1161	FALSE	0.1153	FALSE	0.1452	FALSE	0.2141	FALSE	0.1602	FALSE	0.1884	FALSE
CTNNB1	2514	protein-DNA complex	GO:0032993						0.320213	1	FALSE	FALSE	FALSE	FALSE	FALSE	FALSE	FALSE	FALSE	0.1024	FALSE	0.1354	FALSE	0.1104	FALSE	0.1038	FALSE	0.149	FALSE	0.143	FALSE	0.1884	FALSE	0.1686	FALSE
CTNNB1	2514	nucleus	GO:0005634	0.000147						1	TRUE	FALSE	FALSE	FALSE	FALSE	FALSE	FALSE	FALSE	0.07555	TRUE	0.08128	TRUE	0.1177	FALSE	0.1184	FALSE	0.149	FALSE	0.1925	FALSE	0.1617	FALSE	0.1805	FALSE
CTNNB1	2514	cell cortex	GO:0005938						0.21577		FALSE	FALSE	FALSE	FALSE	FALSE	FALSE	FALSE	FALSE	0.08063	TRUE	0.1018	FALSE	0.1202	FALSE	0.111	FALSE	0.1585	FALSE	0.2203	FALSE	0.2188	FALSE	0.2044	FALSE
CTNNB1	2514	plasma membrane	GO:0005886								FALSE	FALSE	FALSE	FALSE	FALSE	FALSE	FALSE	FALSE	0.07877	TRUE	0.08879	TRUE	0.1463	FALSE	0.1543	FALSE	0.1671	FALSE	0.2206	FALSE	0.2012	FALSE	0.2047	FALSE
CTNNB1	2514	cell periphery	GO:0071944								FALSE	FALSE	FALSE	FALSE	FALSE	FALSE	FALSE	FALSE	0.06281	TRUE	0.06634	TRUE	0.1071	FALSE	0.09821	TRUE	0.1694	FALSE	0.1963	FALSE	0.1744	FALSE	0.1531	FALSE
CTNNB1	2514	cell junction	GO:0030054						0.000292898		FALSE	FALSE	FALSE	FALSE	FALSE	TRUE	FALSE	FALSE	0.07292	TRUE	0.08167	TRUE	0.1403	FALSE	0.1411	FALSE	0.1783	FALSE	0.2902	FALSE	0.2326	FALSE	0.2504	FALSE
CTNNB1	2514	cytosol	GO:0005829	0.0234						0.00397085	TRUE	FALSE	FALSE	FALSE	FALSE	FALSE	TRUE	FALSE	0.09562	TRUE	0.102	FALSE	0.1527	FALSE	0.1556	FALSE	0.1959	FALSE	0.2635	FALSE	0.22	FALSE	0.2309	FALSE
CTNNB1	2514	cytoplasm	GO:0005737							1	FALSE	FALSE	FALSE	FALSE	FALSE	FALSE	FALSE	FALSE	0.09899	TRUE	0.1034	FALSE	0.1537	FALSE	0.1547	FALSE	0.2019	FALSE	0.2703	FALSE	0.2439	FALSE	0.2612	FALSE
CTNNB1	2514	intracellular	GO:0005622	2.11e-05						1	TRUE	FALSE	FALSE	FALSE	FALSE	FALSE	FALSE	FALSE	0.1218	FALSE	0.1365	FALSE	0.1474	FALSE	0.1645	FALSE	0.223	FALSE	0.2868	FALSE	0.2664	FALSE	0.2847	FALSE
CTNNB1	2514	perinuclear region of cytoplasm	GO:0048471						0.019828		FALSE	FALSE	FALSE	FALSE	FALSE	TRUE	FALSE	FALSE	0.0892	TRUE	0.09974	TRUE	0.1461	FALSE	0.149	FALSE	0.2256	FALSE	0.2955	FALSE	0.2713	FALSE	0.2756	FALSE
CTNNB1	2514	protein-containing complex	GO:0032991			0.0413753				1	FALSE	FALSE	TRUE	FALSE	FALSE	FALSE	FALSE	FALSE	0.2167	FALSE	0.2746	FALSE	0.2409	FALSE	0.2247	FALSE	0.2367	FALSE	0.2604	FALSE	0.3466	FALSE	0.3323	FALSE
CTNNB1	2514	I-SMAD binding	GO:0070411						0.0255492	1	FALSE	FALSE	FALSE	FALSE	FALSE	TRUE	FALSE	FALSE	0.05469	TRUE	0.05652	TRUE	0.08567	TRUE	0.07742	TRUE	0.0852	TRUE	0.0856	TRUE	0.07814	TRUE	0.09212	TRUE
CTNNB1	2514	SMAD binding	GO:0046332						0.000793099	1	FALSE	FALSE	FALSE	FALSE	FALSE	TRUE	FALSE	FALSE	0.05518	TRUE	0.05815	TRUE	0.08567	TRUE	0.07844	TRUE	0.0852	TRUE	0.08577	TRUE	0.07814	TRUE	0.09201	TRUE
CTNNB1	2514	alpha-catenin binding	GO:0045294						0.220573	1	FALSE	FALSE	FALSE	FALSE	FALSE	FALSE	FALSE	FALSE	0.05656	TRUE	0.06036	TRUE	0.0938	TRUE	0.08716	TRUE	0.0852	TRUE	0.0856	TRUE	0.07817	TRUE	0.0927	TRUE
CTNNB1	2514	ion channel binding	GO:0044325						0.436125		FALSE	FALSE	FALSE	FALSE	FALSE	FALSE	FALSE	FALSE	0.06407	TRUE	0.0735	TRUE	0.1175	FALSE	0.1186	FALSE	0.09068	TRUE	0.1046	FALSE	0.0866	TRUE	0.09916	TRUE
CTNNB1	2514	nuclear hormone receptor binding	GO:0035257						4.16793e-07	1	FALSE	FALSE	FALSE	FALSE	FALSE	TRUE	FALSE	FALSE	0.06524	TRUE	0.06823	TRUE	0.08839	TRUE	0.08532	TRUE	0.09127	TRUE	0.08605	TRUE	0.07953	TRUE	0.0927	TRUE
CTNNB1	2514	RNA polymerase II transcription factor binding	GO:0001085						0.0913673	1	FALSE	FALSE	FALSE	FALSE	FALSE	TRUE	FALSE	FALSE	0.05766	TRUE	0.06254	TRUE	0.08738	TRUE	0.08273	TRUE	0.09151	TRUE	0.1069	FALSE	0.08359	TRUE	0.103	FALSE
CTNNB1	2514	RNA polymerase II activating transcription factor binding	GO:0001102						0.476958		FALSE	FALSE	FALSE	FALSE	FALSE	FALSE	FALSE	FALSE	0.05602	TRUE	0.05883	TRUE	0.08747	TRUE	0.08206	TRUE	0.09259	TRUE	0.08974	TRUE	0.08208	TRUE	0.0945	TRUE
CTNNB1	2514	transcription factor binding	GO:0008134						4.19421e-13	1	FALSE	FALSE	FALSE	FALSE	FALSE	TRUE	FALSE	FALSE	0.06337	TRUE	0.06979	TRUE	0.09147	TRUE	0.08777	TRUE	0.09564	TRUE	0.1038	FALSE	0.08367	TRUE	0.1016	FALSE
CTNNB1	2514	transcription coactivator activity	GO:0003713						1.20591e-07	1	FALSE	FALSE	FALSE	FALSE	FALSE	TRUE	FALSE	FALSE	0.05875	TRUE	0.06814	TRUE	0.09257	TRUE	0.08881	TRUE	0.09623	TRUE	0.09441	TRUE	0.08689	TRUE	0.1073	FALSE
CTNNB1	2514	cadherin binding	GO:0045296						0.150772		FALSE	FALSE	FALSE	FALSE	FALSE	FALSE	FALSE	FALSE	0.0654	TRUE	0.07532	TRUE	0.1281	FALSE	0.1229	FALSE	0.1057	FALSE	0.1282	FALSE	0.1076	FALSE	0.1151	FALSE
CTNNB1	2514	kinase binding	GO:0019900						1.03219e-09	1	FALSE	FALSE	FALSE	FALSE	FALSE	TRUE	FALSE	FALSE	0.06803	TRUE	0.07077	TRUE	0.09746	TRUE	0.08692	TRUE	0.1097	FALSE	0.1297	FALSE	0.1073	FALSE	0.1288	FALSE
CTNNB1	2514	enzyme binding	GO:0019899						7.90519e-30	1	FALSE	FALSE	FALSE	FALSE	FALSE	TRUE	FALSE	FALSE	0.08032	TRUE	0.08563	TRUE	0.1079	FALSE	0.1023	FALSE	0.1129	FALSE	0.1111	FALSE	0.1077	FALSE	0.1068	FALSE
CTNNB1	2514	protein C-terminus binding	GO:0008022						2.91175e-05	1	FALSE	FALSE	FALSE	FALSE	FALSE	TRUE	FALSE	FALSE	0.05673	TRUE	0.0605	TRUE	0.09378	TRUE	0.08897	TRUE	0.1184	FALSE	0.1344	FALSE	0.1242	FALSE	0.1298	FALSE
CTNNB1	2514	protein phosphatase binding	GO:0019903						0.00034996	1	FALSE	FALSE	FALSE	FALSE	FALSE	TRUE	FALSE	FALSE	0.0778	TRUE	0.08478	TRUE	0.1116	FALSE	0.1025	FALSE	0.1315	FALSE	0.1434	FALSE	0.1408	FALSE	0.1571	FALSE
CTNNB1	2514	estrogen receptor binding	GO:0030331						0.0150329	1	FALSE	FALSE	FALSE	FALSE	FALSE	TRUE	FALSE	FALSE	0.06196	TRUE	0.06502	TRUE	0.09882	TRUE	0.09371	TRUE	0.1548	FALSE	0.1709	FALSE	0.1509	FALSE	0.1791	FALSE
CTNNB1	2514	protein binding	GO:0005515							1	FALSE	FALSE	FALSE	FALSE	FALSE	FALSE	FALSE	FALSE	0.08658	TRUE	0.09873	TRUE	0.1445	FALSE	0.1493	FALSE	0.1767	FALSE	0.2303	FALSE	0.1978	FALSE	0.21	FALSE
ERG	3446	positive regulation of transcription by RNA polymerase II	GO:0045944			0.0294922			2.70256e-08	1	FALSE	FALSE	TRUE	FALSE	FALSE	TRUE	FALSE	TRUE	0.08961	TRUE	0.08474	TRUE	0.108	FALSE	0.1052	FALSE	0.03484	TRUE	0.05552	TRUE	0.03299	TRUE	0.04198	TRUE
ERG	3446	regulation of transcription by RNA polymerase II	GO:0006357						3.59727e-16	1	FALSE	FALSE	FALSE	FALSE	FALSE	TRUE	FALSE	TRUE	0.08964	TRUE	0.08655	TRUE	0.1093	FALSE	0.108	FALSE	0.04688	TRUE	0.06304	TRUE	0.04035	TRUE	0.05422	TRUE
ERG	3446	cell differentiation	GO:0030154			0.0294922			4.51588e-09		FALSE	FALSE	TRUE	FALSE	FALSE	TRUE	FALSE	FALSE	0.08964	TRUE	0.08563	TRUE	0.1093	FALSE	0.11	FALSE	0.05536	TRUE	0.05667	TRUE	0.04014	TRUE	0.06194	TRUE
ERG	3446	nucleus	GO:0005634	0.000147						1	TRUE	FALSE	FALSE	FALSE	FALSE	FALSE	FALSE	FALSE	0.09734	TRUE	0.09683	TRUE	0.1172	FALSE	0.1155	FALSE	0.05233	TRUE	0.06394	TRUE	0.04674	TRUE	0.05889	TRUE
ERG	3446	ribonucleoprotein complex	GO:1990904							1	FALSE	FALSE	FALSE	FALSE	FALSE	FALSE	FALSE	FALSE	0.09815	TRUE	0.1261	FALSE	0.134	FALSE	0.1334	FALSE	0.1204	FALSE	0.09235	TRUE	0.1117	FALSE	0.1045	FALSE
ERG	3446	RNA polymerase II proximal promoter sequence-specific DNA binding	GO:0000978						1.33338e-06	1	FALSE	FALSE	FALSE	FALSE	FALSE	TRUE	FALSE	TRUE	0.08101	TRUE	0.07814	TRUE	0.07619	TRUE	0.08202	TRUE	0.03149	TRUE	0.04399	TRUE	0.02861	TRUE	0.03582	TRUE
ERG	3446	RNA polymerase II transcription factor activity, sequence-specific DNA binding	GO:0000981						8.932e-07		FALSE	FALSE	FALSE	FALSE	FALSE	TRUE	FALSE	TRUE	0.07649	TRUE	0.06534	TRUE	0.07101	TRUE	0.07523	TRUE	0.03149	TRUE	0.04399	TRUE	0.02861	TRUE	0.03582	TRUE
ERG	3446	protein binding	GO:0005515							1	FALSE	FALSE	FALSE	FALSE	FALSE	FALSE	FALSE	FALSE	0.1419	FALSE	0.1615	FALSE	0.1671	FALSE	0.1649	FALSE	0.1163	FALSE	0.09887	TRUE	0.09671	TRUE	0.1135	FALSE
ETV6	3495	cell differentiation	GO:0030154			0.0294922			4.51588e-09		FALSE	FALSE	TRUE	FALSE	FALSE	TRUE	FALSE	FALSE	0.1689	FALSE	0.1547	FALSE	0.1802	FALSE	0.1795	FALSE	0.09207	TRUE	0.07376	TRUE	0.08328	TRUE	0.08871	TRUE
ETV6	3495	hematopoietic stem cell proliferation	GO:0071425						0.173466	1	FALSE	FALSE	FALSE	FALSE	FALSE	FALSE	FALSE	FALSE	0.104	FALSE	0.09214	TRUE	0.08995	TRUE	0.0985	TRUE	0.09446	TRUE	0.0878	TRUE	0.08079	TRUE	0.08965	TRUE
ETV6	3495	negative regulation of transcription by RNA polymerase II	GO:0000122						1.02557e-08	1	FALSE	FALSE	FALSE	FALSE	FALSE	TRUE	FALSE	TRUE	0.1503	FALSE	0.1435	FALSE	0.1567	FALSE	0.1583	FALSE	0.119	FALSE	0.1134	FALSE	0.1021	FALSE	0.125	FALSE
ETV6	3495	regulation of transcription by RNA polymerase II	GO:0006357						3.59727e-16	1	FALSE	FALSE	FALSE	FALSE	FALSE	TRUE	FALSE	TRUE	0.1521	FALSE	0.1527	FALSE	0.1704	FALSE	0.1651	FALSE	0.119	FALSE	0.1065	FALSE	0.1053	FALSE	0.1281	FALSE
ETV6	3495	nucleus	GO:0005634	0.000147						1	TRUE	FALSE	FALSE	FALSE	FALSE	FALSE	FALSE	FALSE	0.1689	FALSE	0.1547	FALSE	0.18	FALSE	0.1794	FALSE	0.1683	FALSE	0.1509	FALSE	0.1586	FALSE	0.1679	FALSE
ETV6	3495	cytosol	GO:0005829	0.0234						0.00397085	TRUE	FALSE	FALSE	FALSE	FALSE	FALSE	TRUE	FALSE	0.2656	FALSE	0.2348	FALSE	0.2623	FALSE	0.2651	FALSE	0.2377	FALSE	0.2247	FALSE	0.209	FALSE	0.2183	FALSE
ETV6	3495	nucleolus	GO:0005730	0.039					5.94647e-18	0.0161417	TRUE	FALSE	FALSE	FALSE	FALSE	TRUE	TRUE	FALSE	0.1702	FALSE	0.162	FALSE	0.1804	FALSE	0.1796	FALSE	0.2834	FALSE	0.2772	FALSE	0.2526	FALSE	0.2478	FALSE
ETV6	3495	RNA polymerase II transcription factor activity, sequence-specific DNA binding	GO:0000981						8.932e-07		FALSE	FALSE	FALSE	FALSE	FALSE	TRUE	FALSE	TRUE	0.1091	FALSE	0.105	FALSE	0.1051	FALSE	0.1011	FALSE	0.08986	TRUE	0.0732	TRUE	0.08094	TRUE	0.08156	TRUE
ETV6	3495	RNA polymerase II regulatory region sequence-specific DNA binding	GO:0000977						1.17331e-09	1	FALSE	FALSE	FALSE	FALSE	FALSE	TRUE	FALSE	TRUE	0.09858	TRUE	0.08974	TRUE	0.08688	TRUE	0.09089	TRUE	0.08986	TRUE	0.0732	TRUE	0.08079	TRUE	0.08156	TRUE
ETV6	3495	protein domain specific binding	GO:0019904						3.83366e-11	1	FALSE	FALSE	FALSE	FALSE	FALSE	TRUE	FALSE	FALSE	0.144	FALSE	0.1248	FALSE	0.1628	FALSE	0.1388	FALSE	0.09858	TRUE	0.07661	TRUE	0.08173	TRUE	0.08263	TRUE
ETV6	3495	protein binding	GO:0005515							1	FALSE	FALSE	FALSE	FALSE	FALSE	FALSE	FALSE	FALSE	0.2752	FALSE	0.2608	FALSE	0.273	FALSE	0.2762	FALSE	0.206	FALSE	0.162	FALSE	0.1837	FALSE	0.2032	FALSE
BIRC5	593	mitotic spindle assembly	GO:0090307						0.0204257	1	FALSE	FALSE	FALSE	FALSE	FALSE	TRUE	FALSE	FALSE	0.05315	TRUE	0.05903	TRUE	0.04628	TRUE	0.04248	TRUE	0.04883	TRUE	0.04832	TRUE	0.0645	TRUE	0.0583	TRUE
BIRC5	593	protein-containing complex localization	GO:0031503						0.0329506	1	FALSE	FALSE	FALSE	FALSE	FALSE	TRUE	FALSE	FALSE	0.08458	TRUE	0.1122	FALSE	0.08815	TRUE	0.09072	TRUE	0.1526	FALSE	0.1807	FALSE	0.1436	FALSE	0.1374	FALSE
BIRC5	593	protein phosphorylation	GO:0006468						4.37011e-09		FALSE	FALSE	FALSE	FALSE	FALSE	TRUE	FALSE	FALSE	0.1316	FALSE	0.1138	FALSE	0.138	FALSE	0.1262	FALSE	0.2446	FALSE	0.2425	FALSE	0.1667	FALSE	0.207	FALSE
BIRC5	593	sensory perception of sound	GO:0007605						0.54763		FALSE	FALSE	FALSE	FALSE	FALSE	FALSE	FALSE	FALSE	0.2214	FALSE	0.2692	FALSE	0.2353	FALSE	0.242	FALSE	0.3121	FALSE	0.2484	FALSE	0.2477	FALSE	0.2257	FALSE
BIRC5	593	negative regulation of transcription, DNA-templated	GO:0045892						2.32841e-10	1	FALSE	FALSE	FALSE	FALSE	FALSE	TRUE	FALSE	FALSE	0.1566	FALSE	0.1742	FALSE	0.1986	FALSE	0.2302	FALSE	0.3446	FALSE	0.2709	FALSE	0.2536	FALSE	0.2204	FALSE
BIRC5	593	negative regulation of apoptotic process	GO:0043066			0.0294922			0.00764751		FALSE	FALSE	TRUE	FALSE	FALSE	TRUE	FALSE	TRUE	0.1486	FALSE	0.1222	FALSE	0.1777	FALSE	0.1535	FALSE	0.4099	FALSE	0.3922	FALSE	0.3673	FALSE	0.2809	FALSE
BIRC5	593	condensed chromosome kinetochore	GO:0000777						0.644534		FALSE	FALSE	FALSE	FALSE	FALSE	FALSE	FALSE	FALSE	0.04874	TRUE	0.05483	TRUE	0.0437	TRUE	0.04198	TRUE	0.04475	TRUE	0.04759	TRUE	0.06312	TRUE	0.05573	TRUE
BIRC5	593	chromosome passenger complex	GO:0032133						0.535701	1	FALSE	FALSE	FALSE	FALSE	FALSE	FALSE	FALSE	FALSE	0.05017	TRUE	0.06617	TRUE	0.0441	TRUE	0.04247	TRUE	0.04719	TRUE	0.05215	TRUE	0.06931	TRUE	0.05843	TRUE
BIRC5	593	nuclear chromosome	GO:0000228			0.0413753			7.37053e-07	1	FALSE	FALSE	TRUE	FALSE	FALSE	TRUE	FALSE	FALSE	0.1025	FALSE	0.1183	FALSE	0.0962	TRUE	0.1025	FALSE	0.1014	FALSE	0.105	FALSE	0.09685	TRUE	0.1073	FALSE
BIRC5	593	chromosome, centromeric region	GO:0000775						0.446834		FALSE	FALSE	FALSE	FALSE	FALSE	FALSE	FALSE	FALSE	0.07223	TRUE	0.07319	TRUE	0.05683	TRUE	0.05995	TRUE	0.1055	FALSE	0.1124	FALSE	0.1228	FALSE	0.1226	FALSE
BIRC5	593	midbody	GO:0030496						0.123928	1	FALSE	FALSE	FALSE	FALSE	FALSE	FALSE	FALSE	FALSE	0.1019	FALSE	0.1301	FALSE	0.08821	TRUE	0.09965	TRUE	0.2586	FALSE	0.2544	FALSE	0.1959	FALSE	0.2031	FALSE
BIRC5	593	cytosol	GO:0005829	0.0234						0.00397085	TRUE	FALSE	FALSE	FALSE	FALSE	FALSE	TRUE	FALSE	0.1865	FALSE	0.2137	FALSE	0.183	FALSE	0.1847	FALSE	0.2688	FALSE	0.2682	FALSE	0.2212	FALSE	0.2222	FALSE
BIRC5	593	cytoplasm	GO:0005737							1	FALSE	FALSE	FALSE	FALSE	FALSE	FALSE	FALSE	FALSE	0.1894	FALSE	0.2105	FALSE	0.189	FALSE	0.1878	FALSE	0.2692	FALSE	0.2756	FALSE	0.2374	FALSE	0.2287	FALSE
BIRC5	593	nucleus	GO:0005634	0.000147						1	TRUE	FALSE	FALSE	FALSE	FALSE	FALSE	FALSE	FALSE	0.167	FALSE	0.191	FALSE	0.1696	FALSE	0.1785	FALSE	0.2716	FALSE	0.2682	FALSE	0.2193	FALSE	0.2187	FALSE
BIRC5	593	Ran GTPase binding	GO:0008536				0.0941801		0.0439817	1	FALSE	FALSE	FALSE	TRUE	FALSE	TRUE	FALSE	FALSE	0.05597	TRUE	0.0705	TRUE	0.04743	TRUE	0.05127	TRUE	0.0947	TRUE	0.1066	FALSE	0.0996	TRUE	0.1011	FALSE
BIRC5	593	chaperone binding	GO:0051087						0.085032		FALSE	FALSE	FALSE	FALSE	FALSE	TRUE	FALSE	FALSE	0.08529	TRUE	0.1103	FALSE	0.08157	TRUE	0.1077	FALSE	0.1334	FALSE	0.1558	FALSE	0.1374	FALSE	0.1212	FALSE
BIRC5	593	enzyme binding	GO:0019899						7.90519e-30	1	FALSE	FALSE	FALSE	FALSE	FALSE	TRUE	FALSE	FALSE	0.08871	TRUE	0.1011	FALSE	0.09342	TRUE	0.1102	FALSE	0.2506	FALSE	0.2284	FALSE	0.2101	FALSE	0.1438	FALSE
BIRC5	593	identical protein binding	GO:0042802						6.47288e-14		FALSE	FALSE	FALSE	FALSE	FALSE	TRUE	FALSE	FALSE	0.1574	FALSE	0.1831	FALSE	0.167	FALSE	0.1606	FALSE	0.2646	FALSE	0.2677	FALSE	0.2158	FALSE	0.2116	FALSE
BIRC5	593	protein binding	GO:0005515							1	FALSE	FALSE	FALSE	FALSE	FALSE	FALSE	FALSE	FALSE	0.1907	FALSE	0.2324	FALSE	0.189	FALSE	0.1958	FALSE	0.2676	FALSE	0.2682	FALSE	0.2195	FALSE	0.2185	FALSE
MYB	7545	positive regulation of transcription by RNA polymerase II	GO:0045944			0.0294922			2.70256e-08	1	FALSE	FALSE	TRUE	FALSE	FALSE	TRUE	FALSE	TRUE	0.0299	TRUE	0.0361	TRUE	0.05235	TRUE	0.05046	TRUE	0.04108	TRUE	0.02066	TRUE	0.02849	TRUE	0.04475	TRUE
MYB	7545	positive regulation of transcription, DNA-templated	GO:0045893						3.59727e-16	1	FALSE	FALSE	FALSE	FALSE	FALSE	TRUE	FALSE	TRUE	0.0291	TRUE	0.03625	TRUE	0.0507	TRUE	0.04955	TRUE	0.04394	TRUE	0.02066	TRUE	0.0288	TRUE	0.04501	TRUE
MYB	7545	negative regulation of transcription by RNA polymerase II	GO:0000122						1.02557e-08	1	FALSE	FALSE	FALSE	FALSE	FALSE	TRUE	FALSE	TRUE	0.03022	TRUE	0.04055	TRUE	0.05099	TRUE	0.05016	TRUE	0.04591	TRUE	0.02288	TRUE	0.03198	TRUE	0.05414	TRUE
MYB	7545	negative regulation of transcription, DNA-templated	GO:0045892						2.32841e-10	1	FALSE	FALSE	FALSE	FALSE	FALSE	TRUE	FALSE	TRUE	0.03383	TRUE	0.04679	TRUE	0.05069	TRUE	0.05002	TRUE	0.05666	TRUE	0.03811	TRUE	0.03612	TRUE	0.06779	TRUE
MYB	7545	mitotic cell cycle	GO:0000278			0.0294922			2.15353e-11	1	FALSE	FALSE	TRUE	FALSE	FALSE	TRUE	FALSE	FALSE	0.02731	TRUE	0.03248	TRUE	0.04767	TRUE	0.05001	TRUE	0.08133	TRUE	0.2234	FALSE	0.05809	TRUE	0.1203	FALSE
MYB	7545	chromatin remodeling	GO:0006338						0.0365198	1	FALSE	FALSE	FALSE	FALSE	FALSE	TRUE	FALSE	TRUE	0.02731	TRUE	0.03248	TRUE	0.04767	TRUE	0.04955	TRUE	0.123	FALSE	0.1863	FALSE	0.1243	FALSE	0.1542	FALSE
MYB	7545	positive regulation of histone H3-K9 methylation	GO:0051574						0.0209961	1	FALSE	FALSE	FALSE	FALSE	FALSE	TRUE	FALSE	FALSE	0.06302	TRUE	0.1154	FALSE	0.07238	TRUE	0.06877	TRUE	0.1367	FALSE	0.2059	FALSE	0.1341	FALSE	0.194	FALSE
MYB	7545	positive regulation of histone H3-K4 methylation	GO:0051571						0.00322673	1	FALSE	FALSE	FALSE	FALSE	FALSE	TRUE	FALSE	FALSE	0.03695	TRUE	0.06215	TRUE	0.05275	TRUE	0.05331	TRUE	0.2026	FALSE	0.2331	FALSE	0.1357	FALSE	0.2029	FALSE
MYB	7545	positive regulation of T-helper cell differentiation	GO:0045624						0.263757	1	FALSE	FALSE	FALSE	FALSE	FALSE	FALSE	FALSE	FALSE	0.2885	FALSE	0.1894	FALSE	0.3976	FALSE	0.2692	FALSE	0.3696	FALSE	0.2076	FALSE	0.3838	FALSE	0.3821	FALSE
MYB	7545	protein binding	GO:0005515							1	FALSE	FALSE	FALSE	FALSE	FALSE	FALSE	FALSE	FALSE	0.03191	TRUE	0.04254	TRUE	0.05397	TRUE	0.05833	TRUE	0.03516	TRUE	0.02066	TRUE	0.02825	TRUE	0.04117	TRUE
MYB	7545	RNA polymerase II proximal promoter sequence-specific DNA binding	GO:0000978						1.33338e-06	1	FALSE	FALSE	FALSE	FALSE	FALSE	TRUE	FALSE	TRUE	0.02752	TRUE	0.03266	TRUE	0.04767	TRUE	0.04955	TRUE	0.03516	TRUE	0.02066	TRUE	0.02825	TRUE	0.04239	TRUE
MYC	7553	positive regulation of transcription by RNA polymerase II	GO:0045944			0.0294922			2.70256e-08	1	FALSE	FALSE	TRUE	FALSE	FALSE	TRUE	FALSE	TRUE	0.03063	TRUE	0.0292	TRUE	0.04225	TRUE	0.03633	TRUE	0.06472	TRUE	0.0387	TRUE	0.04857	TRUE	0.06274	TRUE
MYC	7553	cellular response to DNA damage stimulus	GO:0006974						5.12189e-18	1	FALSE	FALSE	FALSE	FALSE	FALSE	TRUE	FALSE	FALSE	0.02867	TRUE	0.02085	TRUE	0.04094	TRUE	0.03978	TRUE	0.06733	TRUE	0.06195	TRUE	0.07481	TRUE	0.06947	TRUE
MYC	7553	negative regulation of transcription by RNA polymerase II	GO:0000122						1.02557e-08	1	FALSE	FALSE	FALSE	FALSE	FALSE	TRUE	FALSE	TRUE	0.0309	TRUE	0.0301	TRUE	0.04088	TRUE	0.03588	TRUE	0.06799	TRUE	0.03845	TRUE	0.05267	TRUE	0.0731	TRUE
MYC	7553	positive regulation of transcription, DNA-templated	GO:0045893						3.59727e-16	1	FALSE	FALSE	FALSE	FALSE	FALSE	TRUE	FALSE	TRUE	0.03217	TRUE	0.0313	TRUE	0.0409	TRUE	0.03567	TRUE	0.06802	TRUE	0.03851	TRUE	0.04807	TRUE	0.06215	TRUE
MYC	7553	positive regulation of cell proliferation	GO:0008284			0.0294922			0.000414578		FALSE	FALSE	TRUE	FALSE	FALSE	TRUE	FALSE	FALSE	0.061	TRUE	0.07148	TRUE	0.08205	TRUE	0.07939	TRUE	0.07727	TRUE	0.0658	TRUE	0.1261	FALSE	0.1448	FALSE
MYC	7553	positive regulation of gene expression	GO:0010628						3.29072e-18	1	FALSE	FALSE	FALSE	FALSE	FALSE	TRUE	FALSE	TRUE	0.07795	TRUE	0.07863	TRUE	0.06636	TRUE	0.05566	TRUE	0.09675	TRUE	0.06739	TRUE	0.108	FALSE	0.1629	FALSE
MYC	7553	cell cycle arrest	GO:0007050						8.90948e-05	1	FALSE	FALSE	FALSE	FALSE	FALSE	TRUE	FALSE	FALSE	0.09999	TRUE	0.1232	FALSE	0.1001	FALSE	0.0971	TRUE	0.1001	FALSE	0.2273	FALSE	0.1529	FALSE	0.2303	FALSE
MYC	7553	cellular response to hypoxia	GO:0071456						0.562487		FALSE	FALSE	FALSE	FALSE	FALSE	FALSE	FALSE	FALSE	0.03987	TRUE	0.04263	TRUE	0.04418	TRUE	0.03957	TRUE	0.1159	FALSE	0.1372	FALSE	0.1316	FALSE	0.1504	FALSE
MYC	7553	ERK1 and ERK2 cascade	GO:0070371								FALSE	FALSE	FALSE	FALSE	FALSE	FALSE	FALSE	FALSE	0.1461	FALSE	0.116	FALSE	0.1142	FALSE	0.09508	TRUE	0.1425	FALSE	0.09377	TRUE	0.1598	FALSE	0.1719	FALSE
MYC	7553	MAPK cascade	GO:0000165						0.000107237		FALSE	FALSE	FALSE	FALSE	FALSE	TRUE	FALSE	FALSE	0.1224	FALSE	0.1202	FALSE	0.08755	TRUE	0.08894	TRUE	0.1543	FALSE	0.1806	FALSE	0.2093	FALSE	0.2266	FALSE
MYC	7553	cellular response to drug	GO:0035690						0.222142	1	FALSE	FALSE	FALSE	FALSE	FALSE	FALSE	FALSE	FALSE	0.3006	FALSE	0.3497	FALSE	0.1679	FALSE	0.17	FALSE	0.1834	FALSE	0.2362	FALSE	0.2996	FALSE	0.3991	FALSE
MYC	7553	chromatin remodeling	GO:0006338						0.0365198	1	FALSE	FALSE	FALSE	FALSE	FALSE	TRUE	FALSE	TRUE	0.01677	TRUE	0.01682	TRUE	0.04084	TRUE	0.0386	TRUE	0.2164	FALSE	0.2253	FALSE	0.1982	FALSE	0.2194	FALSE
MYC	7553	response to gamma radiation	GO:0010332						0.358825	1	FALSE	FALSE	FALSE	FALSE	FALSE	FALSE	FALSE	FALSE	0.09267	TRUE	0.08869	TRUE	0.07243	TRUE	0.06503	TRUE	0.2211	FALSE	0.204	FALSE	0.2183	FALSE	0.2523	FALSE
MYC	7553	regulation of gene expression	GO:0010468							1	FALSE	FALSE	FALSE	FALSE	FALSE	FALSE	FALSE	TRUE	0.1047	FALSE	0.1196	FALSE	0.06626	TRUE	0.05603	TRUE	0.2232	FALSE	0.2211	FALSE	0.1848	FALSE	0.278	FALSE
MYC	7553	negative regulation of monocyte differentiation	GO:0045656						0.307404	1	FALSE	FALSE	FALSE	FALSE	FALSE	FALSE	FALSE	FALSE	0.1603	FALSE	0.2203	FALSE	0.1006	FALSE	0.122	FALSE	0.2291	FALSE	0.2304	FALSE	0.2242	FALSE	0.2423	FALSE
MYC	7553	response to drug	GO:0042493						0.00304875	1	FALSE	FALSE	FALSE	FALSE	FALSE	TRUE	FALSE	FALSE	0.2334	FALSE	0.1707	FALSE	0.2348	FALSE	0.1675	FALSE	0.2362	FALSE	0.3341	FALSE	0.326	FALSE	0.2203	FALSE
MYC	7553	negative regulation of fibroblast proliferation	GO:0048147						0.0689918	1	FALSE	FALSE	FALSE	FALSE	FALSE	TRUE	FALSE	FALSE	0.1184	FALSE	0.1251	FALSE	0.08294	TRUE	0.08912	TRUE	0.238	FALSE	0.2778	FALSE	0.2306	FALSE	0.1838	FALSE
MYC	7553	positive regulation of response to DNA damage stimulus	GO:2001022						0.00344063	1	FALSE	FALSE	FALSE	FALSE	FALSE	TRUE	FALSE	FALSE	0.2037	FALSE	0.241	FALSE	0.1182	FALSE	0.1046	FALSE	0.2423	FALSE	0.2543	FALSE	0.2943	FALSE	0.3749	FALSE
MYC	7553	positive regulation of fibroblast proliferation	GO:0048146						0.375536	1	FALSE	FALSE	FALSE	FALSE	FALSE	FALSE	FALSE	FALSE	0.1481	FALSE	0.1943	FALSE	0.09921	TRUE	0.1117	FALSE	0.251	FALSE	0.2783	FALSE	0.2237	FALSE	0.2359	FALSE
MYC	7553	canonical Wnt signaling pathway	GO:0060070						0.18216		FALSE	FALSE	FALSE	FALSE	FALSE	FALSE	FALSE	FALSE	0.2023	FALSE	0.2363	FALSE	0.3087	FALSE	0.2526	FALSE	0.2604	FALSE	0.2066	FALSE	0.1996	FALSE	0.1989	FALSE
MYC	7553	negative regulation of cell division	GO:0051782						0.0470062	1	FALSE	FALSE	FALSE	FALSE	FALSE	TRUE	FALSE	FALSE	0.2953	FALSE	0.3342	FALSE	0.1913	FALSE	0.2776	FALSE	0.2635	FALSE	0.3675	FALSE	0.3979	FALSE	0.461	FALSE
MYC	7553	cellular response to UV	GO:0034644			0.0911409			0.226016	1	FALSE	FALSE	TRUE	FALSE	FALSE	FALSE	FALSE	FALSE	0.1197	FALSE	0.09446	TRUE	0.0936	TRUE	0.06803	TRUE	0.2873	FALSE	0.3199	FALSE	0.2712	FALSE	0.3016	FALSE
MYC	7553	positive regulation of cysteine-type endopeptidase activity involved in apoptotic process	GO:0043280						0.00721441	1	FALSE	FALSE	FALSE	FALSE	FALSE	TRUE	FALSE	FALSE	0.195	FALSE	0.1894	FALSE	0.08656	TRUE	0.09646	TRUE	0.2891	FALSE	0.2526	FALSE	0.2761	FALSE	0.3315	FALSE
MYC	7553	cellular iron ion homeostasis	GO:0006879						0.126559		FALSE	FALSE	FALSE	FALSE	FALSE	FALSE	FALSE	FALSE	0.2259	FALSE	0.2027	FALSE	0.2124	FALSE	0.1924	FALSE	0.3235	FALSE	0.2947	FALSE	0.2355	FALSE	0.2633	FALSE
MYC	7553	regulation of telomere maintenance	GO:0032204						0.296384	1	FALSE	FALSE	FALSE	FALSE	FALSE	FALSE	FALSE	FALSE	0.197	FALSE	0.2889	FALSE	0.1711	FALSE	0.1532	FALSE	0.4706	FALSE	0.5402	FALSE	0.2671	FALSE	0.403	FALSE
MYC	7553	positive regulation of epithelial cell proliferation	GO:0050679						0.559534		FALSE	FALSE	FALSE	FALSE	FALSE	FALSE	FALSE	FALSE	0.3222	FALSE	0.3715	FALSE	0.3376	FALSE	0.2785	FALSE	0.5576	FALSE	0.4914	FALSE	0.3575	FALSE	0.3751	FALSE
MYC	7553	positive regulation of DNA biosynthetic process	GO:2000573						0.760617	1	FALSE	FALSE	FALSE	FALSE	FALSE	FALSE	FALSE	FALSE	0.3057	FALSE	0.2243	FALSE	0.2948	FALSE	0.2549	FALSE	0.5748	FALSE	0.4413	FALSE	0.3493	FALSE	0.3905	FALSE
MYC	7553	protein-DNA complex disassembly	GO:0032986						0.000217884	1	FALSE	FALSE	FALSE	FALSE	FALSE	TRUE	FALSE	FALSE	0.3039	FALSE	0.5353	FALSE	0.3165	FALSE	0.395	FALSE	0.5913	FALSE	0.615	FALSE	0.4509	FALSE	0.4739	FALSE
MYC	7553	chromosome organization	GO:0051276	0.0273					3.54e-10	1	TRUE	FALSE	FALSE	FALSE	FALSE	TRUE	FALSE	FALSE	0.2216	FALSE	0.3394	FALSE	0.2746	FALSE	0.3335	FALSE	0.634	FALSE	0.6267	FALSE	0.5576	FALSE	0.5658	FALSE
MYC	7553	nucleus	GO:0005634	0.000147						1	TRUE	FALSE	FALSE	FALSE	FALSE	FALSE	FALSE	FALSE	0.01689	TRUE	0.01682	TRUE	0.04081	TRUE	0.03675	TRUE	0.0223	TRUE	0.0279	TRUE	0.02914	TRUE	0.03414	TRUE
MYC	7553	nucleoplasm	GO:0005654	1.54e-05						1.62708e-06	TRUE	FALSE	FALSE	FALSE	FALSE	FALSE	TRUE	FALSE	0.01696	TRUE	0.01682	TRUE	0.04081	TRUE	0.03805	TRUE	0.02599	TRUE	0.02878	TRUE	0.02976	TRUE	0.03523	TRUE
MYC	7553	nucleolus	GO:0005730	0.039					5.94647e-18	0.0161417	TRUE	FALSE	FALSE	FALSE	FALSE	TRUE	TRUE	FALSE	0.01751	TRUE	0.01741	TRUE	0.04292	TRUE	0.03856	TRUE	0.05232	TRUE	0.04107	TRUE	0.03961	TRUE	0.04589	TRUE
MYC	7553	nuclear chromatin	GO:0000790			0.0413753			0.000106909	0.960609	FALSE	FALSE	TRUE	FALSE	FALSE	TRUE	FALSE	TRUE	0.02364	TRUE	0.02534	TRUE	0.04081	TRUE	0.03572	TRUE	0.07643	TRUE	0.1047	FALSE	0.06457	TRUE	0.094	TRUE
MYC	7553	protein-containing complex	GO:0032991			0.0413753				1	FALSE	FALSE	TRUE	FALSE	FALSE	FALSE	FALSE	FALSE	0.1209	FALSE	0.1574	FALSE	0.1644	FALSE	0.1406	FALSE	0.6661	FALSE	0.6395	FALSE	0.5411	FALSE	0.5862	FALSE
MYC	7553	protein binding	GO:0005515							1	FALSE	FALSE	FALSE	FALSE	FALSE	FALSE	FALSE	FALSE	0.02182	TRUE	0.02266	TRUE	0.04735	TRUE	0.04685	TRUE	0.04805	TRUE	0.03814	TRUE	0.03548	TRUE	0.04366	TRUE
MYC	7553	transcription factor binding	GO:0008134						4.19421e-13	1	FALSE	FALSE	FALSE	FALSE	FALSE	TRUE	FALSE	TRUE	0.02723	TRUE	0.02849	TRUE	0.04081	TRUE	0.03566	TRUE	0.06009	TRUE	0.03814	TRUE	0.0413	TRUE	0.05786	TRUE
MYC	7553	RNA polymerase II proximal promoter sequence-specific DNA binding	GO:0000978						1.33338e-06	1	FALSE	FALSE	FALSE	FALSE	FALSE	TRUE	FALSE	TRUE	0.02278	TRUE	0.02234	TRUE	0.04098	TRUE	0.03572	TRUE	0.06022	TRUE	0.03814	TRUE	0.03961	TRUE	0.05328	TRUE
MYC	7553	DNA-binding transcription factor activity	GO:0003700			0.0615385			1.70958e-13		FALSE	FALSE	TRUE	FALSE	FALSE	TRUE	FALSE	TRUE	0.02489	TRUE	0.02583	TRUE	0.04098	TRUE	0.03633	TRUE	0.0604	TRUE	0.03814	TRUE	0.04007	TRUE	0.05328	TRUE
MYC	7553	RNA polymerase II transcription factor activity, sequence-specific DNA binding	GO:0000981						8.932e-07		FALSE	FALSE	FALSE	FALSE	FALSE	TRUE	FALSE	TRUE	0.02954	TRUE	0.03105	TRUE	0.04122	TRUE	0.04008	TRUE	0.06091	TRUE	0.03856	TRUE	0.03997	TRUE	0.05328	TRUE
MYC	7553	activating transcription factor binding	GO:0033613						0.150772	1	FALSE	FALSE	FALSE	FALSE	FALSE	FALSE	FALSE	TRUE	0.05077	TRUE	0.05455	TRUE	0.04407	TRUE	0.03971	TRUE	0.06867	TRUE	0.0407	TRUE	0.06068	TRUE	0.07009	TRUE
MYC	7553	transcriptional activator activity, RNA polymerase II proximal promoter sequence-specific DNA binding	GO:0001077						0.0448416		FALSE	FALSE	FALSE	FALSE	FALSE	TRUE	FALSE	TRUE	0.02296	TRUE	0.02387	TRUE	0.04107	TRUE	0.03816	TRUE	0.0695	TRUE	0.04047	TRUE	0.03993	TRUE	0.05453	TRUE
MYC	7553	repressing transcription factor binding	GO:0070491						0.0101579	1	FALSE	FALSE	FALSE	FALSE	FALSE	TRUE	FALSE	TRUE	0.02672	TRUE	0.03376	TRUE	0.04081	TRUE	0.0358	TRUE	0.08969	TRUE	0.08472	TRUE	0.1062	FALSE	0.1148	FALSE
MYC	7553	E-box binding	GO:0070888						0.0486276	1	FALSE	FALSE	FALSE	FALSE	FALSE	TRUE	FALSE	FALSE	0.02574	TRUE	0.02718	TRUE	0.04302	TRUE	0.03938	TRUE	0.1167	FALSE	0.08364	TRUE	0.1002	FALSE	0.1315	FALSE
MYC	7553	protein-containing complex binding	GO:0044877						5.11565e-17	1	FALSE	FALSE	FALSE	FALSE	FALSE	TRUE	FALSE	FALSE	0.1437	FALSE	0.1756	FALSE	0.1435	FALSE	0.1671	FALSE	0.2799	FALSE	0.3163	FALSE	0.3138	FALSE	0.2699	FALSE
POLR2A	9187	positive regulation of RNA splicing	GO:0033120						0.0564849		FALSE	FALSE	FALSE	FALSE	FALSE	TRUE	FALSE	FALSE	0.03626	TRUE	0.03513	TRUE	0.03573	TRUE	0.04139	TRUE	0.02572	TRUE	0.03134	TRUE	0.02497	TRUE	0.03467	TRUE
POLR2A	9187	transcription by RNA polymerase II	GO:0006366						8.26507e-08	1	FALSE	FALSE	FALSE	FALSE	FALSE	TRUE	FALSE	TRUE	0.1698	FALSE	0.1566	FALSE	0.2056	FALSE	0.1772	FALSE	0.03312	TRUE	0.03356	TRUE	0.03502	TRUE	0.03678	TRUE
POLR2A	9187	DNA-templated transcription, termination	GO:0006353						0.325623		FALSE	FALSE	FALSE	FALSE	FALSE	FALSE	FALSE	TRUE	0.04589	TRUE	0.03908	TRUE	0.03573	TRUE	0.04601	TRUE	0.07692	TRUE	0.07132	TRUE	0.04604	TRUE	0.04291	TRUE
POLR2A	9187	DNA-directed RNA polymerase II, core complex	GO:0005665						0.172288	1	FALSE	FALSE	FALSE	FALSE	FALSE	FALSE	FALSE	TRUE	0.101	FALSE	0.08234	TRUE	0.1053	FALSE	0.09438	TRUE	0.02216	TRUE	0.02445	TRUE	0.02191	TRUE	0.02453	TRUE
POLR2A	9187	nucleus	GO:0005634	0.000147						1	TRUE	FALSE	FALSE	FALSE	FALSE	FALSE	FALSE	FALSE	0.3383	FALSE	0.3212	FALSE	0.344	FALSE	0.3248	FALSE	0.02216	TRUE	0.02436	TRUE	0.02273	TRUE	0.02504	TRUE
POLR2A	9187	Prp19 complex	GO:0000974						0.172288	1	FALSE	FALSE	FALSE	FALSE	FALSE	FALSE	FALSE	TRUE	0.0491	TRUE	0.04119	TRUE	0.04822	TRUE	0.04501	TRUE	0.02268	TRUE	0.03158	TRUE	0.02284	TRUE	0.02555	TRUE
POLR2A	9187	promoter-specific chromatin binding	GO:1990841							1	FALSE	FALSE	FALSE	FALSE	FALSE	FALSE	FALSE	TRUE	0.03653	TRUE	0.0355	TRUE	0.03824	TRUE	0.04129	TRUE	0.02216	TRUE	0.02436	TRUE	0.02191	TRUE	0.02453	TRUE
POLR2A	9187	RNA polymerase II activity	GO:0001055							1	FALSE	FALSE	FALSE	FALSE	FALSE	FALSE	FALSE	TRUE	0.03739	TRUE	0.03622	TRUE	0.04198	TRUE	0.04129	TRUE	0.02235	TRUE	0.02445	TRUE	0.02191	TRUE	0.02465	TRUE
POLR2A	9187	RNA binding	GO:0003723						2.12021e-34	1	FALSE	FALSE	FALSE	FALSE	FALSE	TRUE	FALSE	FALSE	0.1678	FALSE	0.1745	FALSE	0.1569	FALSE	0.1272	FALSE	0.02259	TRUE	0.02445	TRUE	0.02346	TRUE	0.02514	TRUE
POLR2A	9187	DNA-directed 5'-3' RNA polymerase activity	GO:0003899						0.0494704	1	FALSE	FALSE	FALSE	FALSE	FALSE	TRUE	FALSE	FALSE	0.03739	TRUE	0.03647	TRUE	0.04217	TRUE	0.04215	TRUE	0.02615	TRUE	0.0296	TRUE	0.02422	TRUE	0.02767	TRUE
POLR2A	9187	ubiquitin protein ligase binding	GO:0031625						3.70959e-07	1	FALSE	FALSE	FALSE	FALSE	FALSE	TRUE	FALSE	FALSE	0.166	FALSE	0.1403	FALSE	0.1545	FALSE	0.143	FALSE	0.0348	TRUE	0.04144	TRUE	0.02854	TRUE	0.0362	TRUE
POLR2A	9187	protein binding	GO:0005515							1	FALSE	FALSE	FALSE	FALSE	FALSE	FALSE	FALSE	FALSE	0.4955	FALSE	0.5048	FALSE	0.4976	FALSE	0.466	FALSE	0.04056	TRUE	0.04005	TRUE	0.04411	TRUE	0.04624	TRUE
POLR2C	9189	transcription by RNA polymerase II	GO:0006366						8.26507e-08	1	FALSE	FALSE	FALSE	FALSE	FALSE	TRUE	FALSE	TRUE	0.2789	FALSE	0.2847	FALSE	0.3072	FALSE	0.2955	FALSE	0.03826	TRUE	0.0365	TRUE	0.04952	TRUE	0.04183	TRUE
POLR2C	9189	DNA-directed RNA polymerase II, core complex	GO:0005665						0.172288	1	FALSE	FALSE	FALSE	FALSE	FALSE	FALSE	FALSE	TRUE	0.2101	FALSE	0.2095	FALSE	0.179	FALSE	0.2107	FALSE	0.01914	TRUE	0.02023	TRUE	0.02109	TRUE	0.02224	TRUE
POLR2C	9189	DNA-directed RNA polymerase complex	GO:0000428						0.0630531	1	FALSE	FALSE	FALSE	FALSE	FALSE	TRUE	FALSE	TRUE	0.1269	FALSE	0.1344	FALSE	0.1028	FALSE	0.194	FALSE	0.03834	TRUE	0.03553	TRUE	0.03764	TRUE	0.03563	TRUE
POLR2C	9189	nucleus	GO:0005634	0.000147						1	TRUE	FALSE	FALSE	FALSE	FALSE	FALSE	FALSE	FALSE	0.4887	FALSE	0.512	FALSE	0.4569	FALSE	0.4427	FALSE	0.04614	TRUE	0.0483	TRUE	0.05088	TRUE	0.04533	TRUE
POLR2C	9189	nucleoplasm	GO:0005654	1.54e-05						1.62708e-06	TRUE	FALSE	FALSE	FALSE	FALSE	FALSE	TRUE	FALSE	0.4899	FALSE	0.5207	FALSE	0.4569	FALSE	0.4427	FALSE	0.04795	TRUE	0.04986	TRUE	0.05134	TRUE	0.04859	TRUE
POLR2C	9189	microtubule cytoskeleton	GO:0015630						2.13605e-16	1	FALSE	FALSE	FALSE	FALSE	FALSE	TRUE	FALSE	FALSE	0.4745	FALSE	0.5	FALSE	0.4019	FALSE	0.4359	FALSE	0.05511	TRUE	0.05325	TRUE	0.05568	TRUE	0.04739	TRUE
POLR2C	9189	cytosol	GO:0005829	0.0234						0.00397085	TRUE	FALSE	FALSE	FALSE	FALSE	FALSE	TRUE	FALSE	0.6095	FALSE	0.6463	FALSE	0.5723	FALSE	0.5616	FALSE	0.09297	TRUE	0.08632	TRUE	0.08474	TRUE	0.0779	TRUE
POLR2C	9189	RNA polymerase II activity	GO:0001055							1	FALSE	FALSE	FALSE	FALSE	FALSE	FALSE	FALSE	TRUE	0.07821	TRUE	0.08031	TRUE	0.06703	TRUE	0.08171	TRUE	0.01914	TRUE	0.02023	TRUE	0.02109	TRUE	0.02224	TRUE
POLR2C	9189	DNA-directed 5'-3' RNA polymerase activity	GO:0003899						0.0494704	1	FALSE	FALSE	FALSE	FALSE	FALSE	TRUE	FALSE	FALSE	0.07821	TRUE	0.08031	TRUE	0.06703	TRUE	0.08171	TRUE	0.02505	TRUE	0.02676	TRUE	0.02444	TRUE	0.02617	TRUE
POLR2C	9189	protein binding	GO:0005515							1	FALSE	FALSE	FALSE	FALSE	FALSE	FALSE	FALSE	FALSE	0.6121	FALSE	0.6691	FALSE	0.5723	FALSE	0.5618	FALSE	0.09403	TRUE	0.08662	TRUE	0.09002	TRUE	0.09108	TRUE
POLR2E	9192	transcription by RNA polymerase II	GO:0006366						8.26507e-08	1	FALSE	FALSE	FALSE	FALSE	FALSE	TRUE	FALSE	TRUE	0.1095	FALSE	0.113	FALSE	0.1656	FALSE	0.1444	FALSE	0.02255	TRUE	0.02437	TRUE	0.03118	TRUE	0.02911	TRUE
POLR2E	9192	DNA-directed RNA polymerase II, core complex	GO:0005665						0.172288	1	FALSE	FALSE	FALSE	FALSE	FALSE	FALSE	FALSE	TRUE	0.05712	TRUE	0.05726	TRUE	0.08119	TRUE	0.07757	TRUE	0.009737	TRUE	0.01145	TRUE	0.01078	TRUE	0.01215	TRUE
POLR2E	9192	DNA-directed RNA polymerase III complex	GO:0005666						0.378056	1	FALSE	FALSE	FALSE	FALSE	FALSE	FALSE	FALSE	TRUE	0.05348	TRUE	0.04776	TRUE	0.06632	TRUE	0.07383	TRUE	0.009737	TRUE	0.01145	TRUE	0.01078	TRUE	0.01215	TRUE
POLR2E	9192	DNA-directed RNA polymerase I complex	GO:0005736						0.245619	1	FALSE	FALSE	FALSE	FALSE	FALSE	FALSE	FALSE	TRUE	0.03245	TRUE	0.03259	TRUE	0.04299	TRUE	0.04293	TRUE	0.009902	TRUE	0.01184	TRUE	0.01124	TRUE	0.01261	TRUE
POLR2E	9192	nucleus	GO:0005634	0.000147						1	TRUE	FALSE	FALSE	FALSE	FALSE	FALSE	FALSE	FALSE	0.3089	FALSE	0.3309	FALSE	0.3719	FALSE	0.3317	FALSE	0.0259	TRUE	0.02682	TRUE	0.02797	TRUE	0.02593	TRUE
POLR2E	9192	DNA-directed RNA polymerase complex	GO:0000428						0.0630531	1	FALSE	FALSE	FALSE	FALSE	FALSE	TRUE	FALSE	TRUE	0.04374	TRUE	0.03863	TRUE	0.05371	TRUE	0.07901	TRUE	0.02614	TRUE	0.02745	TRUE	0.02315	TRUE	0.02321	TRUE
POLR2E	9192	nucleoplasm	GO:0005654	1.54e-05						1.62708e-06	TRUE	FALSE	FALSE	FALSE	FALSE	FALSE	TRUE	FALSE	0.32	FALSE	0.3572	FALSE	0.3774	FALSE	0.3344	FALSE	0.03017	TRUE	0.03018	TRUE	0.03098	TRUE	0.03031	TRUE
POLR2E	9192	RNA polymerase III activity	GO:0001056								FALSE	FALSE	FALSE	FALSE	FALSE	FALSE	FALSE	TRUE	0.02677	TRUE	0.02488	TRUE	0.03289	TRUE	0.03159	TRUE	0.009737	TRUE	0.01145	TRUE	0.01078	TRUE	0.01215	TRUE
POLR2E	9192	RNA polymerase II activity	GO:0001055							1	FALSE	FALSE	FALSE	FALSE	FALSE	FALSE	FALSE	TRUE	0.02379	TRUE	0.02376	TRUE	0.03199	TRUE	0.02897	TRUE	0.009737	TRUE	0.01145	TRUE	0.01078	TRUE	0.01215	TRUE
POLR2E	9192	RNA polymerase I activity	GO:0001054							1	FALSE	FALSE	FALSE	FALSE	FALSE	FALSE	FALSE	FALSE	0.02379	TRUE	0.02376	TRUE	0.03199	TRUE	0.02897	TRUE	0.009737	TRUE	0.01165	TRUE	0.01078	TRUE	0.01222	TRUE
POLR2E	9192	DNA-directed 5'-3' RNA polymerase activity	GO:0003899						0.0494704	1	FALSE	FALSE	FALSE	FALSE	FALSE	TRUE	FALSE	FALSE	0.02379	TRUE	0.02376	TRUE	0.03199	TRUE	0.02897	TRUE	0.01159	TRUE	0.01334	TRUE	0.01237	TRUE	0.01319	TRUE
POLR2E	9192	protein binding	GO:0005515							1	FALSE	FALSE	FALSE	FALSE	FALSE	FALSE	FALSE	FALSE	0.4832	FALSE	0.5637	FALSE	0.5567	FALSE	0.5021	FALSE	0.07984	TRUE	0.07033	TRUE	0.07366	TRUE	0.07741	TRUE
RUNX1	10471	chromatin remodeling	GO:0006338															FALSE	0.03134	TRUE	0.03797	TRUE	0.0485	TRUE	0.03987	TRUE
RUNX1	10471	contact inhibition	GO:0060242															FALSE	0.03177	TRUE	0.03867	TRUE	0.05693	TRUE	0.04001	TRUE
RUNX1	10471	cell quiescence	GO:0044838															FALSE	0.03481	TRUE	0.04031	TRUE	0.0569	TRUE	0.04613	TRUE
RUNX1	10471	G1 phase	GO:0051318															FALSE	0.04005	TRUE	0.04653	TRUE	0.06022	TRUE	0.05658	TRUE
RUNX1	10471	embryo development	GO:0009790															FALSE	0.04157	TRUE	0.04541	TRUE	0.06354	TRUE	0.05522	TRUE
RUNX1	10471	epithelial to mesenchymal transition	GO:0001837															FALSE	0.04157	TRUE	0.04541	TRUE	0.06063	TRUE	0.05542	TRUE
RUNX1	10471	mitotic cell cycle	GO:0000278															FALSE	0.0421	TRUE	0.04586	TRUE	0.06343	TRUE	0.05858	TRUE
RUNX1	10471	cellular senescence	GO:0090398															FALSE	0.0422	TRUE	0.04582	TRUE	0.06304	TRUE	0.05802	TRUE
RUNX1	10471	meiotic spindle assembly checkpoint	GO:0033316															FALSE	0.0422	TRUE	0.04739	TRUE	0.06544	TRUE	0.06095	TRUE
RUNX1	10471	DNA damage checkpoint	GO:0000077															FALSE	0.04234	TRUE	0.0474	TRUE	0.0639	TRUE	0.05893	TRUE
RUNX1	10471	angiogenesis	GO:0001525															FALSE	0.04238	TRUE	0.04588	TRUE	0.06343	TRUE	0.05856	TRUE
RUNX1	10471	transcription, DNA-templated	GO:0006351															FALSE	0.04256	TRUE	0.04593	TRUE	0.06534	TRUE	0.05879	TRUE
RUNX1	10471	DNA replication	GO:0006260															FALSE	0.04256	TRUE	0.04586	TRUE	0.06556	TRUE	0.05883	TRUE
RUNX1	10471	cell adhesion	GO:0007155															FALSE	0.04297	TRUE	0.04705	TRUE	0.0654	TRUE	0.05977	TRUE
RUNX1	10471	developmental process	GO:0032502															FALSE	0.04298	TRUE	0.04462	TRUE	0.08347	TRUE	0.06306	TRUE
RUNX1	10471	cell cycle	GO:0007049															FALSE	0.04335	TRUE	0.0469	TRUE	0.06555	TRUE	0.05972	TRUE
RUNX1	10471	cell differentiation	GO:0030154															FALSE	0.04395	TRUE	0.04655	TRUE	0.06561	TRUE	0.05962	TRUE
RUNX1	10471	immune response	GO:0006955															FALSE	0.04535	TRUE	0.04762	TRUE	0.06624	TRUE	0.06035	TRUE
RUNX1	10471	cell migration	GO:0016477															FALSE	0.04636	TRUE	0.04896	TRUE	0.06753	TRUE	0.0617	TRUE
RUNX1	10471	cell growth	GO:0016049															FALSE	0.04641	TRUE	0.04824	TRUE	0.06664	TRUE	0.06021	TRUE
RUNX1	10471	recombinational repair	GO:0000725															FALSE	0.04664	TRUE	0.04904	TRUE	0.06782	TRUE	0.06123	TRUE
RUNX1	10471	inflammatory response	GO:0006954															FALSE	0.04734	TRUE	0.04916	TRUE	0.06671	TRUE	0.06089	TRUE
RUNX1	10471	cell death	GO:0008219															FALSE	0.049	TRUE	0.05189	TRUE	0.06941	TRUE	0.06397	TRUE
RUNX1	10471	localization	GO:0051179															FALSE	0.04924	TRUE	0.05532	TRUE	0.07765	TRUE	0.06972	TRUE
RUNX1	10471	cell proliferation	GO:0008283															FALSE	0.04969	TRUE	0.05224	TRUE	0.07291	TRUE	0.06727	TRUE
RUNX1	10471	apoptotic process	GO:0006915															FALSE	0.04985	TRUE	0.0524	TRUE	0.07268	TRUE	0.06724	TRUE
RUNX1	10471	homeostatic process	GO:0042592															FALSE	0.05025	TRUE	0.05479	TRUE	0.07191	TRUE	0.06684	TRUE
RUNX1	10471	chromatin organization	GO:0006325															FALSE	0.05191	TRUE	0.07687	TRUE	0.07737	TRUE	0.07473	TRUE
RUNX1	10471	cellular component biogenesis	GO:0044085															FALSE	0.05233	TRUE	0.06398	TRUE	0.07329	TRUE	0.06737	TRUE
RUNX1	10471	metabolic process	GO:0008152															FALSE	0.06885	TRUE	0.07113	TRUE	0.08464	TRUE	0.07916	TRUE
RUNX1	10471	response to stress	GO:0006950															FALSE	0.07216	TRUE	0.07793	TRUE	0.1003	FALSE	0.09055	TRUE
RUNX1	10471	extracellular matrix	GO:0031012															FALSE	0.04236	TRUE	0.04828	TRUE	0.06357	TRUE	0.06053	TRUE
RUNX2	10472	dedifferentiation	GO:0043696															FALSE	0.03369	TRUE	0.03311	TRUE	0.04654	TRUE	0.04025	TRUE
RUNX2	10472	transdifferentiation	GO:0060290															FALSE	0.03369	TRUE	0.03311	TRUE	0.04654	TRUE	0.04025	TRUE
RUNX2	10472	cell quiescence	GO:0044838															FALSE	0.03369	TRUE	0.03311	TRUE	0.05053	TRUE	0.04325	TRUE
RUNX2	10472	DNA damage response, detection of DNA damage	GO:0042769															FALSE	0.03441	TRUE	0.034	TRUE	0.05212	TRUE	0.047	TRUE
RUNX2	10472	G1 phase	GO:0051318															FALSE	0.03488	TRUE	0.03474	TRUE	0.05255	TRUE	0.0462	TRUE
RUNX2	10472	epithelial to mesenchymal transition	GO:0001837															FALSE	0.03663	TRUE	0.03549	TRUE	0.05357	TRUE	0.04741	TRUE
RUNX2	10472	cellular senescence	GO:0090398															FALSE	0.03663	TRUE	0.03549	TRUE	0.05386	TRUE	0.04741	TRUE
RUNX2	10472	DNA damage checkpoint	GO:0000077															FALSE	0.03663	TRUE	0.03591	TRUE	0.05386	TRUE	0.04802	TRUE
RUNX2	10472	angiogenesis	GO:0001525															FALSE	0.03666	TRUE	0.03549	TRUE	0.05386	TRUE	0.0482	TRUE
RUNX2	10472	transcription, DNA-templated	GO:0006351															FALSE	0.03696	TRUE	0.03549	TRUE	0.05386	TRUE	0.04826	TRUE
RUNX2	10472	cell cycle	GO:0007049															FALSE	0.03696	TRUE	0.03549	TRUE	0.05386	TRUE	0.04826	TRUE
RUNX2	10472	cell adhesion	GO:0007155															FALSE	0.03696	TRUE	0.03552	TRUE	0.05386	TRUE	0.04826	TRUE
RUNX2	10472	cell differentiation	GO:0030154															FALSE	0.03696	TRUE	0.03549	TRUE	0.05386	TRUE	0.04827	TRUE
RUNX2	10472	necrotic cell death	GO:0070265															FALSE	0.03696	TRUE	0.03552	TRUE	0.05386	TRUE	0.04826	TRUE
RUNX2	10472	signal transduction	GO:0007165															FALSE	0.03696	TRUE	0.03549	TRUE	0.05785	TRUE	0.05045	TRUE
RUNX2	10472	cell growth	GO:0016049															FALSE	0.03696	TRUE	0.03554	TRUE	0.05411	TRUE	0.04826	TRUE
RUNX2	10472	cell migration	GO:0016477															FALSE	0.03696	TRUE	0.03615	TRUE	0.05478	TRUE	0.04875	TRUE
RUNX2	10472	inflammatory response	GO:0006954															FALSE	0.03716	TRUE	0.03554	TRUE	0.05424	TRUE	0.04832	TRUE
RUNX2	10472	immune response	GO:0006955															FALSE	0.0372	TRUE	0.03549	TRUE	0.05467	TRUE	0.04826	TRUE
RUNX2	10472	localization	GO:0051179															FALSE	0.03799	TRUE	0.0394	TRUE	0.0587	TRUE	0.05348	TRUE
RUNX2	10472	cellular component biogenesis	GO:0044085															FALSE	0.03822	TRUE	0.04057	TRUE	0.0557	TRUE	0.05225	TRUE
RUNX2	10472	homeostatic process	GO:0042592															FALSE	0.03825	TRUE	0.03864	TRUE	0.05581	TRUE	0.04997	TRUE
RUNX2	10472	cell death	GO:0008219															FALSE	0.03851	TRUE	0.03834	TRUE	0.05553	TRUE	0.0509	TRUE
RUNX2	10472	cell proliferation	GO:0008283															FALSE	0.03943	TRUE	0.03835	TRUE	0.05776	TRUE	0.05163	TRUE
RUNX2	10472	apoptotic process	GO:0006915															FALSE	0.03945	TRUE	0.03847	TRUE	0.05755	TRUE	0.0516	TRUE
RUNX2	10472	proteolysis	GO:0006508															FALSE	0.04033	TRUE	0.04088	TRUE	0.05884	TRUE	0.05292	TRUE
RUNX2	10472	autophagy	GO:0006914															FALSE	0.04361	TRUE	0.04382	TRUE	0.05794	TRUE	0.05302	TRUE
RUNX2	10472	metabolic process	GO:0008152															FALSE	0.04639	TRUE	0.04333	TRUE	0.05987	TRUE	0.05573	TRUE
RUNX2	10472	extracellular matrix	GO:0031012															FALSE	0.03663	TRUE	0.03549	TRUE	0.05265	TRUE	0.04841	TRUE
RUNX2	10472	chromatin	GO:0000785															FALSE	0.03858	TRUE	0.03966	TRUE	0.05495	TRUE	0.05054	TRUE
RUNX2	10472	acetyltransferase activity	GO:0016407															FALSE	0.04895	TRUE	0.04336	TRUE	0.0608	TRUE	0.07592	TRUE
SATB1	10541	chromatin remodeling	GO:0006338															FALSE	0.1015	FALSE	0.1053	FALSE	0.1047	FALSE	0.1128	FALSE
SATB1	10541	chromatin organization	GO:0006325															FALSE	0.1072	FALSE	0.1157	FALSE	0.11	FALSE	0.1157	FALSE
SATB1	10541	cell quiescence	GO:0044838															FALSE	0.1094	FALSE	0.1108	FALSE	0.1179	FALSE	0.1261	FALSE
SATB1	10541	chromatin assembly	GO:0031497															FALSE	0.1371	FALSE	0.1507	FALSE	0.1769	FALSE	0.1574	FALSE
SATB1	10541	DNA repair	GO:0006281															FALSE	0.1514	FALSE	0.1594	FALSE	0.1824	FALSE	0.1888	FALSE
SATB1	10541	developmental process	GO:0032502															FALSE	0.1788	FALSE	0.1557	FALSE	0.2079	FALSE	0.2021	FALSE
SATB1	10541	cellular senescence	GO:0090398															FALSE	0.1839	FALSE	0.1651	FALSE	0.1942	FALSE	0.2055	FALSE
SATB1	10541	epithelial to mesenchymal transition	GO:0001837															FALSE	0.1913	FALSE	0.1683	FALSE	0.1948	FALSE	0.2072	FALSE
SATB1	10541	recombinational repair	GO:0000725															FALSE	0.1923	FALSE	0.17	FALSE	0.195	FALSE	0.207	FALSE
SATB1	10541	angiogenesis	GO:0001525															FALSE	0.1936	FALSE	0.1702	FALSE	0.1988	FALSE	0.2079	FALSE
SATB1	10541	signal transduction	GO:0007165															FALSE	0.1936	FALSE	0.1702	FALSE	0.2036	FALSE	0.2105	FALSE
SATB1	10541	immune response	GO:0006955															FALSE	0.1939	FALSE	0.1707	FALSE	0.2007	FALSE	0.2119	FALSE
SATB1	10541	transcription, DNA-templated	GO:0006351															FALSE	0.1939	FALSE	0.1711	FALSE	0.1993	FALSE	0.2119	FALSE
SATB1	10541	cell cycle	GO:0007049															FALSE	0.1939	FALSE	0.1711	FALSE	0.2009	FALSE	0.2119	FALSE
SATB1	10541	cell adhesion	GO:0007155															FALSE	0.1939	FALSE	0.1713	FALSE	0.2018	FALSE	0.2119	FALSE
SATB1	10541	inflammatory response	GO:0006954															FALSE	0.1945	FALSE	0.172	FALSE	0.2009	FALSE	0.2119	FALSE
SATB1	10541	cell differentiation	GO:0030154															FALSE	0.1949	FALSE	0.173	FALSE	0.2018	FALSE	0.2119	FALSE
SATB1	10541	cell growth	GO:0016049															FALSE	0.1966	FALSE	0.1741	FALSE	0.2043	FALSE	0.2131	FALSE
SATB1	10541	cell migration	GO:0016477															FALSE	0.2033	FALSE	0.1784	FALSE	0.2105	FALSE	0.2205	FALSE
SATB1	10541	cell death	GO:0008219															FALSE	0.2186	FALSE	0.1963	FALSE	0.2211	FALSE	0.2351	FALSE
SATB1	10541	apoptotic process	GO:0006915															FALSE	0.2223	FALSE	0.1997	FALSE	0.2318	FALSE	0.2458	FALSE
SATB1	10541	cell proliferation	GO:0008283															FALSE	0.2235	FALSE	0.2003	FALSE	0.2338	FALSE	0.2488	FALSE
TAL1	11556	hemopoiesis	GO:0030097															FALSE	0.05909	TRUE	0.06585	TRUE	0.09753	TRUE	0.07545	TRUE
TAL1	11556	angiogenesis	GO:0001525															FALSE	0.1984	FALSE	0.2075	FALSE	0.2631	FALSE	0.2281	FALSE
TAL1	11556	cell cycle	GO:0007049															FALSE	0.2005	FALSE	0.209	FALSE	0.277	FALSE	0.2357	FALSE
TAL1	11556	transcription, DNA-templated	GO:0006351															FALSE	0.2006	FALSE	0.2088	FALSE	0.2713	FALSE	0.2326	FALSE
TAL1	11556	cell differentiation	GO:0030154															FALSE	0.2181	FALSE	0.2241	FALSE	0.3048	FALSE	0.26	FALSE
TAL1	11556	localization	GO:0051179															FALSE	0.2352	FALSE	0.2548	FALSE	0.3334	FALSE	0.2996	FALSE
TAL1	11556	cellular component biogenesis	GO:0044085															FALSE	0.2486	FALSE	0.2867	FALSE	0.3339	FALSE	0.2983	FALSE
TAL1	11556	apoptotic process	GO:0006915															FALSE	0.2512	FALSE	0.2617	FALSE	0.3336	FALSE	0.3002	FALSE
TAL1	11556	cell proliferation	GO:0008283															FALSE	0.2512	FALSE	0.2627	FALSE	0.3351	FALSE	0.3007	FALSE
TAL1	11556	metabolic process	GO:0008152															FALSE	0.3255	FALSE	0.3358	FALSE	0.3985	FALSE	0.3695	FALSE
TCF12	11623	epithelial to mesenchymal transition	GO:0001837															FALSE	0.2009	FALSE	0.2131	FALSE	0.2114	FALSE	0.2039	FALSE
TCF12	11623	developmental process	GO:0032502															FALSE	0.2021	FALSE	0.1407	FALSE	0.2915	FALSE	0.2148	FALSE
TCF12	11623	signal transduction	GO:0007165															FALSE	0.2089	FALSE	0.2181	FALSE	0.2453	FALSE	0.2417	FALSE
TCF12	11623	transcription, DNA-templated	GO:0006351															FALSE	0.2098	FALSE	0.219	FALSE	0.2369	FALSE	0.2252	FALSE
TCF12	11623	cell migration	GO:0016477															FALSE	0.213	FALSE	0.2301	FALSE	0.2464	FALSE	0.2418	FALSE
TCF12	11623	cell differentiation	GO:0030154															FALSE	0.214	FALSE	0.2273	FALSE	0.2466	FALSE	0.2417	FALSE
TCF12	11623	cell growth	GO:0016049															FALSE	0.2147	FALSE	0.2318	FALSE	0.2464	FALSE	0.2414	FALSE
TCF12	11623	cell death	GO:0008219															FALSE	0.2286	FALSE	0.2439	FALSE	0.253	FALSE	0.2503	FALSE
TCF12	11623	cell proliferation	GO:0008283															FALSE	0.2307	FALSE	0.2439	FALSE	0.2632	FALSE	0.257	FALSE
CTNNB1	2514	contact inhibition	GO:0060242															FALSE	0.05374	TRUE	0.05385	TRUE	0.08615	TRUE	0.07742	TRUE
CTNNB1	2514	dedifferentiation	GO:0043696															FALSE	0.05374	TRUE	0.05385	TRUE	0.08615	TRUE	0.07838	TRUE
CTNNB1	2514	transdifferentiation	GO:0060290															FALSE	0.05465	TRUE	0.05385	TRUE	0.08615	TRUE	0.07838	TRUE
CTNNB1	2514	cell quiescence	GO:0044838															FALSE	0.05465	TRUE	0.05385	TRUE	0.08761	TRUE	0.07952	TRUE
CTNNB1	2514	hemopoiesis	GO:0030097															FALSE	0.05465	TRUE	0.05385	TRUE	0.08675	TRUE	0.07838	TRUE
CTNNB1	2514	G1 phase	GO:0051318															FALSE	0.05465	TRUE	0.05385	TRUE	0.09017	TRUE	0.08116	TRUE
CTNNB1	2514	chromatin remodeling	GO:0006338															FALSE	0.05465	TRUE	0.05551	TRUE	0.08958	TRUE	0.08509	TRUE
CTNNB1	2514	embryo development	GO:0009790															FALSE	0.05465	TRUE	0.05551	TRUE	0.09956	TRUE	0.09626	TRUE
CTNNB1	2514	mitotic cell cycle	GO:0000278															FALSE	0.05465	TRUE	0.05593	TRUE	0.09009	TRUE	0.08266	TRUE
CTNNB1	2514	DNA damage checkpoint	GO:0000077															FALSE	0.05476	TRUE	0.05727	TRUE	0.09682	TRUE	0.09071	TRUE
CTNNB1	2514	epithelial to mesenchymal transition	GO:0001837															FALSE	0.05494	TRUE	0.05712	TRUE	0.09256	TRUE	0.08981	TRUE
CTNNB1	2514	cellular senescence	GO:0090398															FALSE	0.0551	TRUE	0.0578	TRUE	0.09892	TRUE	0.09662	TRUE
CTNNB1	2514	angiogenesis	GO:0001525															FALSE	0.0551	TRUE	0.05787	TRUE	0.1011	FALSE	0.09872	TRUE
CTNNB1	2514	meiotic cell cycle	GO:0051321															FALSE	0.05521	TRUE	0.05733	TRUE	0.108	FALSE	0.1033	FALSE
CTNNB1	2514	necrotic cell death	GO:0070265															FALSE	0.05522	TRUE	0.05875	TRUE	0.1168	FALSE	0.1164	FALSE
CTNNB1	2514	endoderm development	GO:0007492															FALSE	0.05525	TRUE	0.05817	TRUE	0.09662	TRUE	0.0883	TRUE
CTNNB1	2514	cell cycle	GO:0007049															FALSE	0.05531	TRUE	0.05827	TRUE	0.1066	FALSE	0.1063	FALSE
CTNNB1	2514	cell migration	GO:0016477															FALSE	0.05531	TRUE	0.05827	TRUE	0.1076	FALSE	0.1079	FALSE
CTNNB1	2514	signal transduction	GO:0007165															FALSE	0.05538	TRUE	0.05827	TRUE	0.1026	FALSE	0.1059	FALSE
CTNNB1	2514	endocytosis	GO:0006897															FALSE	0.05541	TRUE	0.05909	TRUE	0.1227	FALSE	0.1206	FALSE
CTNNB1	2514	DNA replication	GO:0006260															FALSE	0.05543	TRUE	0.05827	TRUE	0.108	FALSE	0.1081	FALSE
CTNNB1	2514	response to hypoxia	GO:0001666															FALSE	0.05555	TRUE	0.05842	TRUE	0.1035	FALSE	0.1003	FALSE
CTNNB1	2514	localization	GO:0051179															FALSE	0.05562	TRUE	0.05902	TRUE	0.1214	FALSE	0.1198	FALSE
CTNNB1	2514	DNA repair	GO:0006281															FALSE	0.05563	TRUE	0.05853	TRUE	0.106	FALSE	0.1064	FALSE
CTNNB1	2514	cell growth	GO:0016049															FALSE	0.05563	TRUE	0.05885	TRUE	0.1136	FALSE	0.1134	FALSE
CTNNB1	2514	transcription, DNA-templated	GO:0006351															FALSE	0.05564	TRUE	0.05888	TRUE	0.1077	FALSE	0.1099	FALSE
CTNNB1	2514	proteolysis	GO:0006508															FALSE	0.05568	TRUE	0.05936	TRUE	0.1219	FALSE	0.115	FALSE
CTNNB1	2514	inflammatory response	GO:0006954															FALSE	0.05581	TRUE	0.05932	TRUE	0.1169	FALSE	0.1159	FALSE
CTNNB1	2514	cell differentiation	GO:0030154															FALSE	0.05605	TRUE	0.059	TRUE	0.1111	FALSE	0.1131	FALSE
CTNNB1	2514	exocytosis	GO:0006887															FALSE	0.05655	TRUE	0.06453	TRUE	0.1306	FALSE	0.1335	FALSE
CTNNB1	2514	autophagic cell death	GO:0048102															FALSE	0.05665	TRUE	0.05886	TRUE	0.1177	FALSE	0.113	FALSE
CTNNB1	2514	homeostatic process	GO:0042592															FALSE	0.05684	TRUE	0.05983	TRUE	0.1245	FALSE	0.1254	FALSE
CTNNB1	2514	positive regulation of wound healing	GO:0090303															FALSE	0.05693	TRUE	0.05875	TRUE	0.1175	FALSE	0.1084	FALSE
CTNNB1	2514	immune response	GO:0006955															FALSE	0.05726	TRUE	0.0609	TRUE	0.1169	FALSE	0.1185	FALSE
CTNNB1	2514	autophagy	GO:0006914															FALSE	0.05841	TRUE	0.0618	TRUE	0.1221	FALSE	0.1216	FALSE
CTNNB1	2514	pattern specification process	GO:0007389															FALSE	0.05867	TRUE	0.05865	TRUE	0.1062	FALSE	0.1065	FALSE
CTNNB1	2514	reproduction	GO:0000003															FALSE	0.05883	TRUE	0.06391	TRUE	0.1302	FALSE	0.1344	FALSE
CTNNB1	2514	cell death	GO:0008219															FALSE	0.05907	TRUE	0.06166	TRUE	0.12	FALSE	0.1205	FALSE
CTNNB1	2514	cell proliferation	GO:0008283															FALSE	0.05949	TRUE	0.062	TRUE	0.1215	FALSE	0.1218	FALSE
CTNNB1	2514	apoptotic process	GO:0006915															FALSE	0.05957	TRUE	0.06196	TRUE	0.1212	FALSE	0.1216	FALSE
CTNNB1	2514	cellular component biogenesis	GO:0044085															FALSE	0.05992	TRUE	0.0651	TRUE	0.1344	FALSE	0.1345	FALSE
CTNNB1	2514	developmental process	GO:0032502															FALSE	0.0603	TRUE	0.06708	TRUE	0.141	FALSE	0.1193	FALSE
CTNNB1	2514	innate immune response	GO:0045087															FALSE	0.06146	TRUE	0.06561	TRUE	0.1214	FALSE	0.1243	FALSE
CTNNB1	2514	cytokine production	GO:0001816															FALSE	0.06212	TRUE	0.0625	TRUE	0.1172	FALSE	0.118	FALSE
CTNNB1	2514	translation	GO:0006412															FALSE	0.06262	TRUE	0.06391	TRUE	0.1278	FALSE	0.1235	FALSE
CTNNB1	2514	generation of precursor metabolites and energy	GO:0006091															FALSE	0.06678	TRUE	0.06687	TRUE	0.1435	FALSE	0.1436	FALSE
CTNNB1	2514	cell-cell signaling	GO:0007267															FALSE	0.06858	TRUE	0.07041	TRUE	0.1232	FALSE	0.1225	FALSE
CTNNB1	2514	transport	GO:0006810															FALSE	0.06934	TRUE	0.07591	TRUE	0.1643	FALSE	0.1906	FALSE
CTNNB1	2514	metabolic process	GO:0008152															FALSE	0.07114	TRUE	0.07284	TRUE	0.1593	FALSE	0.1579	FALSE
CTNNB1	2514	biosynthetic process	GO:0009058															FALSE	0.07153	TRUE	0.07162	TRUE	0.1655	FALSE	0.161	FALSE
CTNNB1	2514	catabolic process	GO:0009056															FALSE	0.07216	TRUE	0.07505	TRUE	0.1418	FALSE	0.1565	FALSE
CTNNB1	2514	response to stress	GO:0006950															FALSE	0.07316	TRUE	0.07359	TRUE	0.1697	FALSE	0.1513	FALSE
CTNNB1	2514	glycolytic process	GO:0006096															FALSE	0.07401	TRUE	0.07212	TRUE	0.1467	FALSE	0.1441	FALSE
CTNNB1	2514	tricarboxylic acid cycle	GO:0006099															FALSE	0.07528	TRUE	0.07446	TRUE	0.1374	FALSE	0.1413	FALSE
CTNNB1	2514	response to stimulus	GO:0050896															FALSE	0.1553	FALSE	0.2206	FALSE	0.3127	FALSE	0.1895	FALSE
CTNNB1	2514	extracellular matrix	GO:0031012															FALSE	0.05465	TRUE	0.05541	TRUE	0.099	TRUE	0.09329	TRUE
ERG	3446	dedifferentiation	GO:0043696															FALSE	0.07454	TRUE	0.06326	TRUE	0.07101	TRUE	0.07557	TRUE
ERG	3446	transdifferentiation	GO:0060290															FALSE	0.07454	TRUE	0.06326	TRUE	0.07101	TRUE	0.07523	TRUE
ERG	3446	hemopoiesis	GO:0030097															FALSE	0.07945	TRUE	0.06857	TRUE	0.09072	TRUE	0.09023	TRUE
ERG	3446	cell-cell adhesion	GO:0098609															FALSE	0.08096	TRUE	0.07967	TRUE	0.0999	TRUE	0.0942	TRUE
ERG	3446	DNA damage checkpoint	GO:0000077															FALSE	0.08758	TRUE	0.0816	TRUE	0.1021	FALSE	0.1013	FALSE
ERG	3446	cellular senescence	GO:0090398															FALSE	0.08959	TRUE	0.08361	TRUE	0.1068	FALSE	0.1052	FALSE
ERG	3446	epithelial to mesenchymal transition	GO:0001837															FALSE	0.08959	TRUE	0.08361	TRUE	0.1068	FALSE	0.1052	FALSE
ERG	3446	angiogenesis	GO:0001525															FALSE	0.08964	TRUE	0.0854	TRUE	0.1088	FALSE	0.1078	FALSE
ERG	3446	transcription, DNA-templated	GO:0006351															FALSE	0.08964	TRUE	0.0854	TRUE	0.1093	FALSE	0.1086	FALSE
ERG	3446	cell cycle	GO:0007049															FALSE	0.08964	TRUE	0.0854	TRUE	0.1093	FALSE	0.1092	FALSE
ERG	3446	cell adhesion	GO:0007155															FALSE	0.08964	TRUE	0.08563	TRUE	0.1093	FALSE	0.1099	FALSE
ERG	3446	localization	GO:0051179															FALSE	0.08964	TRUE	0.08889	TRUE	0.1116	FALSE	0.1125	FALSE
ERG	3446	cell migration	GO:0016477															FALSE	0.08964	TRUE	0.0857	TRUE	0.1101	FALSE	0.11	FALSE
ERG	3446	cell growth	GO:0016049															FALSE	0.08964	TRUE	0.08563	TRUE	0.1093	FALSE	0.1099	FALSE
ERG	3446	signal transduction	GO:0007165															FALSE	0.08966	TRUE	0.08546	TRUE	0.1148	FALSE	0.1145	FALSE
ERG	3446	inflammatory response	GO:0006954															FALSE	0.08982	TRUE	0.08626	TRUE	0.1093	FALSE	0.1099	FALSE
ERG	3446	homeostatic process	GO:0042592															FALSE	0.09065	TRUE	0.08977	TRUE	0.1123	FALSE	0.112	FALSE
ERG	3446	cell death	GO:0008219															FALSE	0.09141	TRUE	0.08963	TRUE	0.1108	FALSE	0.1118	FALSE
ERG	3446	apoptotic process	GO:0006915															FALSE	0.09433	TRUE	0.09232	TRUE	0.1163	FALSE	0.1171	FALSE
ERG	3446	cell proliferation	GO:0008283															FALSE	0.09451	TRUE	0.09295	TRUE	0.1174	FALSE	0.1183	FALSE
ERG	3446	biosynthetic process	GO:0009058															FALSE	0.1016	FALSE	0.09706	TRUE	0.1192	FALSE	0.1169	FALSE
ERG	3446	transport	GO:0006810															FALSE	0.102	FALSE	0.1265	FALSE	0.1239	FALSE	0.1433	FALSE
ERG	3446	extracellular matrix	GO:0031012															FALSE	0.08869	TRUE	0.08361	TRUE	0.1064	FALSE	0.1052	FALSE
ERG	3446	acetyltransferase activity	GO:0016407															FALSE	0.09018	TRUE	0.08624	TRUE	0.1084	FALSE	0.1215	FALSE
ETV6	3495	DNA damage response, detection of DNA damage	GO:0042769															FALSE	0.08514	TRUE	0.07742	TRUE	0.08619	TRUE	0.08621	TRUE
ETV6	3495	DNA damage checkpoint	GO:0000077															FALSE	0.08533	TRUE	0.07839	TRUE	0.0863	TRUE	0.08621	TRUE
ETV6	3495	DNA repair	GO:0006281															FALSE	0.08533	TRUE	0.08057	TRUE	0.0863	TRUE	0.08621	TRUE
ETV6	3495	meiotic spindle assembly checkpoint	GO:0033316															FALSE	0.09864	TRUE	0.08731	TRUE	0.0924	TRUE	0.09572	TRUE
ETV6	3495	hemopoiesis	GO:0030097															FALSE	0.09884	TRUE	0.08918	TRUE	0.09131	TRUE	0.09417	TRUE
ETV6	3495	recombinational repair	GO:0000725															FALSE	0.1326	FALSE	0.1188	FALSE	0.1363	FALSE	0.133	FALSE
ETV6	3495	cellular senescence	GO:0090398															FALSE	0.1339	FALSE	0.1203	FALSE	0.1479	FALSE	0.1396	FALSE
ETV6	3495	epithelial to mesenchymal transition	GO:0001837															FALSE	0.1652	FALSE	0.1522	FALSE	0.1749	FALSE	0.1737	FALSE
ETV6	3495	cell cycle	GO:0007049															FALSE	0.1686	FALSE	0.1541	FALSE	0.1789	FALSE	0.1779	FALSE
ETV6	3495	transcription, DNA-templated	GO:0006351															FALSE	0.1689	FALSE	0.1542	FALSE	0.1789	FALSE	0.1779	FALSE
ETV6	3495	translation	GO:0006412															FALSE	0.1689	FALSE	0.1542	FALSE	0.1798	FALSE	0.1779	FALSE
ETV6	3495	oxidative phosphorylation	GO:0006119															FALSE	0.1689	FALSE	0.1546	FALSE	0.1791	FALSE	0.1779	FALSE
ETV6	3495	cell growth	GO:0016049															FALSE	0.1689	FALSE	0.1547	FALSE	0.18	FALSE	0.1795	FALSE
ETV6	3495	generation of precursor metabolites and energy	GO:0006091															FALSE	0.1689	FALSE	0.1547	FALSE	0.1807	FALSE	0.1795	FALSE
ETV6	3495	inflammatory response	GO:0006954															FALSE	0.1689	FALSE	0.1547	FALSE	0.18	FALSE	0.1795	FALSE
ETV6	3495	cell death	GO:0008219															FALSE	0.1689	FALSE	0.1547	FALSE	0.18	FALSE	0.1795	FALSE
ETV6	3495	localization	GO:0051179															FALSE	0.1689	FALSE	0.1547	FALSE	0.1836	FALSE	0.1805	FALSE
ETV6	3495	cell migration	GO:0016477															FALSE	0.1689	FALSE	0.1551	FALSE	0.1808	FALSE	0.1803	FALSE
ETV6	3495	signal transduction	GO:0007165															FALSE	0.1689	FALSE	0.1547	FALSE	0.1849	FALSE	0.1812	FALSE
ETV6	3495	homeostatic process	GO:0042592															FALSE	0.1697	FALSE	0.1549	FALSE	0.1846	FALSE	0.1802	FALSE
ETV6	3495	apoptotic process	GO:0006915															FALSE	0.1697	FALSE	0.1552	FALSE	0.1827	FALSE	0.18	FALSE
ETV6	3495	metabolic process	GO:0008152															FALSE	0.1711	FALSE	0.1569	FALSE	0.1874	FALSE	0.1807	FALSE
ETV6	3495	cell proliferation	GO:0008283															FALSE	0.172	FALSE	0.1581	FALSE	0.1861	FALSE	0.1861	FALSE
BIRC5	593	meiotic spindle assembly checkpoint	GO:0033316															FALSE	0.04874	TRUE	0.05144	TRUE	0.0437	TRUE	0.04277	TRUE
BIRC5	593	mitotic cell cycle	GO:0000278															FALSE	0.04874	TRUE	0.0518	TRUE	0.04413	TRUE	0.04235	TRUE
BIRC5	593	chromosome segregation	GO:0007059															FALSE	0.04874	TRUE	0.05187	TRUE	0.0437	TRUE	0.04198	TRUE
BIRC5	593	cytokinesis	GO:0000910															FALSE	0.04874	TRUE	0.05364	TRUE	0.04403	TRUE	0.04198	TRUE
BIRC5	593	DNA damage response, detection of DNA damage	GO:0042769															FALSE	0.04885	TRUE	0.05238	TRUE	0.05174	TRUE	0.0491	TRUE
BIRC5	593	DNA damage checkpoint	GO:0000077															FALSE	0.04888	TRUE	0.05155	TRUE	0.05039	TRUE	0.0448	TRUE
BIRC5	593	DNA repair	GO:0006281															FALSE	0.05401	TRUE	0.05825	TRUE	0.06284	TRUE	0.05486	TRUE
BIRC5	593	dedifferentiation	GO:0043696															FALSE	0.05964	TRUE	0.07117	TRUE	0.0683	TRUE	0.07466	TRUE
BIRC5	593	recombinational repair	GO:0000725															FALSE	0.08323	TRUE	0.09297	TRUE	0.08644	TRUE	0.08595	TRUE
BIRC5	593	cell killing	GO:0001906															FALSE	0.08544	TRUE	0.09478	TRUE	0.09166	TRUE	0.08729	TRUE
BIRC5	593	proteolysis	GO:0006508															FALSE	0.08849	TRUE	0.1015	FALSE	0.1018	FALSE	0.09445	TRUE
BIRC5	593	hemopoiesis	GO:0030097															FALSE	0.08991	TRUE	0.09442	TRUE	0.1005	FALSE	0.09904	TRUE
BIRC5	593	cellular senescence	GO:0090398															FALSE	0.09148	TRUE	0.09759	TRUE	0.09551	TRUE	0.09631	TRUE
BIRC5	593	necrotic cell death	GO:0070265															FALSE	0.09837	TRUE	0.1117	FALSE	0.1033	FALSE	0.106	FALSE
BIRC5	593	localization	GO:0051179															FALSE	0.09868	TRUE	0.1123	FALSE	0.1038	FALSE	0.1064	FALSE
BIRC5	593	autophagy	GO:0006914															FALSE	0.09884	TRUE	0.1113	FALSE	0.1038	FALSE	0.1059	FALSE
BIRC5	593	epithelial to mesenchymal transition	GO:0001837															FALSE	0.1001	FALSE	0.1119	FALSE	0.1049	FALSE	0.1085	FALSE
BIRC5	593	cell cycle	GO:0007049															FALSE	0.1006	FALSE	0.1119	FALSE	0.1037	FALSE	0.1064	FALSE
BIRC5	593	translation	GO:0006412															FALSE	0.1017	FALSE	0.114	FALSE	0.1045	FALSE	0.1071	FALSE
BIRC5	593	angiogenesis	GO:0001525															FALSE	0.1027	FALSE	0.1134	FALSE	0.1046	FALSE	0.1081	FALSE
BIRC5	593	oxidative phosphorylation	GO:0006119															FALSE	0.1028	FALSE	0.1128	FALSE	0.1067	FALSE	0.1086	FALSE
BIRC5	593	transcription, DNA-templated	GO:0006351															FALSE	0.1036	FALSE	0.116	FALSE	0.1115	FALSE	0.1128	FALSE
BIRC5	593	cell growth	GO:0016049															FALSE	0.1036	FALSE	0.1153	FALSE	0.1094	FALSE	0.1096	FALSE
BIRC5	593	inflammatory response	GO:0006954															FALSE	0.1036	FALSE	0.116	FALSE	0.1131	FALSE	0.113	FALSE
BIRC5	593	homeostatic process	GO:0042592															FALSE	0.1041	FALSE	0.1162	FALSE	0.1158	FALSE	0.1155	FALSE
BIRC5	593	cell death	GO:0008219															FALSE	0.1041	FALSE	0.1164	FALSE	0.1093	FALSE	0.1099	FALSE
BIRC5	593	immune response	GO:0006955															FALSE	0.1045	FALSE	0.1175	FALSE	0.1141	FALSE	0.1159	FALSE
BIRC5	593	cell migration	GO:0016477															FALSE	0.1046	FALSE	0.115	FALSE	0.1164	FALSE	0.114	FALSE
BIRC5	593	transport	GO:0006810															FALSE	0.106	FALSE	0.1264	FALSE	0.11	FALSE	0.1149	FALSE
BIRC5	593	positive regulation of wound healing	GO:0090303															FALSE	0.1081	FALSE	0.1086	FALSE	0.1307	FALSE	0.1314	FALSE
BIRC5	593	signal transduction	GO:0007165															FALSE	0.1126	FALSE	0.1234	FALSE	0.1481	FALSE	0.1354	FALSE
BIRC5	593	glycolytic process	GO:0006096															FALSE	0.1127	FALSE	0.1146	FALSE	0.1194	FALSE	0.1257	FALSE
BIRC5	593	apoptotic process	GO:0006915															FALSE	0.1153	FALSE	0.1255	FALSE	0.1233	FALSE	0.1213	FALSE
BIRC5	593	metabolic process	GO:0008152															FALSE	0.1163	FALSE	0.1246	FALSE	0.1293	FALSE	0.124	FALSE
BIRC5	593	cytokine production	GO:0001816															FALSE	0.1225	FALSE	0.132	FALSE	0.139	FALSE	0.1291	FALSE
BIRC5	593	cell proliferation	GO:0008283															FALSE	0.1237	FALSE	0.1374	FALSE	0.137	FALSE	0.1338	FALSE
BIRC5	593	cell differentiation	GO:0030154															FALSE	0.1259	FALSE	0.138	FALSE	0.1359	FALSE	0.1345	FALSE
BIRC5	593	developmental process	GO:0032502															FALSE	0.1816	FALSE	0.2196	FALSE	0.1675	FALSE	0.1951	FALSE
BIRC5	593	extracellular matrix	GO:0031012															FALSE	0.0948	TRUE	0.1013	FALSE	0.1031	FALSE	0.09991	TRUE
MYB	7545	DNA damage response, detection of DNA damage	GO:0042769															FALSE	0.02731	TRUE	0.03248	TRUE	0.04793	TRUE	0.05004	TRUE
MYB	7545	DNA replication	GO:0006260															FALSE	0.02731	TRUE	0.03248	TRUE	0.04772	TRUE	0.05001	TRUE
MYB	7545	hemopoiesis	GO:0030097															FALSE	0.02731	TRUE	0.03263	TRUE	0.04767	TRUE	0.04965	TRUE
MYB	7545	cellular senescence	GO:0090398															FALSE	0.02731	TRUE	0.03248	TRUE	0.04767	TRUE	0.04955	TRUE
MYB	7545	epithelial to mesenchymal transition	GO:0001837															FALSE	0.02731	TRUE	0.03248	TRUE	0.04767	TRUE	0.04976	TRUE
MYB	7545	cell cycle	GO:0007049															FALSE	0.02731	TRUE	0.03248	TRUE	0.04772	TRUE	0.05136	TRUE
MYB	7545	transcription, DNA-templated	GO:0006351															FALSE	0.02752	TRUE	0.03248	TRUE	0.04767	TRUE	0.05001	TRUE
MYB	7545	recombinational repair	GO:0000725															FALSE	0.02752	TRUE	0.03271	TRUE	0.04772	TRUE	0.05154	TRUE
MYB	7545	cell growth	GO:0016049															FALSE	0.02752	TRUE	0.03275	TRUE	0.04824	TRUE	0.05147	TRUE
MYB	7545	cell differentiation	GO:0030154															FALSE	0.02752	TRUE	0.03271	TRUE	0.04847	TRUE	0.05218	TRUE
MYB	7545	cell death	GO:0008219															FALSE	0.02771	TRUE	0.03271	TRUE	0.04847	TRUE	0.05233	TRUE
MYB	7545	necrotic cell death	GO:0070265															FALSE	0.02771	TRUE	0.03292	TRUE	0.04905	TRUE	0.05324	TRUE
MYB	7545	apoptotic process	GO:0006915															FALSE	0.02773	TRUE	0.03287	TRUE	0.04891	TRUE	0.05349	TRUE
MYB	7545	cell proliferation	GO:0008283															FALSE	0.02773	TRUE	0.03289	TRUE	0.04944	TRUE	0.054	TRUE
MYB	7545	cell migration	GO:0016477															FALSE	0.02773	TRUE	0.03399	TRUE	0.04981	TRUE	0.05347	TRUE
MYB	7545	reproduction	GO:0000003															FALSE	0.02843	TRUE	0.03389	TRUE	0.05043	TRUE	0.05483	TRUE
MYB	7545	immune response	GO:0006955															FALSE	0.02857	TRUE	0.03271	TRUE	0.05073	TRUE	0.05363	TRUE
MYB	7545	proteolysis	GO:0006508															FALSE	0.02889	TRUE	0.03719	TRUE	0.05158	TRUE	0.05942	TRUE
MYB	7545	signal transduction	GO:0007165															FALSE	0.03305	TRUE	0.03468	TRUE	0.07015	TRUE	0.07117	TRUE
MYB	7545	transport	GO:0006810															FALSE	0.03347	TRUE	0.05168	TRUE	0.0542	TRUE	0.0717	TRUE
MYB	7545	biosynthetic process	GO:0009058															FALSE	0.03544	TRUE	0.04114	TRUE	0.05795	TRUE	0.06054	TRUE
MYB	7545	metabolic process	GO:0008152															FALSE	0.03619	TRUE	0.04247	TRUE	0.05526	TRUE	0.06458	TRUE
MYB	7545	cell killing	GO:0001906															FALSE	0.03722	TRUE	0.03794	TRUE	0.05767	TRUE	0.06679	TRUE
MYB	7545	response to stress	GO:0006950															FALSE	0.0381	TRUE	0.04665	TRUE	0.06248	TRUE	0.07039	TRUE
MYB	7545	developmental process	GO:0032502															FALSE	0.03837	TRUE	0.03795	TRUE	0.07697	TRUE	0.07569	TRUE
MYB	7545	lysozyme activity	GO:0003796															FALSE	0.1913	FALSE	0.2499	FALSE	0.2592	FALSE	0.3925	FALSE
MYC	7553	DNA replication	GO:0006260															FALSE	0.01677	TRUE	0.01682	TRUE	0.04419	TRUE	0.03985	TRUE
MYC	7553	cellular senescence	GO:0090398															FALSE	0.01677	TRUE	0.01682	TRUE	0.0416	TRUE	0.03893	TRUE
MYC	7553	transcription, DNA-templated	GO:0006351															FALSE	0.01677	TRUE	0.01682	TRUE	0.04218	TRUE	0.03942	TRUE
MYC	7553	DNA damage response, detection of DNA damage	GO:0042769															FALSE	0.01677	TRUE	0.01682	TRUE	0.04081	TRUE	0.03872	TRUE
MYC	7553	cell cycle	GO:0007049															FALSE	0.01677	TRUE	0.01682	TRUE	0.04477	TRUE	0.042	TRUE
MYC	7553	epithelial to mesenchymal transition	GO:0001837															FALSE	0.01677	TRUE	0.01682	TRUE	0.04332	TRUE	0.03998	TRUE
MYC	7553	recombinational repair	GO:0000725															FALSE	0.01677	TRUE	0.01682	TRUE	0.04635	TRUE	0.04299	TRUE
MYC	7553	DNA damage checkpoint	GO:0000077															FALSE	0.01677	TRUE	0.01682	TRUE	0.04225	TRUE	0.03922	TRUE
MYC	7553	translation	GO:0006412															FALSE	0.01677	TRUE	0.01682	TRUE	0.0449	TRUE	0.0418	TRUE
MYC	7553	DNA repair	GO:0006281															FALSE	0.01677	TRUE	0.01687	TRUE	0.04229	TRUE	0.03996	TRUE
MYC	7553	dedifferentiation	GO:0043696															FALSE	0.01677	TRUE	0.0172	TRUE	0.04481	TRUE	0.04043	TRUE
MYC	7553	cell growth	GO:0016049															FALSE	0.01677	TRUE	0.01682	TRUE	0.04569	TRUE	0.04355	TRUE
MYC	7553	cellular component biogenesis	GO:0044085															FALSE	0.01677	TRUE	0.01709	TRUE	0.04778	TRUE	0.04765	TRUE
MYC	7553	cell death	GO:0008219															FALSE	0.01677	TRUE	0.01682	TRUE	0.04592	TRUE	0.0447	TRUE
MYC	7553	mitotic cell cycle	GO:0000278															FALSE	0.01677	TRUE	0.01682	TRUE	0.04363	TRUE	0.04254	TRUE
MYC	7553	cell quiescence	GO:0044838															FALSE	0.01678	TRUE	0.01706	TRUE	0.04496	TRUE	0.041	TRUE
MYC	7553	transdifferentiation	GO:0060290															FALSE	0.0168	TRUE	0.01682	TRUE	0.04355	TRUE	0.04005	TRUE
MYC	7553	angiogenesis	GO:0001525															FALSE	0.01682	TRUE	0.01682	TRUE	0.04625	TRUE	0.04373	TRUE
MYC	7553	apoptotic process	GO:0006915															FALSE	0.01686	TRUE	0.01682	TRUE	0.04649	TRUE	0.0457	TRUE
MYC	7553	cell differentiation	GO:0030154															FALSE	0.01689	TRUE	0.01682	TRUE	0.04688	TRUE	0.045	TRUE
MYC	7553	localization	GO:0051179															FALSE	0.01698	TRUE	0.01704	TRUE	0.05144	TRUE	0.05122	TRUE
MYC	7553	cell proliferation	GO:0008283															FALSE	0.01699	TRUE	0.01691	TRUE	0.04843	TRUE	0.04695	TRUE
MYC	7553	meiotic cell cycle	GO:0051321															FALSE	0.01719	TRUE	0.02096	TRUE	0.06484	TRUE	0.05375	TRUE
MYC	7553	chromatin assembly	GO:0031497															FALSE	0.0173	TRUE	0.02548	TRUE	0.05171	TRUE	0.04877	TRUE
MYC	7553	immune response	GO:0006955															FALSE	0.01738	TRUE	0.01688	TRUE	0.04753	TRUE	0.04702	TRUE
MYC	7553	proteolysis	GO:0006508															FALSE	0.01746	TRUE	0.01704	TRUE	0.04952	TRUE	0.04975	TRUE
MYC	7553	autophagy	GO:0006914															FALSE	0.01746	TRUE	0.01695	TRUE	0.04668	TRUE	0.04753	TRUE
MYC	7553	cell migration	GO:0016477															FALSE	0.01753	TRUE	0.0177	TRUE	0.05171	TRUE	0.04995	TRUE
MYC	7553	inflammatory response	GO:0006954															FALSE	0.01755	TRUE	0.01701	TRUE	0.04958	TRUE	0.0489	TRUE
MYC	7553	G1 phase	GO:0051318															FALSE	0.01762	TRUE	0.01916	TRUE	0.04485	TRUE	0.04394	TRUE
MYC	7553	cell adhesion	GO:0007155															FALSE	0.0181	TRUE	0.01876	TRUE	0.05376	TRUE	0.05209	TRUE
MYC	7553	meiotic spindle assembly checkpoint	GO:0033316															FALSE	0.01876	TRUE	0.02291	TRUE	0.05753	TRUE	0.05425	TRUE
MYC	7553	homeostatic process	GO:0042592															FALSE	0.01888	TRUE	0.01975	TRUE	0.05862	TRUE	0.05811	TRUE
MYC	7553	response to stress	GO:0006950															FALSE	0.01971	TRUE	0.02008	TRUE	0.05688	TRUE	0.05443	TRUE
MYC	7553	cell killing	GO:0001906															FALSE	0.01974	TRUE	0.01783	TRUE	0.0534	TRUE	0.05455	TRUE
MYC	7553	oxidative phosphorylation	GO:0006119															FALSE	0.02006	TRUE	0.02225	TRUE	0.05477	TRUE	0.05268	TRUE
MYC	7553	double-strand break repair	GO:0006302															FALSE	0.02013	TRUE	0.01868	TRUE	0.0442	TRUE	0.03942	TRUE
MYC	7553	response to hypoxia	GO:0001666															FALSE	0.02023	TRUE	0.02209	TRUE	0.04547	TRUE	0.04185	TRUE
MYC	7553	generation of precursor metabolites and energy	GO:0006091															FALSE	0.02078	TRUE	0.02161	TRUE	0.06379	TRUE	0.06343	TRUE
MYC	7553	metabolic process	GO:0008152															FALSE	0.0209	TRUE	0.02147	TRUE	0.06424	TRUE	0.06268	TRUE
MYC	7553	tricarboxylic acid cycle	GO:0006099															FALSE	0.02118	TRUE	0.02268	TRUE	0.0505	TRUE	0.05304	TRUE
MYC	7553	biosynthetic process	GO:0009058															FALSE	0.02183	TRUE	0.02275	TRUE	0.07462	TRUE	0.06709	TRUE
MYC	7553	contact inhibition	GO:0060242															FALSE	0.02323	TRUE	0.02955	TRUE	0.05876	TRUE	0.05455	TRUE
MYC	7553	signal transduction	GO:0007165															FALSE	0.02434	TRUE	0.02253	TRUE	0.07199	TRUE	0.06322	TRUE
MYC	7553	glycolytic process	GO:0006096															FALSE	0.02439	TRUE	0.02776	TRUE	0.06119	TRUE	0.06244	TRUE
MYC	7553	innate immune response	GO:0045087															FALSE	0.02599	TRUE	0.02253	TRUE	0.05665	TRUE	0.05817	TRUE
MYC	7553	transport	GO:0006810															FALSE	0.02772	TRUE	0.03023	TRUE	0.08401	TRUE	0.09627	TRUE
MYC	7553	pH reduction	GO:0045851															FALSE	0.02963	TRUE	0.03567	TRUE	0.07398	TRUE	0.07392	TRUE
MYC	7553	necroptotic process	GO:0070266															FALSE	0.03225	TRUE	0.03083	TRUE	0.05656	TRUE	0.06771	TRUE
MYC	7553	endocytosis	GO:0006897															FALSE	0.03326	TRUE	0.03645	TRUE	0.1053	FALSE	0.1004	FALSE
MYC	7553	catabolic process	GO:0009056															FALSE	0.03328	TRUE	0.03362	TRUE	0.07643	TRUE	0.09929	TRUE
MYC	7553	adaptive immune response	GO:0002250															FALSE	0.03789	TRUE	0.02741	TRUE	0.07905	TRUE	0.08243	TRUE
MYC	7553	positive regulation of focal adhesion assembly	GO:0051894															FALSE	0.03951	TRUE	0.05906	TRUE	0.09756	TRUE	0.09816	TRUE
MYC	7553	circadian rhythm	GO:0007623															FALSE	0.04626	TRUE	0.04537	TRUE	0.09244	TRUE	0.08946	TRUE
MYC	7553	mRNA processing	GO:0006397															FALSE	0.04751	TRUE	0.08203	TRUE	0.07058	TRUE	0.06201	TRUE
MYC	7553	cell communication	GO:0007154															FALSE	0.07592	TRUE	0.09473	TRUE	0.1398	FALSE	0.1607	FALSE
MYC	7553	chromatin organization	GO:0006325															FALSE	0.07619	TRUE	0.1265	FALSE	0.1145	FALSE	0.1261	FALSE
MYC	7553	pentose-phosphate shunt	GO:0006098															FALSE	0.07945	TRUE	0.1018	FALSE	0.1426	FALSE	0.1704	FALSE
MYC	7553	extracellular matrix	GO:0031012															FALSE	0.02105	TRUE	0.02496	TRUE	0.066	TRUE	0.06384	TRUE
MYC	7553	chromatin	GO:0000785															FALSE	0.02193	TRUE	0.02252	TRUE	0.04289	TRUE	0.04161	TRUE
POLR2A	9187	cell killing	GO:0001906															FALSE	0.2829	FALSE	0.2342	FALSE	0.2621	FALSE	0.2921	FALSE
POLR2A	9187	cell death	GO:0008219															FALSE	0.3861	FALSE	0.357	FALSE	0.3799	FALSE	0.3686	FALSE
POLR2A	9187	cell growth	GO:0016049															FALSE	0.3872	FALSE	0.3585	FALSE	0.38	FALSE	0.3686	FALSE
POLR2A	9187	cell proliferation	GO:0008283															FALSE	0.4499	FALSE	0.4196	FALSE	0.4575	FALSE	0.4464	FALSE
POLR2C	9189	DNA replication	GO:0006260															FALSE	0.2569	FALSE	0.2573	FALSE	0.2537	FALSE	0.2554	FALSE
